# Supplementary material for: Calibration of parameters in microscopic traffic flow simulation models considering micro-meteorological information
Source: PLoS One. 2025 Jul 7;20(7):e0326191. doi: 10.1371/journal.pone.0326191 (PMC12233247; doi:10.1371/journal.pone.0326191)
Supplement: S1 Data — (ZIP) [file pone.0326191.s001.zip]

Archive with 14 entries (13 files):
- Minimal Dataset/
- Minimal Dataset/0.26Heavy Rain.xlsx
- Minimal Dataset/0.30Moderate Rain.xlsx
- Minimal Dataset/0.33Heavy Rain.xlsx
- Minimal Dataset/0.35Light Rain.xlsx
- Minimal Dataset/0.38Clear.xlsx
- Minimal Dataset/0.38Moderate Rain.xlsx
- Minimal Dataset/0.39Light Rain.xlsx
- Minimal Dataset/0.44Clear.xlsx
- Minimal Dataset/Clear.xlsx
- Minimal Dataset/IDM.xlsx
- Minimal Dataset/Light Rain.xlsx
- Minimal Dataset/Moderate Rain.xlsx
- Minimal Dataset/W99.xlsx
