# Supplementary material for: Calibration of parameters in microscopic traffic flow simulation models considering micro-meteorological information
Source: PLoS One. 2025 Jul 7;20(7):e0326191. doi: 10.1371/journal.pone.0326191 (PMC12233247; doi:10.1371/journal.pone.0326191)
Supplement: S1 Data — (ZIP) [file pone.0326191.s001.zip › Minimal Dataset/0.26Heavy Rain.xlsx]

## Sheet: Sheet1
0.286163
0.274867
0.410928
0.327153
0.319274
0.25149
0.320785
0.244563
0.4663
0.308786
0.364348
0.259622
0.24467
0.1524
0.269088
0.190195
0.29869
0.215602
0.326549
0.464105
0.292212
0.308744
0.30338
0.379004
0.315848
0.300387
0.27731
0.394142
0.403294
0.374365
0.321918
0.259707
0.439403
0.195071
0.305367
0.373492
0.428252
0.290153
0.283234
0.375394

## Sheet: FreqCounts1
RMSPE	Interval End Point	Count	Cumulative Frequency	Relative Frequency	Cumulative Frequency
		times		%	%
Frequency	Frequency	Frequency of A	Frequency of A	Frequency of A	Frequency of A
0.0075	0.015	0	0	0	0
0.0225	0.03	0	0	0	0
0.0375	0.045	0	0	0	0
0.0525	0.06	0	0	0	0
0.0675	0.075	0	0	0	0
0.0825	0.09	0	0	0	0
0.0975	0.105	0	0	0	0
0.1125	0.12	0	0	0	0
0.1275	0.135	0	0	0	0
0.1425	0.15	0	0	0	0
0.1575	0.165	1	1	2.5	2.5
0.1725	0.18	0	1	0	2.5
0.1875	0.195	1	2	2.5	5
0.2025	0.21	1	3	2.5	7.5
0.2175	0.225	1	4	2.5	10
0.2325	0.24	0	4	0	10
0.2475	0.255	3	7	7.5	17.5
0.2625	0.27	3	10	7.5	25
0.2775	0.285	3	13	7.5	32.5
0.2925	0.3	4	17	10	42.5
0.3075	0.315	5	22	12.5	55
0.3225	0.33	6	28	15	70
0.3375	0.345	0	28	0	70
0.3525	0.36	0	28	0	70
0.3675	0.375	3	31	7.5	77.5
0.3825	0.39	2	33	5	82.5
0.3975	0.405	2	35	5	87.5
0.4125	0.42	1	36	2.5	90
0.4275	0.435	1	37	2.5	92.5
0.4425	0.45	1	38	2.5	95
0.4575	0.465	1	39	2.5	97.5
0.4725	0.48	1	40	2.5	100
0.4875	0.495	0	40	0	100
0.5025	0.51	0	40	0	100
0.5175	0.525	0	40	0	100
0.5325	0.54	0	40	0	100
0.5475	0.555	0	40	0	100
0.5625	0.57	0	40	0	100
0.5775	0.585	0	40	0	100
0.5925	0.6	0	40	0	100
0.6075	0.615	0	40	0	100
0.6225	0.63	0	40	0	100
0.6375	0.645	0	40	0	100
0.6525	0.66	0	40	0	100
0.6675	0.675	0	40	0	100
0.6825	0.69	0	40	0	100
0.6975	0.705	0	40	0	100
0.7125	0.72	0	40	0	100
0.7275	0.735	0	40	0	100
0.7425	0.75	0	40	0	100
0.7575	0.765	0	40	0	100
0.7725	0.78	0	40	0	100
0.7875	0.795	0	40	0	100
0.8025	0.81	0	40	0	100
0.8175	0.825	0	40	0	100
0.8325	0.84	0	40	0	100
0.8475	0.855	0	40	0	100
0.8625	0.87	0	40	0	100
0.8775	0.885	0	40	0	100
0.8925	0.9	0	40	0	100
0.9075	0.915	0	40	0	100
0.9225	0.93	0	40	0	100
0.9375	0.945	0	40	0	100
0.9525	0.96	0	40	0	100
0.9675	0.975	0	40	0	100
0.9825	0.99	0	40	0	100
0.9975	1.005	0	40	0	100

## Sheet: FitNLCurve1
Independent variable	LogNormal	Independent variable	Regular Residual C Count	Regular Residual C Count	Fitted Y values	Regular Residual C Count	Conventional Residual C Count	Percentile	Reference X	Reference Line
									mu = -0.000006	sigma = 0.699037
Fitted curve graph	Fitted Curve Graph			Histogram of Residuals	Residual vs. Predicted Values Plot	Residual vs. Predicted Values Plot	Normal Probability Plot of Residuals	Normal Probability Plot of Residuals	Normal Probability Plot of Residuals	Normal Probability Plot of Residuals
0.0075	0.0685042	0.0075	-0.0685042	-0.0685042	0.0685042	-0.0685042	-3.06742	0.929368	-1.81824	0.464684
0.0225	0.0685042	0.0225	-0.0685042	-0.0685042	0.0685042	-0.0685042	-2.57223	2.41636	1.81823	99.5353
0.0375	0.0685042	0.0375	-0.0685042	-0.0685042	0.0685042	-0.0685042	-1.60769	3.90335
0.0525	0.0685042	0.0525	-0.0685042	-0.0685042	0.0685042	-0.0685042	-0.531875	5.39033
0.0675	0.0685042	0.0675	-0.0685042	-0.0685042	0.0685042	-0.0685042	-0.187381	6.87732
0.0719144	0.0685042	0.0825	-0.0685042	-0.0685042	0.0685042	-0.0685042	-0.145204	8.36431
0.0729054	0.0685042	0.0975	-0.0685043	-0.0685043	0.0685043	-0.0685043	-0.120197	9.8513
0.0738964	0.0685042	0.1125	-0.068509	-0.068509	0.068509	-0.068509	-0.117392	11.3383
0.0748874	0.0685042	0.1275	-0.0686287	-0.0686287	0.0686287	-0.0686287	-0.0993304	12.8253
0.0758784	0.0685042	0.1425	-0.0700541	-0.0700541	0.0700541	-0.0700541	-0.0877575	14.3123
0.0768694	0.0685042	0.1575	0.920414	0.920414	0.0795861	0.920414	-0.0804285	15.7993
0.0778604	0.0685042	0.1725	-0.120197	-0.120197	0.120197	-0.120197	-0.0758347	17.2862
0.0788514	0.0685042	0.1875	0.759181	0.759181	0.240819	0.759181	-0.0729813	18.7732
0.0798423	0.0685042	0.2025	0.492501	0.492501	0.507499	0.492501	-0.0712229	20.2602
0.0808333	0.0685042	0.2175	0.0323751	0.0323751	0.967625	0.0323751	-0.0701469	21.7472
0.0818243	0.0685042	0.2325	-1.60769	-1.60769	1.60769	-1.60769	-0.0700541	23.2342
0.0825	0.0685042	0.2475	0.661174	0.661174	2.33883	0.661174	-0.0694924	24.7212
0.0828153	0.0685042	0.2625	-0.0243597	-0.0243597	3.02436	-0.0243597	-0.0690964	26.2082
0.0838063	0.0685042	0.2775	-0.531875	-0.531875	3.53188	-0.531875	-0.0688579	27.6952
0.0847973	0.0685042	0.2925	0.221457	0.221457	3.77854	0.221457	-0.0687149	29.1822
0.0857883	0.0685042	0.3075	1.25071	1.25071	3.74929	1.25071	-0.0686294	30.6691
0.0867793	0.0685042	0.3225	2.51297	2.51297	3.48703	2.51297	-0.0686287	32.1561
0.0877703	0.0685042	0.3375	-3.06742	-3.06742	3.06742	-3.06742	-0.0685785	33.6431
0.0887613	0.0685042	0.3525	-2.57223	-2.57223	2.57223	-2.57223	-0.0685482	35.1301
0.0897523	0.0685042	0.3675	0.929428	0.929428	2.07057	0.929428	-0.0685302	36.6171
0.0907432	0.0685043	0.3825	0.389793	0.389793	1.61021	0.389793	-0.0685196	38.1041
0.0917342	0.0685043	0.3975	0.782873	0.782873	1.21713	0.782873	-0.0685133	39.5911
0.0927252	0.0685043	0.4125	0.100206	0.100206	0.899794	0.100206	-0.0685096	41.0781
0.0937162	0.0685043	0.4275	0.345042	0.345042	0.654958	0.345042	-0.068509	42.5651
0.0947072	0.0685043	0.4425	0.526982	0.526982	0.473018	0.526982	-0.0685074	44.052
0.0956982	0.0685043	0.4575	0.657972	0.657972	0.342028	0.657972	-0.0685061	45.539
0.0966892	0.0685043	0.4725	0.749767	0.749767	0.250233	0.749767	-0.0685053	47.026
0.0975	0.0685043	0.4875	-0.187381	-0.187381	0.187381	-0.187381	-0.0685049	48.513
0.0976802	0.0685043	0.5025	-0.145204	-0.145204	0.145204	-0.145204	-0.0685046	50
0.0986712	0.0685043	0.5175	-0.117392	-0.117392	0.117392	-0.117392	-0.0685045	51.487
0.0996622	0.0685044	0.5325	-0.0993304	-0.0993304	0.0993304	-0.0993304	-0.0685044	52.974
0.100653	0.0685044	0.5475	-0.0877575	-0.0877575	0.0877575	-0.0877575	-0.0685043	54.461
0.101644	0.0685045	0.5625	-0.0804285	-0.0804285	0.0804285	-0.0804285	-0.0685043	55.948
0.102635	0.0685046	0.5775	-0.0758347	-0.0758347	0.0758347	-0.0758347	-0.0685043	57.4349
0.103626	0.0685047	0.5925	-0.0729813	-0.0729813	0.0729813	-0.0729813	-0.0685043	58.9219
0.104617	0.0685048	0.6075	-0.0712229	-0.0712229	0.0712229	-0.0712229	-0.0685043	60.4089
0.105608	0.068505	0.6225	-0.0701469	-0.0701469	0.0701469	-0.0701469	-0.0685043	61.8959
0.106599	0.0685053	0.6375	-0.0694924	-0.0694924	0.0694924	-0.0694924	-0.0685043	63.3829
0.10759	0.0685056	0.6525	-0.0690964	-0.0690964	0.0690964	-0.0690964	-0.0685042	64.8699
0.108581	0.068506	0.6675	-0.0688579	-0.0688579	0.0688579	-0.0688579	-0.0685042	66.3569
0.109572	0.0685065	0.6825	-0.0687149	-0.0687149	0.0687149	-0.0687149	-0.0685042	67.8439
0.110563	0.0685072	0.6975	-0.0686294	-0.0686294	0.0686294	-0.0686294	-0.0685042	69.3309
0.111554	0.068508	0.7125	-0.0685785	-0.0685785	0.0685785	-0.0685785	-0.0685042	70.8178
0.1125	0.068509	0.7275	-0.0685482	-0.0685482	0.0685482	-0.0685482	-0.0685042	72.3048
0.112545	0.0685091	0.7425	-0.0685302	-0.0685302	0.0685302	-0.0685302	-0.0685042	73.7918
0.113536	0.0685104	0.7575	-0.0685196	-0.0685196	0.0685196	-0.0685196	-0.0243597	75.2788
0.114527	0.0685121	0.7725	-0.0685133	-0.0685133	0.0685133	-0.0685133	0.0323751	76.7658
0.115518	0.0685141	0.7875	-0.0685096	-0.0685096	0.0685096	-0.0685096	0.100206	78.2528
0.116509	0.0685167	0.8025	-0.0685074	-0.0685074	0.0685074	-0.0685074	0.221457	79.7398
0.1175	0.0685199	0.8175	-0.0685061	-0.0685061	0.0685061	-0.0685061	0.345042	81.2268
0.118491	0.0685237	0.8325	-0.0685053	-0.0685053	0.0685053	-0.0685053	0.389793	82.7138
0.119482	0.0685285	0.8475	-0.0685049	-0.0685049	0.0685049	-0.0685049	0.492501	84.2007
0.120473	0.0685343	0.8625	-0.0685046	-0.0685046	0.0685046	-0.0685046	0.526982	85.6877
0.121464	0.0685414	0.8775	-0.0685045	-0.0685045	0.0685045	-0.0685045	0.657972	87.1747
0.122455	0.0685499	0.8925	-0.0685044	-0.0685044	0.0685044	-0.0685044	0.661174	88.6617
0.123446	0.0685603	0.9075	-0.0685043	-0.0685043	0.0685043	-0.0685043	0.749767	90.1487
0.124437	0.0685727	0.9225	-0.0685043	-0.0685043	0.0685043	-0.0685043	0.759181	91.6357
0.125428	0.0685876	0.9375	-0.0685043	-0.0685043	0.0685043	-0.0685043	0.782873	93.1227
0.126419	0.0686054	0.9525	-0.0685043	-0.0685043	0.0685043	-0.0685043	0.920414	94.6097
0.12741	0.0686266	0.9675	-0.0685043	-0.0685043	0.0685043	-0.0685043	0.929428	96.0967
0.1275	0.0686287	0.9825	-0.0685043	-0.0685043	0.0685043	-0.0685043	1.25071	97.5836
0.128401	0.0686518	0.9975	-0.0685042	-0.0685042	0.0685042	-0.0685042	2.51297	99.0706
0.129392	0.0686817
0.130383	0.0687169
0.131374	0.0687583
0.132365	0.0688069
0.133356	0.0688638
0.134347	0.0689301
0.135338	0.0690073
0.136329	0.0690968
0.13732	0.0692004
0.138311	0.06932
0.139302	0.0694576
0.140293	0.0696156
0.141284	0.0697965
0.142275	0.0700032
0.1425	0.0700541
0.143266	0.0702388
0.144257	0.0705066
0.145248	0.0708105
0.146239	0.0711544
0.14723	0.0715427
0.148221	0.0719803
0.149212	0.0724723
0.150203	0.0730243
0.151194	0.0736422
0.152185	0.0743327
0.153176	0.0751026
0.154167	0.0759593
0.155158	0.0769107
0.156149	0.0779654
0.15714	0.0791322
0.1575	0.0795861
0.158131	0.0804207
0.159122	0.0818409
0.160113	0.0834035
0.161104	0.0851197
0.162095	0.0870013
0.163086	0.0890607
0.164077	0.0913107
0.165068	0.0937649
0.166059	0.0964375
0.16705	0.099343
0.168041	0.102497
0.169032	0.105915
0.170023	0.109613
0.171014	0.113608
0.172005	0.117918
0.1725	0.120197
0.172995	0.12256
0.173986	0.127553
0.174977	0.132916
0.175968	0.138666
0.176959	0.144825
0.17795	0.151411
0.178941	0.158444
0.179932	0.165945
0.180923	0.173934
0.181914	0.182432
0.182905	0.191459
0.183896	0.201036
0.184887	0.211183
0.185878	0.22192
0.186869	0.233269
0.1875	0.240819
0.18786	0.245249
0.188851	0.25788
0.189842	0.271182
0.190833	0.285173
0.191824	0.299872
0.192815	0.315297
0.193806	0.331465
0.194797	0.348394
0.195788	0.366098
0.196779	0.384594
0.19777	0.403896
0.198761	0.424016
0.199752	0.444968
0.200743	0.466762
0.201734	0.489409
0.2025	0.507499
0.202725	0.512918
0.203716	0.537297
0.204707	0.562551
0.205698	0.588687
0.206689	0.615708
0.20768	0.643617
0.208671	0.672414
0.209662	0.702099
0.210653	0.73267
0.211644	0.764124
0.212635	0.796455
0.213626	0.829657
0.214617	0.863722
0.215608	0.898639
0.216599	0.934398
0.2175	0.967625
0.21759	0.970985
0.218581	1.00839
0.219572	1.04658
0.220563	1.08556
0.221554	1.1253
0.222545	1.16578
0.223536	1.20697
0.224527	1.24886
0.225518	1.29141
0.226509	1.33461
0.2275	1.37841
0.228491	1.42281
0.229482	1.46775
0.230473	1.51322
0.231464	1.55917
0.232455	1.60557
0.2325	1.60769
0.233446	1.65239
0.234437	1.6996
0.235428	1.74715
0.236419	1.795
0.23741	1.84312
0.238401	1.89147
0.239392	1.94001
0.240383	1.98869
0.241374	2.03747
0.242365	2.08632
0.243356	2.13519
0.244347	2.18404
0.245338	2.23282
0.246329	2.2815
0.24732	2.33002
0.2475	2.33883
0.248311	2.37835
0.249302	2.42645
0.250293	2.47427
0.251284	2.52176
0.252275	2.5689
0.253266	2.61563
0.254257	2.66191
0.255248	2.7077
0.256239	2.75297
0.25723	2.79768
0.258221	2.84178
0.259212	2.88523
0.260203	2.92801
0.261194	2.97007
0.262185	3.01138
0.2625	3.02436
0.263176	3.0519
0.264167	3.09161
0.265158	3.13046
0.266149	3.16843
0.26714	3.20549
0.268131	3.2416
0.269122	3.27675
0.270113	3.31091
0.271104	3.34404
0.272095	3.37613
0.273086	3.40715
0.274077	3.43709
0.275068	3.46592
0.276059	3.49362
0.27705	3.52018
0.2775	3.53188
0.278041	3.54559
0.279032	3.56982
0.280023	3.59287
0.281014	3.61472
0.282005	3.63536
0.282995	3.65479
0.283986	3.673
0.284977	3.68997
0.285968	3.70572
0.286959	3.72023
0.28795	3.7335
0.288941	3.74553
0.289932	3.75632
0.290923	3.76588
0.291914	3.7742
0.2925	3.77854
0.292905	3.7813
0.293896	3.78717
0.294887	3.79182
0.295878	3.79526
0.296869	3.79751
0.29786	3.79856
0.298851	3.79843
0.299842	3.79714
0.300833	3.79468
0.301824	3.79109
0.302815	3.78637
0.303806	3.78054
0.304797	3.77361
0.305788	3.7656
0.306779	3.75654
0.3075	3.74929
0.30777	3.74643
0.308761	3.73529
0.309752	3.72316
0.310743	3.71003
0.311734	3.69595
0.312725	3.68092
0.313716	3.66498
0.314707	3.64814
0.315698	3.63042
0.316689	3.61184
0.31768	3.59244
0.318671	3.57224
0.319662	3.55125
0.320653	3.5295
0.321644	3.50702
0.3225	3.48703
0.322635	3.48383
0.323626	3.45996
0.324617	3.43542
0.325608	3.41025
0.326599	3.38446
0.32759	3.35809
0.328581	3.33116
0.329572	3.30368
0.330563	3.2757
0.331554	3.24722
0.332545	3.21828
0.333536	3.1889
0.334527	3.1591
0.335518	3.1289
0.336509	3.09834
0.3375	3.06742
0.3375	3.06742
0.338491	3.03618
0.339482	3.00464
0.340473	2.97282
0.341464	2.94075
0.342455	2.90843
0.343446	2.8759
0.344437	2.84318
0.345428	2.81028
0.346419	2.77723
0.34741	2.74405
0.348401	2.71076
0.349392	2.67737
0.350383	2.6439
0.351374	2.61038
0.352365	2.57681
0.3525	2.57223
0.353356	2.54323
0.354347	2.50963
0.355338	2.47605
0.356329	2.4425
0.35732	2.40899
0.358311	2.37554
0.359302	2.34215
0.360293	2.30886
0.361284	2.27567
0.362275	2.24259
0.363266	2.20964
0.364257	2.17683
0.365248	2.14417
0.366239	2.11168
0.36723	2.07935
0.3675	2.07057
0.368221	2.04722
0.369212	2.01528
0.370203	1.98355
0.371194	1.95203
0.372185	1.92073
0.373176	1.88967
0.374167	1.85885
0.375158	1.82828
0.376149	1.79797
0.37714	1.76792
0.378131	1.73814
0.379122	1.70863
0.380113	1.67941
0.381104	1.65048
0.382095	1.62184
0.3825	1.61021
0.383086	1.5935
0.384077	1.56546
0.385068	1.53773
0.386059	1.5103
0.38705	1.4832
0.388041	1.45641
0.389032	1.42994
0.390023	1.40379
0.391014	1.37797
0.392005	1.35248
0.392995	1.32732
0.393986	1.30249
0.394977	1.27799
0.395968	1.25382
0.396959	1.22999
0.3975	1.21713
0.39795	1.20649
0.398941	1.18332
0.399932	1.1605
0.400923	1.138
0.401914	1.11585
0.402905	1.09402
0.403896	1.07253
0.404887	1.05137
0.405878	1.03055
0.406869	1.01005
0.40786	0.989883
0.408851	0.970044
0.409842	0.95053
0.410833	0.931341
0.411824	0.912474
0.4125	0.899794
0.412815	0.893927
0.413806	0.875698
0.414797	0.857785
0.415788	0.840185
0.416779	0.822895
0.41777	0.805914
0.418761	0.789238
0.419752	0.772866
0.420743	0.756792
0.421734	0.741016
0.422725	0.725534
0.423716	0.710343
0.424707	0.695439
0.425698	0.68082
0.426689	0.666482
0.4275	0.654958
0.42768	0.652422
0.428671	0.638637
0.429662	0.625123
0.430653	0.611877
0.431644	0.598896
0.432635	0.586176
0.433626	0.573713
0.434617	0.561504
0.435608	0.549546
0.436599	0.537835
0.43759	0.526367
0.438581	0.515139
0.439572	0.504147
0.440563	0.493388
0.441554	0.482859
0.4425	0.473018
0.442545	0.472555
0.443536	0.462473
0.444527	0.452609
0.445518	0.442961
0.446509	0.433524
0.4475	0.424295
0.448491	0.415271
0.449482	0.406448
0.450473	0.397822
0.451464	0.38939
0.452455	0.381149
0.453446	0.373095
0.454437	0.365226
0.455428	0.357537
0.456419	0.350025
0.45741	0.342687
0.4575	0.342028
0.458401	0.33552
0.459392	0.328521
0.460383	0.321686
0.461374	0.315012
0.462365	0.308496
0.463356	0.302135
0.464347	0.295927
0.465338	0.289867
0.466329	0.283953
0.46732	0.278182
0.468311	0.272552
0.469302	0.267058
0.470293	0.261699
0.471284	0.256472
0.472275	0.251374
0.4725	0.250233
0.473266	0.246402
0.474257	0.241553
0.475248	0.236825
0.476239	0.232216
0.47723	0.227722
0.478221	0.223342
0.479212	0.219072
0.480203	0.214911
0.481194	0.210856
0.482185	0.206904
0.483176	0.203053
0.484167	0.199302
0.485158	0.195647
0.486149	0.192087
0.48714	0.188619
0.4875	0.187381
0.488131	0.185242
0.489122	0.181952
0.490113	0.178749
0.491104	0.17563
0.492095	0.172594
0.493086	0.169637
0.494077	0.166759
0.495068	0.163957
0.496059	0.16123
0.49705	0.158576
0.498041	0.155993
0.499032	0.153479
0.500023	0.151033
0.501014	0.148653
0.502005	0.146338
0.5025	0.145204
0.502995	0.144085
0.503986	0.141894
0.504977	0.139762
0.505968	0.137689
0.506959	0.135673
0.50795	0.133712
0.508941	0.131805
0.509932	0.129951
0.510923	0.128148
0.511914	0.126395
0.512905	0.124691
0.513896	0.123034
0.514887	0.121424
0.515878	0.119859
0.516869	0.118337
0.5175	0.117392
0.51786	0.116859
0.518851	0.115422
0.519842	0.114026
0.520833	0.112669
0.521824	0.111351
0.522815	0.11007
0.523806	0.108825
0.524797	0.107617
0.525788	0.106442
0.526779	0.105302
0.52777	0.104194
0.528761	0.103118
0.529752	0.102073
0.530743	0.101058
0.531734	0.100072
0.5325	0.0993304
0.532725	0.0991154
0.533716	0.0981862
0.534707	0.0972841
0.535698	0.0964082
0.536689	0.0955579
0.53768	0.0947324
0.538671	0.0939311
0.539662	0.0931533
0.540653	0.0923984
0.541644	0.0916657
0.542635	0.0909546
0.543626	0.0902645
0.544617	0.0895948
0.545608	0.088945
0.546599	0.0883144
0.5475	0.0877575
0.54759	0.0877026
0.548581	0.087109
0.549572	0.0865331
0.550563	0.0859744
0.551554	0.0854324
0.552545	0.0849066
0.553536	0.0843966
0.554527	0.0839019
0.555518	0.0834221
0.556509	0.0829568
0.5575	0.0825055
0.558491	0.0820678
0.559482	0.0816434
0.560473	0.0812318
0.561464	0.0808327
0.562455	0.0804458
0.5625	0.0804285
0.563446	0.0800706
0.564437	0.0797068
0.565428	0.0793541
0.566419	0.0790122
0.56741	0.0786808
0.568401	0.0783595
0.569392	0.0780481
0.570383	0.0777462
0.571374	0.0774536
0.572365	0.07717
0.573356	0.0768951
0.574347	0.0766287
0.575338	0.0763706
0.576329	0.0761204
0.57732	0.0758779
0.5775	0.0758347
0.578311	0.075643
0.579302	0.0754154
0.580293	0.0751948
0.581284	0.0749811
0.582275	0.0747741
0.583266	0.0745735
0.584257	0.0743791
0.585248	0.0741909
0.586239	0.0740085
0.58723	0.0738318
0.588221	0.0736607
0.589212	0.0734949
0.590203	0.0733343
0.591194	0.0731788
0.592185	0.0730282
0.5925	0.0729813
0.593176	0.0728823
0.594167	0.072741
0.595158	0.0726042
0.596149	0.0724717
0.59714	0.0723434
0.598131	0.0722191
0.599122	0.0720988
0.600113	0.0719823
0.601104	0.0718695
0.602095	0.0717603
0.603086	0.0716545
0.604077	0.0715521
0.605068	0.071453
0.606059	0.071357
0.60705	0.0712641
0.6075	0.0712229
0.608041	0.0711742
0.609032	0.0710871
0.610023	0.0710029
0.611014	0.0709213
0.612005	0.0708423
0.612995	0.0707659
0.613986	0.0706919
0.614977	0.0706203
0.615968	0.070551
0.616959	0.0704839
0.61795	0.070419
0.618941	0.0703562
0.619932	0.0702954
0.620923	0.0702366
0.621914	0.0701796
0.6225	0.0701469
0.622905	0.0701245
0.623896	0.0700712
0.624887	0.0700196
0.625878	0.0699697
0.626869	0.0699214
0.62786	0.0698747
0.628851	0.0698295
0.629842	0.0697857
0.630833	0.0697434
0.631824	0.0697025
0.632815	0.0696628
0.633806	0.0696245
0.634797	0.0695875
0.635788	0.0695516
0.636779	0.0695169
0.6375	0.0694924
0.63777	0.0694833
0.638761	0.0694509
0.639752	0.0694195
0.640743	0.0693891
0.641734	0.0693597
0.642725	0.0693313
0.643716	0.0693038
0.644707	0.0692772
0.645698	0.0692515
0.646689	0.0692266
0.64768	0.0692026
0.648671	0.0691793
0.649662	0.0691568
0.650653	0.0691351
0.651644	0.069114
0.6525	0.0690964
0.652635	0.0690937
0.653626	0.069074
0.654617	0.069055
0.655608	0.0690366
0.656599	0.0690188
0.65759	0.0690016
0.658581	0.0689849
0.659572	0.0689689
0.660563	0.0689533
0.661554	0.0689383
0.662545	0.0689237
0.663536	0.0689097
0.664527	0.0688961
0.665518	0.0688829
0.666509	0.0688702
0.6675	0.0688579
0.668491	0.0688461
0.669482	0.0688346
0.670473	0.0688235
0.671464	0.0688128
0.672455	0.0688024
0.673446	0.0687924
0.674437	0.0687827
0.675428	0.0687733
0.676419	0.0687642
0.67741	0.0687555
0.678401	0.068747
0.679392	0.0687388
0.680383	0.0687309
0.681374	0.0687233
0.682365	0.0687159
0.6825	0.0687149
0.683356	0.0687088
0.684347	0.0687019
0.685338	0.0686952
0.686329	0.0686888
0.68732	0.0686825
0.688311	0.0686765
0.689302	0.0686707
0.690293	0.0686651
0.691284	0.0686596
0.692275	0.0686544
0.693266	0.0686493
0.694257	0.0686444
0.695248	0.0686396
0.696239	0.068635
0.69723	0.0686306
0.6975	0.0686294
0.698221	0.0686263
0.699212	0.0686222
0.700203	0.0686182
0.701194	0.0686143
0.702185	0.0686106
0.703176	0.068607
0.704167	0.0686035
0.705158	0.0686001
0.706149	0.0685969
0.70714	0.0685937
0.708131	0.0685907
0.709122	0.0685878
0.710113	0.0685849
0.711104	0.0685822
0.712095	0.0685795
0.7125	0.0685785
0.713086	0.068577
0.714077	0.0685745
0.715068	0.0685721
0.716059	0.0685698
0.71705	0.0685676
0.718041	0.0685654
0.719032	0.0685633
0.720023	0.0685613
0.721014	0.0685594
0.722005	0.0685575
0.722995	0.0685557
0.723986	0.068554
0.724977	0.0685523
0.725968	0.0685506
0.726959	0.068549
0.7275	0.0685482
0.72795	0.0685475
0.728941	0.068546
0.729932	0.0685446
0.730923	0.0685432
0.731914	0.0685419
0.732905	0.0685406
0.733896	0.0685394
0.734887	0.0685382
0.735878	0.068537
0.736869	0.0685359
0.73786	0.0685348
0.738851	0.0685338
0.739842	0.0685328
0.740833	0.0685318
0.741824	0.0685309
0.7425	0.0685302
0.742815	0.06853
0.743806	0.0685291
0.744797	0.0685282
0.745788	0.0685274
0.746779	0.0685266
0.74777	0.0685258
0.748761	0.0685251
0.749752	0.0685244
0.750743	0.0685237
0.751734	0.068523
0.752725	0.0685224
0.753716	0.0685218
0.754707	0.0685212
0.755698	0.0685206
0.756689	0.06852
0.7575	0.0685196
0.75768	0.0685195
0.758671	0.068519
0.759662	0.0685185
0.760653	0.068518
0.761644	0.0685175
0.762635	0.0685171
0.763626	0.0685166
0.764617	0.0685162
0.765608	0.0685158
0.766599	0.0685154
0.76759	0.068515
0.768581	0.0685146
0.769572	0.0685143
0.770563	0.0685139
0.771554	0.0685136
0.7725	0.0685133
0.772545	0.0685133
0.773536	0.068513
0.774527	0.0685127
0.775518	0.0685124
0.776509	0.0685121
0.7775	0.0685118
0.778491	0.0685116
0.779482	0.0685113
0.780473	0.0685111
0.781464	0.0685109
0.782455	0.0685106
0.783446	0.0685104
0.784437	0.0685102
0.785428	0.06851
0.786419	0.0685098
0.78741	0.0685096
0.7875	0.0685096
0.788401	0.0685094
0.789392	0.0685092
0.790383	0.0685091
0.791374	0.0685089
0.792365	0.0685087
0.793356	0.0685086
0.794347	0.0685084
0.795338	0.0685083
0.796329	0.0685082
0.79732	0.068508
0.798311	0.0685079
0.799302	0.0685078
0.800293	0.0685077
0.801284	0.0685075
0.802275	0.0685074
0.8025	0.0685074
0.803266	0.0685073
0.804257	0.0685072
0.805248	0.0685071
0.806239	0.068507
0.80723	0.0685069
0.808221	0.0685068
0.809212	0.0685067
0.810203	0.0685066
0.811194	0.0685066
0.812185	0.0685065
0.813176	0.0685064
0.814167	0.0685063
0.815158	0.0685063
0.816149	0.0685062
0.81714	0.0685061
0.8175	0.0685061
0.818131	0.0685061
0.819122	0.068506
0.820113	0.0685059
0.821104	0.0685059
0.822095	0.0685058
0.823086	0.0685058
0.824077	0.0685057
0.825068	0.0685057
0.826059	0.0685056
0.82705	0.0685056
0.828041	0.0685055
0.829032	0.0685055
0.830023	0.0685054
0.831014	0.0685054
0.832005	0.0685054
0.8325	0.0685053
0.832995	0.0685053
0.833986	0.0685053
0.834977	0.0685052
0.835968	0.0685052
0.836959	0.0685052
0.83795	0.0685051
0.838941	0.0685051
0.839932	0.0685051
0.840923	0.0685051
0.841914	0.068505
0.842905	0.068505
0.843896	0.068505
0.844887	0.068505
0.845878	0.0685049
0.846869	0.0685049
0.8475	0.0685049
0.84786	0.0685049
0.848851	0.0685049
0.849842	0.0685048
0.850833	0.0685048
0.851824	0.0685048
0.852815	0.0685048
0.853806	0.0685048
0.854797	0.0685047
0.855788	0.0685047
0.856779	0.0685047
0.85777	0.0685047
0.858761	0.0685047
0.859752	0.0685047
0.860743	0.0685047
0.861734	0.0685046
0.8625	0.0685046
0.862725	0.0685046
0.863716	0.0685046
0.864707	0.0685046
0.865698	0.0685046
0.866689	0.0685046
0.86768	0.0685046
0.868671	0.0685046
0.869662	0.0685045
0.870653	0.0685045
0.871644	0.0685045
0.872635	0.0685045
0.873626	0.0685045
0.874617	0.0685045
0.875608	0.0685045
0.876599	0.0685045
0.8775	0.0685045
0.87759	0.0685045
0.878581	0.0685045
0.879572	0.0685045
0.880563	0.0685044
0.881554	0.0685044
0.882545	0.0685044
0.883536	0.0685044
0.884527	0.0685044
0.885518	0.0685044
0.886509	0.0685044
0.8875	0.0685044
0.888491	0.0685044
0.889482	0.0685044
0.890473	0.0685044
0.891464	0.0685044
0.892455	0.0685044
0.8925	0.0685044
0.893446	0.0685044
0.894437	0.0685044
0.895428	0.0685044
0.896419	0.0685044
0.89741	0.0685044
0.898401	0.0685044
0.899392	0.0685043
0.900383	0.0685043
0.901374	0.0685043
0.902365	0.0685043
0.903356	0.0685043
0.904347	0.0685043
0.905338	0.0685043
0.906329	0.0685043
0.90732	0.0685043
0.9075	0.0685043
0.908311	0.0685043
0.909302	0.0685043
0.910293	0.0685043
0.911284	0.0685043
0.912275	0.0685043
0.913266	0.0685043
0.914257	0.0685043
0.915248	0.0685043
0.916239	0.0685043
0.91723	0.0685043
0.918221	0.0685043
0.919212	0.0685043
0.920203	0.0685043
0.921194	0.0685043
0.922185	0.0685043
0.9225	0.0685043
0.923176	0.0685043
0.924167	0.0685043
0.925158	0.0685043
0.926149	0.0685043
0.92714	0.0685043
0.928131	0.0685043
0.929122	0.0685043
0.930113	0.0685043
0.931104	0.0685043
0.932095	0.0685043
0.933086	0.0685043
0.934077	0.0685043
0.935068	0.0685043
0.936059	0.0685043
0.93705	0.0685043
0.9375	0.0685043
0.938041	0.0685043
0.939032	0.0685043
0.940023	0.0685043
0.941014	0.0685043
0.942005	0.0685043
0.942995	0.0685043
0.943986	0.0685043
0.944977	0.0685043
0.945968	0.0685043
0.946959	0.0685043
0.94795	0.0685043
0.948941	0.0685043
0.949932	0.0685043
0.950923	0.0685043
0.951914	0.0685043
0.9525	0.0685043
0.952905	0.0685043
0.953896	0.0685043
0.954887	0.0685043
0.955878	0.0685043
0.956869	0.0685043
0.95786	0.0685043
0.958851	0.0685043
0.959842	0.0685043
0.960833	0.0685043
0.961824	0.0685043
0.962815	0.0685043
0.963806	0.0685043
0.964797	0.0685043
0.965788	0.0685043
0.966779	0.0685043
0.9675	0.0685043
0.96777	0.0685043
0.968761	0.0685043
0.969752	0.0685043
0.970743	0.0685043
0.971734	0.0685043
0.972725	0.0685043
0.973716	0.0685043
0.974707	0.0685043
0.975698	0.0685043
0.976689	0.0685043
0.97768	0.0685043
0.978671	0.0685043
0.979662	0.0685043
0.980653	0.0685043
0.981644	0.0685043
0.9825	0.0685043
0.982635	0.0685043
0.983626	0.0685043
0.984617	0.0685042
0.985608	0.0685042
0.986599	0.0685042
0.98759	0.0685042
0.988581	0.0685042
0.989572	0.0685042
0.990563	0.0685042
0.991554	0.0685042
0.992545	0.0685042
0.993536	0.0685042
0.994527	0.0685042
0.995518	0.0685042
0.996509	0.0685042
0.9975	0.0685042

## Sheet: FitNLCurve2
Independent variable	Boltzmann	Independent variable	Conventional Residual F Cumulative Frequency	Conventional Residual F Cumulative Frequency	Fitted Y values	Conventional Residual F Cumulative Frequency	Conventional Residual F Cumulative Frequency	Percentile	Reference X	Reference Line
									mu = -0.000000	sigma = 1.889156
Fitted Curve Graph	Fitted Curve Graph			Histogram of Residuals	Residual vs. Predicted Values Plot	Residual vs. Predicted Values Plot	Normal Probability Plot of Residuals	Normal Probability Plot of Residuals	Normal Probability Plot of Residuals	Normal Probability Plot of Residuals
0.0075	-1.04049	0.0075	1.04049	1.04049	-1.04049	1.04049	-5.09552	0.929368	-4.9138	0.464684
0.00849099	-1.03825	0.0225	1.00036	1.00036	-1.00036	1.00036	-4.59332	2.41636	4.9138	99.5353
0.00948198	-1.03596	0.0375	0.943375	0.943375	-0.943375	0.943375	-3.58457	3.90335
0.010473	-1.03361	0.0525	0.862495	0.862495	-0.862495	0.862495	-3.39532	5.39033
0.011464	-1.03121	0.0675	0.747762	0.747762	-0.747762	0.747762	-2.45925	6.87732
0.012455	-1.02876	0.0825	0.585141	0.585141	-0.585141	0.585141	-2.34442	8.36431
0.0134459	-1.02624	0.0975	0.354909	0.354909	-0.354909	0.354909	-2.13195	9.8513
0.0144369	-1.02367	0.1125	0.0294899	0.0294899	-0.0294899	0.0294899	-2.05641	11.3383
0.0154279	-1.02104	0.1275	-0.429412	-0.429412	0.429412	-0.429412	-1.33991	12.8253
0.0164189	-1.01834	0.1425	-1.07445	-1.07445	1.07445	-1.07445	-1.28528	14.3123
0.0174099	-1.01558	0.1575	0.523026	0.523026	1.97697	0.523026	-1.08915	15.7993
0.0184009	-1.01276	0.1725	-0.731745	-0.731745	3.23174	-0.731745	-1.07445	17.2862
0.0193919	-1.00987	0.1875	0.0391741	0.0391741	4.96083	0.0391741	-0.731745	18.7732
0.0203829	-1.00691	0.2025	0.185392	0.185392	7.31461	0.185392	-0.466111	20.2602
0.0213739	-1.00388	0.2175	-0.466111	-0.466111	10.4661	-0.466111	-0.429412	21.7472
0.0223649	-1.00079	0.2325	-4.59332	-4.59332	14.5933	-4.59332	0.0294899	23.2342
0.0225	-1.00036	0.2475	-2.34442	-2.34442	19.8444	-2.34442	0.0391741	24.7212
0.0233559	-0.997617	0.2625	-1.28528	-1.28528	26.2853	-1.28528	0.0683732	26.2082
0.0243468	-0.994373	0.2775	-1.33991	-1.33991	33.8399	-1.33991	0.068377	27.6952
0.0253378	-0.991052	0.2925	0.250255	0.250255	42.2497	0.250255	0.0683823	29.1822
0.0263288	-0.987654	0.3075	3.916	3.916	51.084	3.916	0.0683899	30.6691
0.0273198	-0.984177	0.3225	10.1837	10.1837	59.8163	10.1837	0.0684008	32.1561
0.0283108	-0.980617	0.3375	2.05626	2.05626	67.9437	2.05626	0.0684162	33.6431
0.0293018	-0.976975	0.3525	-5.09552	-5.09552	75.0955	-5.09552	0.068438	35.1301
0.0302928	-0.973247	0.3675	-3.58457	-3.58457	81.0846	-3.58457	0.0684691	36.6171
0.0312838	-0.969431	0.3825	-3.39532	-3.39532	85.8953	-3.39532	0.0685134	38.1041
0.0322748	-0.965527	0.3975	-2.13195	-2.13195	89.6319	-2.13195	0.0685762	39.5911
0.0332658	-0.961531	0.4125	-2.45925	-2.45925	92.4592	-2.45925	0.0686655	41.0781
0.0342568	-0.957441	0.4275	-2.05641	-2.05641	94.5564	-2.05641	0.0687924	42.5651
0.0352477	-0.953256	0.4425	-1.08915	-1.08915	96.0891	-1.08915	0.0689728	44.052
0.0362387	-0.948972	0.4575	0.302679	0.302679	97.1973	0.302679	0.0692292	45.539
0.0372297	-0.944589	0.4725	2.00773	2.00773	97.9923	2.00773	0.0695935	47.026
0.0375	-0.943375	0.4875	1.44067	1.44067	98.5593	1.44067	0.0701114	48.513
0.0382207	-0.940102	0.5025	1.03779	1.03779	98.9622	1.03779	0.0708475	50
0.0392117	-0.935511	0.5175	0.752381	0.752381	99.2476	0.752381	0.0718937	51.487
0.0402027	-0.930812	0.5325	0.550593	0.550593	99.4494	0.550593	0.0733806	52.974
0.0411937	-0.926004	0.5475	0.408132	0.408132	99.5919	0.408132	0.0754939	54.461
0.0421847	-0.921082	0.5625	0.307657	0.307657	99.6923	0.307657	0.0784973	55.948
0.0431757	-0.916046	0.5775	0.236844	0.236844	99.7632	0.236844	0.0827658	57.4349
0.0441667	-0.910892	0.5925	0.186962	0.186962	99.813	0.186962	0.0888319	58.9219
0.0451577	-0.905617	0.6075	0.151836	0.151836	99.8482	0.151836	0.0974525	60.4089
0.0461486	-0.900219	0.6225	0.127108	0.127108	99.8729	0.127108	0.109702	61.8959
0.0471396	-0.894694	0.6375	0.109702	0.109702	99.8903	0.109702	0.127108	63.3829
0.0481306	-0.889041	0.6525	0.0974525	0.0974525	99.9025	0.0974525	0.151836	64.8699
0.0491216	-0.883255	0.6675	0.0888319	0.0888319	99.9112	0.0888319	0.185392	66.3569
0.0501126	-0.877334	0.6825	0.0827658	0.0827658	99.9172	0.0827658	0.186962	67.8439
0.0511036	-0.871274	0.6975	0.0784973	0.0784973	99.9215	0.0784973	0.236844	69.3309
0.0520946	-0.865073	0.7125	0.0754939	0.0754939	99.9245	0.0754939	0.250255	70.8178
0.0525	-0.862495	0.7275	0.0733806	0.0733806	99.9266	0.0733806	0.302679	72.3048
0.0530856	-0.858727	0.7425	0.0718937	0.0718937	99.9281	0.0718937	0.307657	73.7918
0.0540766	-0.852233	0.7575	0.0708475	0.0708475	99.9292	0.0708475	0.354909	75.2788
0.0550676	-0.845587	0.7725	0.0701114	0.0701114	99.9299	0.0701114	0.408132	76.7658
0.0560586	-0.838785	0.7875	0.0695935	0.0695935	99.9304	0.0695935	0.523026	78.2528
0.0570495	-0.831825	0.8025	0.0692292	0.0692292	99.9308	0.0692292	0.550593	79.7398
0.0580405	-0.824702	0.8175	0.0689728	0.0689728	99.931	0.0689728	0.585141	81.2268
0.0590315	-0.817413	0.8325	0.0687924	0.0687924	99.9312	0.0687924	0.747762	82.7138
0.0600225	-0.809954	0.8475	0.0686655	0.0686655	99.9313	0.0686655	0.752381	84.2007
0.0610135	-0.80232	0.8625	0.0685762	0.0685762	99.9314	0.0685762	0.862495	85.6877
0.0620045	-0.794508	0.8775	0.0685134	0.0685134	99.9315	0.0685134	0.943375	87.1747
0.0629955	-0.786514	0.8925	0.0684691	0.0684691	99.9315	0.0684691	1.00036	88.6617
0.0639865	-0.778334	0.9075	0.068438	0.068438	99.9316	0.068438	1.03779	90.1487
0.0649775	-0.769963	0.9225	0.0684162	0.0684162	99.9316	0.0684162	1.04049	91.6357
0.0659685	-0.761396	0.9375	0.0684008	0.0684008	99.9316	0.0684008	1.44067	93.1227
0.0669595	-0.752629	0.9525	0.0683899	0.0683899	99.9316	0.0683899	2.00773	94.6097
0.0675	-0.747762	0.9675	0.0683823	0.0683823	99.9316	0.0683823	2.05626	96.0967
0.0679505	-0.743659	0.9825	0.068377	0.068377	99.9316	0.068377	3.916	97.5836
0.0689414	-0.734479	0.9975	0.0683732	0.0683732	99.9316	0.0683732	10.1837	99.0706
0.0699324	-0.725085
0.0709234	-0.715472
0.0719144	-0.705635
0.0729054	-0.695569
0.0738964	-0.685268
0.0748874	-0.674728
0.0758784	-0.663942
0.0768694	-0.652905
0.0778604	-0.641611
0.0788514	-0.630055
0.0798423	-0.618229
0.0808333	-0.606129
0.0818243	-0.593747
0.0825	-0.585141
0.0828153	-0.581078
0.0838063	-0.568114
0.0847973	-0.554849
0.0857883	-0.541276
0.0867793	-0.527388
0.0877703	-0.513177
0.0887613	-0.498637
0.0897523	-0.483759
0.0907432	-0.468536
0.0917342	-0.452961
0.0927252	-0.437024
0.0937162	-0.420718
0.0947072	-0.404034
0.0956982	-0.386964
0.0966892	-0.369499
0.0975	-0.354909
0.0976802	-0.35163
0.0986712	-0.333347
0.0996622	-0.314642
0.100653	-0.295505
0.101644	-0.275925
0.102635	-0.255893
0.103626	-0.235399
0.104617	-0.214431
0.105608	-0.192981
0.106599	-0.171035
0.10759	-0.148584
0.108581	-0.125616
0.109572	-0.102119
0.110563	-0.0780808
0.111554	-0.0534901
0.1125	-0.0294899
0.112545	-0.028334
0.113536	-0.00259992
0.114527	0.0237252
0.115518	0.0506545
0.116509	0.0782017
0.1175	0.10638
0.118491	0.135205
0.119482	0.164689
0.120473	0.194849
0.121464	0.225698
0.122455	0.257252
0.123446	0.289527
0.124437	0.322539
0.125428	0.356305
0.126419	0.390839
0.12741	0.426161
0.1275	0.429412
0.128401	0.462287
0.129392	0.499234
0.130383	0.537021
0.131374	0.575666
0.132365	0.615189
0.133356	0.655607
0.134347	0.696942
0.135338	0.739212
0.136329	0.782438
0.13732	0.826641
0.138311	0.871841
0.139302	0.918062
0.140293	0.965323
0.141284	1.01365
0.142275	1.06306
0.1425	1.07445
0.143266	1.11358
0.144257	1.16524
0.145248	1.21805
0.146239	1.27205
0.14723	1.32726
0.148221	1.38369
0.149212	1.44139
0.150203	1.50037
0.151194	1.56067
0.152185	1.62231
0.153176	1.68531
0.154167	1.74971
0.155158	1.81554
0.156149	1.88282
0.15714	1.95159
0.1575	1.97697
0.158131	2.02188
0.159122	2.09371
0.160113	2.16712
0.161104	2.24214
0.162095	2.31881
0.163086	2.39715
0.164077	2.47721
0.165068	2.55901
0.166059	2.64259
0.16705	2.72798
0.168041	2.81523
0.169032	2.90436
0.170023	2.99542
0.171014	3.08845
0.172005	3.18347
0.1725	3.23174
0.172995	3.28053
0.173986	3.37968
0.174977	3.48094
0.175968	3.58436
0.176959	3.68999
0.17795	3.79785
0.178941	3.90801
0.179932	4.02048
0.180923	4.13533
0.181914	4.2526
0.182905	4.37232
0.183896	4.49454
0.184887	4.61932
0.185878	4.74669
0.186869	4.8767
0.1875	4.96083
0.18786	5.00939
0.188851	5.14483
0.189842	5.28304
0.190833	5.42409
0.191824	5.56802
0.192815	5.71487
0.193806	5.8647
0.194797	6.01757
0.195788	6.17351
0.196779	6.33258
0.19777	6.49483
0.198761	6.66031
0.199752	6.82907
0.200743	7.00117
0.201734	7.17665
0.2025	7.31461
0.202725	7.35558
0.203716	7.53799
0.204707	7.72395
0.205698	7.9135
0.206689	8.10671
0.20768	8.30361
0.208671	8.50427
0.209662	8.70874
0.210653	8.91706
0.211644	9.1293
0.212635	9.34551
0.213626	9.56573
0.214617	9.79002
0.215608	10.0184
0.216599	10.251
0.2175	10.4661
0.21759	10.4878
0.218581	10.7289
0.219572	10.9743
0.220563	11.2241
0.221554	11.4783
0.222545	11.7369
0.223536	12.0001
0.224527	12.2678
0.225518	12.5402
0.226509	12.8172
0.2275	13.0989
0.228491	13.3853
0.229482	13.6766
0.230473	13.9726
0.231464	14.2735
0.232455	14.5793
0.2325	14.5933
0.233446	14.89
0.234437	15.2057
0.235428	15.5264
0.236419	15.8522
0.23741	16.183
0.238401	16.5188
0.239392	16.8598
0.240383	17.206
0.241374	17.5573
0.242365	17.9137
0.243356	18.2754
0.244347	18.6423
0.245338	19.0144
0.246329	19.3917
0.24732	19.7743
0.2475	19.8444
0.248311	20.1621
0.249302	20.5552
0.250293	20.9535
0.251284	21.3571
0.252275	21.7658
0.253266	22.1799
0.254257	22.5991
0.255248	23.0235
0.256239	23.4531
0.25723	23.8878
0.258221	24.3277
0.259212	24.7727
0.260203	25.2227
0.261194	25.6778
0.262185	26.1379
0.2625	26.2853
0.263176	26.6029
0.264167	27.0728
0.265158	27.5475
0.266149	28.027
0.26714	28.5113
0.268131	29.0003
0.269122	29.4938
0.270113	29.9919
0.271104	30.4944
0.272095	31.0014
0.2775	33.8399
0.2925	42.2497
0.3075	51.084
0.3225	59.8163
0.336509	67.4338
0.3375	67.9437
0.3375	67.9437
0.338491	68.4494
0.339482	68.9506
0.340473	69.4474
0.341464	69.9396
0.342455	70.4272
0.343446	70.9101
0.344437	71.3882
0.345428	71.8615
0.346419	72.33
0.34741	72.7935
0.348401	73.2521
0.349392	73.7057
0.350383	74.1543
0.351374	74.5978
0.352365	75.0361
0.3525	75.0955
0.353356	75.4694
0.354347	75.8975
0.355338	76.3203
0.356329	76.738
0.35732	77.1505
0.358311	77.5578
0.359302	77.9598
0.360293	78.3566
0.361284	78.7481
0.362275	79.1344
0.363266	79.5154
0.364257	79.8912
0.365248	80.2618
0.366239	80.6271
0.36723	80.9873
0.3675	81.0846
0.368221	81.3422
0.369212	81.692
0.370203	82.0366
0.371194	82.3761
0.372185	82.7105
0.373176	83.0398
0.374167	83.364
0.375158	83.6833
0.376149	83.9975
0.37714	84.3068
0.378131	84.6111
0.379122	84.9106
0.380113	85.2052
0.381104	85.495
0.382095	85.7801
0.3825	85.8953
0.383086	86.0604
0.384077	86.336
0.385068	86.607
0.386059	86.8734
0.38705	87.1353
0.388041	87.3926
0.389032	87.6455
0.390023	87.894
0.391014	88.1381
0.392005	88.3779
0.392995	88.6135
0.393986	88.8448
0.394977	89.072
0.395968	89.2951
0.396959	89.5142
0.3975	89.6319
0.39795	89.7292
0.398941	89.9403
0.399932	90.1475
0.400923	90.3508
0.401914	90.5504
0.402905	90.7462
0.403896	90.9383
0.404887	91.1268
0.405878	91.3117
0.406869	91.4931
0.40786	91.671
0.408851	91.8455
0.409842	92.0166
0.410833	92.1844
0.411824	92.3489
0.4125	92.4592
0.412815	92.5102
0.413806	92.6684
0.414797	92.8234
0.415788	92.9754
0.416779	93.1243
0.41777	93.2703
0.418761	93.4134
0.419752	93.5536
0.420743	93.691
0.421734	93.8256
0.422725	93.9575
0.423716	94.0868
0.424707	94.2134
0.425698	94.3374
0.426689	94.4589
0.4275	94.5564
0.42768	94.5779
0.428671	94.6944
0.429662	94.8086
0.430653	94.9203
0.431644	95.0298
0.432635	95.137
0.433626	95.242
0.434617	95.3448
0.435608	95.4454
0.436599	95.5439
0.43759	95.6404
0.438581	95.7348
0.439572	95.8273
0.440563	95.9178
0.441554	96.0064
0.4425	96.0891
0.442545	96.0931
0.443536	96.1779
0.444527	96.261
0.445518	96.3422
0.446509	96.4218
0.4475	96.4996
0.448491	96.5758
0.449482	96.6504
0.450473	96.7233
0.451464	96.7947
0.452455	96.8645
0.453446	96.9329
0.454437	96.9997
0.455428	97.0651
0.456419	97.1291
0.45741	97.1917
0.4575	97.1973
0.458401	97.2529
0.459392	97.3128
0.460383	97.3714
0.461374	97.4288
0.462365	97.4848
0.463356	97.5397
0.464347	97.5933
0.465338	97.6458
0.466329	97.6971
0.46732	97.7473
0.468311	97.7964
0.469302	97.8444
0.470293	97.8914
0.471284	97.9373
0.472275	97.9822
0.4725	97.9923
0.473266	98.0261
0.474257	98.0691
0.475248	98.1111
0.476239	98.1521
0.47723	98.1923
0.478221	98.2315
0.479212	98.2699
0.480203	98.3075
0.481194	98.3442
0.482185	98.3801
0.483176	98.4151
0.484167	98.4495
0.485158	98.483
0.486149	98.5158
0.48714	98.5479
0.4875	98.5593
0.488131	98.5792
0.489122	98.6098
0.490113	98.6398
0.491104	98.6691
0.492095	98.6977
0.493086	98.7257
0.494077	98.7531
0.495068	98.7798
0.496059	98.806
0.49705	98.8315
0.498041	98.8565
0.499032	98.881
0.500023	98.9048
0.501014	98.9282
0.502005	98.951
0.5025	98.9622
0.502995	98.9733
0.503986	98.9951
0.504977	99.0164
0.505968	99.0372
0.506959	99.0576
0.50795	99.0775
0.508941	99.0969
0.509932	99.1159
0.510923	99.1345
0.511914	99.1527
0.512905	99.1704
0.513896	99.1878
0.514887	99.2047
0.515878	99.2213
0.516869	99.2375
0.5175	99.2476
0.51786	99.2533
0.518851	99.2688
0.519842	99.2839
0.520833	99.2987
0.521824	99.3131
0.522815	99.3273
0.523806	99.3411
0.524797	99.3545
0.525788	99.3677
0.526779	99.3806
0.52777	99.3932
0.528761	99.4055
0.529752	99.4175
0.530743	99.4292
0.531734	99.4407
0.5325	99.4494
0.532725	99.4519
0.533716	99.4629
0.534707	99.4736
0.535698	99.4841
0.536689	99.4943
0.53768	99.5043
0.538671	99.5141
0.539662	99.5236
0.540653	99.533
0.541644	99.5421
0.542635	99.551
0.543626	99.5597
0.544617	99.5682
0.545608	99.5765
0.546599	99.5846
0.5475	99.5919
0.54759	99.5926
0.548581	99.6003
0.549572	99.6079
0.550563	99.6153
0.551554	99.6226
0.552545	99.6296
0.553536	99.6366
0.554527	99.6433
0.555518	99.6499
0.556509	99.6564
0.5575	99.6627
0.558491	99.6688
0.559482	99.6748
0.560473	99.6807
0.561464	99.6865
0.562455	99.6921
0.5625	99.6923
0.563446	99.6976
0.564437	99.7029
0.565428	99.7082
0.566419	99.7133
0.56741	99.7183
0.568401	99.7232
0.569392	99.728
0.570383	99.7326
0.571374	99.7372
0.572365	99.7416
0.573356	99.746
0.574347	99.7503
0.575338	99.7544
0.576329	99.7585
0.57732	99.7624
0.5775	99.7632
0.578311	99.7663
0.579302	99.7701
0.580293	99.7738
0.581284	99.7774
0.582275	99.781
0.583266	99.7844
0.584257	99.7878
0.585248	99.7911
0.586239	99.7943
0.58723	99.7975
0.588221	99.8005
0.589212	99.8035
0.590203	99.8065
0.591194	99.8094
0.592185	99.8122
0.5925	99.813
0.593176	99.8149
0.594167	99.8176
0.595158	99.8202
0.596149	99.8227
0.59714	99.8252
0.598131	99.8277
0.599122	99.8301
0.600113	99.8324
0.601104	99.8347
0.602095	99.8369
0.603086	99.8391
0.604077	99.8412
0.605068	99.8433
0.606059	99.8453
0.60705	99.8473
0.6075	99.8482
0.608041	99.8492
0.609032	99.8511
0.610023	99.853
0.611014	99.8548
0.612005	99.8565
0.612995	99.8582
0.613986	99.8599
0.614977	99.8616
0.615968	99.8632
0.616959	99.8648
0.61795	99.8663
0.618941	99.8678
0.619932	99.8693
0.620923	99.8707
0.621914	99.8721
0.6225	99.8729
0.622905	99.8734
0.623896	99.8748
0.624887	99.8761
0.625878	99.8774
0.626869	99.8786
0.62786	99.8798
0.628851	99.881
0.629842	99.8822
0.630833	99.8833
0.631824	99.8844
0.632815	99.8855
0.633806	99.8866
0.634797	99.8876
0.635788	99.8886
0.636779	99.8896
0.6375	99.8903
0.63777	99.8906
0.638761	99.8915
0.639752	99.8924
0.640743	99.8933
0.641734	99.8942
0.642725	99.8951
0.643716	99.8959
0.644707	99.8967
0.645698	99.8975
0.646689	99.8983
0.64768	99.8991
0.648671	99.8998
0.649662	99.9005
0.650653	99.9013
0.651644	99.902
0.6525	99.9025
0.652635	99.9026
0.653626	99.9033
0.654617	99.904
0.655608	99.9046
0.656599	99.9052
0.65759	99.9058
0.658581	99.9064
0.659572	99.907
0.660563	99.9076
0.661554	99.9081
0.662545	99.9086
0.663536	99.9092
0.664527	99.9097
0.665518	99.9102
0.666509	99.9107
0.6675	99.9112
0.668491	99.9116
0.669482	99.9121
0.670473	99.9125
0.671464	99.913
0.672455	99.9134
0.673446	99.9138
0.674437	99.9142
0.675428	99.9146
0.676419	99.915
0.67741	99.9154
0.678401	99.9158
0.679392	99.9161
0.680383	99.9165
0.681374	99.9168
0.682365	99.9172
0.6825	99.9172
0.683356	99.9175
0.684347	99.9178
0.685338	99.9182
0.686329	99.9185
0.68732	99.9188
0.688311	99.9191
0.689302	99.9194
0.690293	99.9196
0.691284	99.9199
0.692275	99.9202
0.693266	99.9204
0.694257	99.9207
0.695248	99.921
0.696239	99.9212
0.69723	99.9214
0.6975	99.9215
0.698221	99.9217
0.699212	99.9219
0.700203	99.9221
0.701194	99.9223
0.702185	99.9226
0.703176	99.9228
0.704167	99.923
0.705158	99.9232
0.706149	99.9234
0.70714	99.9236
0.708131	99.9237
0.709122	99.9239
0.710113	99.9241
0.711104	99.9243
0.712095	99.9244
0.7125	99.9245
0.713086	99.9246
0.714077	99.9248
0.715068	99.9249
0.716059	99.9251
0.71705	99.9252
0.718041	99.9254
0.719032	99.9255
0.720023	99.9257
0.721014	99.9258
0.722005	99.9259
0.722995	99.9261
0.723986	99.9262
0.724977	99.9263
0.725968	99.9264
0.726959	99.9266
0.7275	99.9266
0.72795	99.9267
0.728941	99.9268
0.729932	99.9269
0.730923	99.927
0.731914	99.9271
0.732905	99.9272
0.733896	99.9273
0.734887	99.9274
0.735878	99.9275
0.736869	99.9276
0.73786	99.9277
0.738851	99.9278
0.739842	99.9279
0.740833	99.928
0.741824	99.928
0.7425	99.9281
0.742815	99.9281
0.743806	99.9282
0.744797	99.9283
0.745788	99.9284
0.746779	99.9284
0.74777	99.9285
0.748761	99.9286
0.749752	99.9287
0.750743	99.9287
0.751734	99.9288
0.752725	99.9289
0.753716	99.9289
0.754707	99.929
0.755698	99.929
0.756689	99.9291
0.7575	99.9292
0.75768	99.9292
0.758671	99.9292
0.759662	99.9293
0.760653	99.9293
0.761644	99.9294
0.762635	99.9294
0.763626	99.9295
0.764617	99.9295
0.765608	99.9296
0.766599	99.9296
0.76759	99.9297
0.768581	99.9297
0.769572	99.9298
0.770563	99.9298
0.771554	99.9298
0.7725	99.9299
0.772545	99.9299
0.773536	99.9299
0.774527	99.93
0.775518	99.93
0.776509	99.93
0.7775	99.9301
0.778491	99.9301
0.779482	99.9302
0.780473	99.9302
0.781464	99.9302
0.782455	99.9303
0.783446	99.9303
0.784437	99.9303
0.785428	99.9303
0.786419	99.9304
0.78741	99.9304
0.7875	99.9304
0.788401	99.9304
0.789392	99.9305
0.790383	99.9305
0.791374	99.9305
0.792365	99.9305
0.793356	99.9306
0.794347	99.9306
0.795338	99.9306
0.796329	99.9306
0.79732	99.9307
0.798311	99.9307
0.799302	99.9307
0.800293	99.9307
0.801284	99.9307
0.802275	99.9308
0.8025	99.9308
0.803266	99.9308
0.804257	99.9308
0.805248	99.9308
0.806239	99.9308
0.80723	99.9309
0.808221	99.9309
0.809212	99.9309
0.810203	99.9309
0.811194	99.9309
0.812185	99.9309
0.813176	99.931
0.814167	99.931
0.815158	99.931
0.816149	99.931
0.81714	99.931
0.8175	99.931
0.818131	99.931
0.819122	99.931
0.820113	99.9311
0.821104	99.9311
0.822095	99.9311
0.823086	99.9311
0.824077	99.9311
0.825068	99.9311
0.826059	99.9311
0.82705	99.9311
0.828041	99.9312
0.829032	99.9312
0.830023	99.9312
0.831014	99.9312
0.832005	99.9312
0.8325	99.9312
0.832995	99.9312
0.833986	99.9312
0.834977	99.9312
0.835968	99.9312
0.836959	99.9313
0.83795	99.9313
0.838941	99.9313
0.839932	99.9313
0.840923	99.9313
0.841914	99.9313
0.842905	99.9313
0.843896	99.9313
0.844887	99.9313
0.845878	99.9313
0.846869	99.9313
0.8475	99.9313
0.84786	99.9313
0.848851	99.9313
0.849842	99.9314
0.850833	99.9314
0.851824	99.9314
0.852815	99.9314
0.853806	99.9314
0.854797	99.9314
0.855788	99.9314
0.856779	99.9314
0.85777	99.9314
0.858761	99.9314
0.859752	99.9314
0.860743	99.9314
0.861734	99.9314
0.8625	99.9314
0.862725	99.9314
0.863716	99.9314
0.864707	99.9314
0.865698	99.9314
0.866689	99.9314
0.86768	99.9314
0.868671	99.9315
0.869662	99.9315
0.870653	99.9315
0.871644	99.9315
0.872635	99.9315
0.873626	99.9315
0.874617	99.9315
0.875608	99.9315
0.876599	99.9315
0.8775	99.9315
0.87759	99.9315
0.878581	99.9315
0.879572	99.9315
0.880563	99.9315
0.881554	99.9315
0.882545	99.9315
0.883536	99.9315
0.884527	99.9315
0.885518	99.9315
0.886509	99.9315
0.8875	99.9315
0.888491	99.9315
0.889482	99.9315
0.890473	99.9315
0.891464	99.9315
0.892455	99.9315
0.8925	99.9315
0.893446	99.9315
0.894437	99.9315
0.895428	99.9315
0.896419	99.9315
0.89741	99.9315
0.898401	99.9315
0.899392	99.9315
0.900383	99.9315
0.901374	99.9316
0.902365	99.9316
0.903356	99.9316
0.904347	99.9316
0.905338	99.9316
0.906329	99.9316
0.90732	99.9316
0.9075	99.9316
0.908311	99.9316
0.909302	99.9316
0.910293	99.9316
0.911284	99.9316
0.912275	99.9316
0.913266	99.9316
0.914257	99.9316
0.915248	99.9316
0.916239	99.9316
0.91723	99.9316
0.918221	99.9316
0.919212	99.9316
0.920203	99.9316
0.921194	99.9316
0.922185	99.9316
0.9225	99.9316
0.923176	99.9316
0.924167	99.9316
0.925158	99.9316
0.926149	99.9316
0.92714	99.9316
0.928131	99.9316
0.929122	99.9316
0.930113	99.9316
0.931104	99.9316
0.932095	99.9316
0.933086	99.9316
0.934077	99.9316
0.935068	99.9316
0.936059	99.9316
0.93705	99.9316
0.9375	99.9316
0.938041	99.9316
0.939032	99.9316
0.940023	99.9316
0.941014	99.9316
0.942005	99.9316
0.942995	99.9316
0.943986	99.9316
0.944977	99.9316
0.945968	99.9316
0.946959	99.9316
0.94795	99.9316
0.948941	99.9316
0.949932	99.9316
0.950923	99.9316
0.951914	99.9316
0.9525	99.9316
0.952905	99.9316
0.953896	99.9316
0.954887	99.9316
0.955878	99.9316
0.956869	99.9316
0.95786	99.9316
0.958851	99.9316
0.959842	99.9316
0.960833	99.9316
0.961824	99.9316
0.962815	99.9316
0.963806	99.9316
0.964797	99.9316
0.965788	99.9316
0.966779	99.9316
0.9675	99.9316
0.96777	99.9316
0.968761	99.9316
0.969752	99.9316
0.970743	99.9316
0.971734	99.9316
0.972725	99.9316
0.973716	99.9316
0.974707	99.9316
0.975698	99.9316
0.976689	99.9316
0.97768	99.9316
0.978671	99.9316
0.979662	99.9316
0.980653	99.9316
0.981644	99.9316
0.9825	99.9316
0.982635	99.9316
0.983626	99.9316
0.984617	99.9316
0.985608	99.9316
0.986599	99.9316
0.98759	99.9316
0.988581	99.9316
0.989572	99.9316
0.990563	99.9316
0.991554	99.9316
0.992545	99.9316
0.993536	99.9316
0.994527	99.9316
0.995518	99.9316
0.996509	99.9316
0.9975	99.9316
