# Supplementary material for: Calibration of parameters in microscopic traffic flow simulation models considering micro-meteorological information
Source: PLoS One. 2025 Jul 7;20(7):e0326191. doi: 10.1371/journal.pone.0326191 (PMC12233247; doi:10.1371/journal.pone.0326191)
Supplement: S1 Data — (ZIP) [file pone.0326191.s001.zip › Minimal Dataset/0.30Moderate Rain.xlsx]

## Sheet: Sheet1
0.1376
0.1664
0.168
0.1774
0.1789
0.1797
0.1901
0.1913
0.1986
0.2015
0.2037
0.2204
0.2237
0.2286
0.2305
0.2358
0.2396
0.2435
0.2504
0.2699
0.2754
0.3185
0.3245
0.3471
0.4613
0.3365
0.2563
0.2204
0.2689
0.2574
0.2556
0.2112
0.1914
0.2732
0.2288
0.1542
0.2319
0.4353
0.3203
0.1692

## Sheet: FreqCounts1
RMSPE	Interval End Point	Frequency	Cumulative frequency	Relative Frequency	Cumulative Frequency
		(times)		%	%
Frequency	Frequency	Frequency of A	Frequency of A	Frequency of A	Frequency of A
0.0075	0.015	0	0	0	0
0.0225	0.03	0	0	0	0
0.0375	0.045	0	0	0	0
0.0525	0.06	0	0	0	0
0.0675	0.075	0	0	0	0
0.0825	0.09	0	0	0	0
0.0975	0.105	0	0	0	0
0.1125	0.12	0	0	0	0
0.1275	0.135	0	0	0	0
0.1425	0.15	1	1	2.5	2.5
0.1575	0.165	1	2	2.5	5
0.1725	0.18	6	8	15	20
0.1875	0.195	3	11	7.5	27.5
0.2025	0.21	3	14	7.5	35
0.2175	0.225	4	18	10	45
0.2325	0.24	6	24	15	60
0.2475	0.255	2	26	5	65
0.2625	0.27	5	31	12.5	77.5
0.2775	0.285	2	33	5	82.5
0.2925	0.3	0	33	0	82.5
0.3075	0.315	0	33	0	82.5
0.3225	0.33	3	36	7.5	90
0.3375	0.345	1	37	2.5	92.5
0.3525	0.36	1	38	2.5	95
0.3675	0.375	0	38	0	95
0.3825	0.39	0	38	0	95
0.3975	0.405	0	38	0	95
0.4125	0.42	0	38	0	95
0.4275	0.435	0	38	0	95
0.4425	0.45	1	39	2.5	97.5
0.4575	0.465	1	40	2.5	100
0.4725	0.48	0	40	0	100
0.4875	0.495	0	40	0	100
0.5025	0.51	0	40	0	100
0.5175	0.525	0	40	0	100
0.5325	0.54	0	40	0	100
0.5475	0.555	0	40	0	100
0.5625	0.57	0	40	0	100
0.5775	0.585	0	40	0	100
0.5925	0.6	0	40	0	100
0.6075	0.615	0	40	0	100
0.6225	0.63	0	40	0	100
0.6375	0.645	0	40	0	100
0.6525	0.66	0	40	0	100
0.6675	0.675	0	40	0	100
0.6825	0.69	0	40	0	100
0.6975	0.705	0	40	0	100
0.7125	0.72	0	40	0	100
0.7275	0.735	0	40	0	100
0.7425	0.75	0	40	0	100
0.7575	0.765	0	40	0	100
0.7725	0.78	0	40	0	100
0.7875	0.795	0	40	0	100
0.8025	0.81	0	40	0	100
0.8175	0.825	0	40	0	100
0.8325	0.84	0	40	0	100
0.8475	0.855	0	40	0	100
0.8625	0.87	0	40	0	100
0.8775	0.885	0	40	0	100
0.8925	0.9	0	40	0	100
0.9075	0.915	0	40	0	100
0.9225	0.93	0	40	0	100
0.9375	0.945	0	40	0	100
0.9525	0.96	0	40	0	100
0.9675	0.975	0	40	0	100
0.9825	0.99	0	40	0	100
0.9975	1.005	0	40	0	100

## Sheet: FitNLCurve1
Independent variable	LogNormal fit C frequency	Independent variable	Regular Residual C Frequency	Regular Residual C Frequency	Fitted Y values	Regular Residual C Frequency	Regular Residual C Frequency	Percentile	Reference X	Reference Line
									mu = -0.000000	sigma = 0.724708
Fitted curve graph	Fitted Curve Graph			Histogram of Residuals	Residual vs. Predicted Values Plot	Residual vs. Predicted Values Plot	Normal Probability Plot of Residuals	Normal Probability Plot of Residuals	Normal Probability Plot of Residuals	Normal Probability Plot of Residuals
0.0075	0.0238758	0.0075	-0.0238758	-0.0238758	0.0238758	-0.0238758	-1.78062	0.929368	-1.88501	0.464684
0.0225	0.0238758	0.0225	-0.0238758	-0.0238758	0.0238758	-0.0238758	-1.55464	2.41636	1.88501	99.5353
0.0362387	0.0238758	0.0375	-0.0238758	-0.0238758	0.0238758	-0.0238758	-1.34765	3.90335
0.0372297	0.0238758	0.0525	-0.023876	-0.023876	0.023876	-0.023876	-1.32203	5.39033
0.0375	0.0238758	0.0675	-0.0239354	-0.0239354	0.0239354	-0.0239354	-1.11773	6.87732
0.0382207	0.0238758	0.0825	-0.0260515	-0.0260515	0.0260515	-0.0260515	-0.91114	8.36431
0.0392117	0.0238758	0.0975	-0.0494721	-0.0494721	0.0494721	-0.0494721	-0.51399	9.8513
0.0402027	0.0238758	0.1125	-0.168132	-0.168132	0.168132	-0.168132	-0.379843	11.3383
0.0411937	0.0238758	0.1275	-0.51399	-0.51399	0.51399	-0.51399	-0.334885	12.8253
0.0421847	0.0238758	0.1425	-0.182412	-0.182412	1.18241	-0.182412	-0.329479	14.3123
0.0431757	0.0238758	0.1575	-1.11773	-1.11773	2.11773	-1.11773	-0.233201	15.7993
0.0441667	0.0238758	0.1725	2.88916	2.88916	3.11084	2.88916	-0.182412	17.2862
0.0451577	0.0238758	0.1875	-0.91114	-0.91114	3.91114	-0.91114	-0.168132	18.7732
0.0461486	0.0238758	0.2025	-1.34765	-1.34765	4.34765	-1.34765	-0.163251	20.2602
0.0471396	0.0238758	0.2175	-0.379843	-0.379843	4.37984	-0.379843	-0.115842	21.7472
0.0481306	0.0238758	0.2325	1.92469	1.92469	4.07531	1.92469	-0.0841033	23.2342
0.0491216	0.0238758	0.2475	-1.55464	-1.55464	3.55464	-1.55464	-0.0494721	24.7212
0.0501126	0.0238759	0.2625	2.05925	2.05925	2.94075	2.05925	-0.0402371	26.2082
0.0511036	0.0238759	0.2775	-0.329479	-0.329479	2.32948	-0.329479	-0.0343886	27.6952
0.0520946	0.023876	0.2925	-1.78062	-1.78062	1.78062	-1.78062	-0.0306128	29.1822
0.0525	0.023876	0.3075	-1.32203	-1.32203	1.32203	-1.32203	-0.0281842	30.6691
0.0530856	0.0238761	0.3225	2.04116	2.04116	0.958843	2.04116	-0.026627	32.1561
0.0540766	0.0238763	0.3375	0.317088	0.317088	0.682912	0.317088	-0.0260515	33.6431
0.0550676	0.0238765	0.3525	0.519927	0.519927	0.480073	0.519927	-0.0256308	35.1301
0.0560586	0.0238769	0.3675	-0.334885	-0.334885	0.334885	-0.334885	-0.0249946	36.6171
0.0570495	0.0238775	0.3825	-0.233201	-0.233201	0.233201	-0.233201	-0.0245889	38.1041
0.0580405	0.0238783	0.3975	-0.163251	-0.163251	0.163251	-0.163251	-0.0243303	39.5911
0.0590315	0.0238794	0.4125	-0.115842	-0.115842	0.115842	-0.115842	-0.0241656	41.0781
0.0600225	0.0238811	0.4275	-0.0841033	-0.0841033	0.0841033	-0.0841033	-0.0240607	42.5651
0.0610135	0.0238833	0.4425	0.936928	0.936928	0.0630717	0.936928	-0.0239938	44.052
0.0620045	0.0238863	0.4575	0.950747	0.950747	0.049253	0.950747	-0.0239512	45.539
0.0629955	0.0238905	0.4725	-0.0402371	-0.0402371	0.0402371	-0.0402371	-0.0239354	47.026
0.0639865	0.0238961	0.4875	-0.0343886	-0.0343886	0.0343886	-0.0343886	-0.0239241	48.513
0.0649775	0.0239036	0.5025	-0.0306128	-0.0306128	0.0306128	-0.0306128	-0.0239067	50
0.0659685	0.0239136	0.5175	-0.0281842	-0.0281842	0.0281842	-0.0281842	-0.0238956	51.487
0.0669595	0.0239267	0.5325	-0.026627	-0.026627	0.026627	-0.026627	-0.0238885	52.974
0.0675	0.0239354	0.5475	-0.0256308	-0.0256308	0.0256308	-0.0256308	-0.023884	54.461
0.0679505	0.0239437	0.5625	-0.0249946	-0.0249946	0.0249946	-0.0249946	-0.0238811	55.948
0.0689414	0.0239658	0.5775	-0.0245889	-0.0245889	0.0245889	-0.0245889	-0.0238792	57.4349
0.0699324	0.0239941	0.5925	-0.0243303	-0.0243303	0.0243303	-0.0243303	-0.023878	58.9219
0.0709234	0.0240302	0.6075	-0.0241656	-0.0241656	0.0241656	-0.0241656	-0.0238772	60.4089
0.0719144	0.0240758	0.6225	-0.0240607	-0.0240607	0.0240607	-0.0240607	-0.0238767	61.8959
0.0729054	0.0241333	0.6375	-0.0239938	-0.0239938	0.0239938	-0.0239938	-0.0238764	63.3829
0.0738964	0.0242051	0.6525	-0.0239512	-0.0239512	0.0239512	-0.0239512	-0.0238762	64.8699
0.0748874	0.0242942	0.6675	-0.0239241	-0.0239241	0.0239241	-0.0239241	-0.023876	66.3569
0.0758784	0.0244041	0.6825	-0.0239067	-0.0239067	0.0239067	-0.0239067	-0.023876	67.8439
0.0768694	0.024539	0.6975	-0.0238956	-0.0238956	0.0238956	-0.0238956	-0.023876	69.3309
0.0778604	0.0247036	0.7125	-0.0238885	-0.0238885	0.0238885	-0.0238885	-0.0238759	70.8178
0.0788514	0.0249033	0.7275	-0.023884	-0.023884	0.023884	-0.023884	-0.0238759	72.3048
0.0798423	0.0251443	0.7425	-0.0238811	-0.0238811	0.0238811	-0.0238811	-0.0238758	73.7918
0.0808333	0.0254335	0.7575	-0.0238792	-0.0238792	0.0238792	-0.0238792	-0.0238758	75.2788
0.0818243	0.0257791	0.7725	-0.023878	-0.023878	0.023878	-0.023878	-0.0238758	76.7658
0.0825	0.0260515	0.7875	-0.0238772	-0.0238772	0.0238772	-0.0238772	-0.0238758	78.2528
0.0828153	0.0261899	0.8025	-0.0238767	-0.0238767	0.0238767	-0.0238767	-0.0238758	79.7398
0.0838063	0.0266759	0.8175	-0.0238764	-0.0238764	0.0238764	-0.0238764	-0.0238758	81.2268
0.0847973	0.0272484	0.8325	-0.0238762	-0.0238762	0.0238762	-0.0238762	-0.0238758	82.7138
0.0857883	0.0279197	0.8475	-0.023876	-0.023876	0.023876	-0.023876	-0.0238758	84.2007
0.0867793	0.0287034	0.8625	-0.023876	-0.023876	0.023876	-0.023876	-0.0238758	85.6877
0.0877703	0.0296145	0.8775	-0.0238759	-0.0238759	0.0238759	-0.0238759	-0.0238758	87.1747
0.0887613	0.0306696	0.8925	-0.0238759	-0.0238759	0.0238759	-0.0238759	0.317088	88.6617
0.0897523	0.0318864	0.9075	-0.0238758	-0.0238758	0.0238758	-0.0238758	0.519927	90.1487
0.0907432	0.0332844	0.9225	-0.0238758	-0.0238758	0.0238758	-0.0238758	0.936928	91.6357
0.0917342	0.0348846	0.9375	-0.0238758	-0.0238758	0.0238758	-0.0238758	0.950747	93.1227
0.0927252	0.0367094	0.9525	-0.0238758	-0.0238758	0.0238758	-0.0238758	1.92469	94.6097
0.0937162	0.0387832	0.9675	-0.0238758	-0.0238758	0.0238758	-0.0238758	2.04116	96.0967
0.0947072	0.0411318	0.9825	-0.0238758	-0.0238758	0.0238758	-0.0238758	2.05925	97.5836
0.0956982	0.0437825	0.9975	-0.0238758	-0.0238758	0.0238758	-0.0238758	2.88916	99.0706
0.0966892	0.0467645
0.0975	0.0494721
0.0976802	0.0501084
0.0986712	0.0538466
0.0996622	0.0580129
0.100653	0.0626424
0.101644	0.0677719
0.102635	0.0734394
0.103626	0.079684
0.104617	0.0865461
0.105608	0.0940669
0.106599	0.102289
0.10759	0.111254
0.108581	0.121006
0.109572	0.131589
0.110563	0.143046
0.111554	0.155422
0.1125	0.168132
0.112545	0.16876
0.113536	0.183103
0.114527	0.198494
0.115518	0.214975
0.116509	0.232587
0.1175	0.251369
0.118491	0.271359
0.119482	0.292595
0.120473	0.31511
0.121464	0.338937
0.122455	0.364108
0.123446	0.390649
0.124437	0.418586
0.125428	0.447942
0.126419	0.478736
0.12741	0.510985
0.1275	0.51399
0.128401	0.544703
0.129392	0.579899
0.130383	0.61658
0.131374	0.65475
0.132365	0.694408
0.133356	0.735549
0.134347	0.778165
0.135338	0.822246
0.136329	0.867775
0.13732	0.914734
0.138311	0.963099
0.139302	1.01284
0.140293	1.06394
0.141284	1.11635
0.142275	1.17004
0.1425	1.18241
0.143266	1.22496
0.144257	1.28108
0.145248	1.33834
0.146239	1.39669
0.14723	1.45609
0.148221	1.51647
0.149212	1.57777
0.150203	1.63993
0.151194	1.70289
0.152185	1.76659
0.153176	1.83094
0.154167	1.89589
0.155158	1.96135
0.156149	2.02726
0.15714	2.09355
0.1575	2.11773
0.158131	2.16012
0.159122	2.22692
0.160113	2.29386
0.161104	2.36086
0.162095	2.42784
0.163086	2.49473
0.164077	2.56146
0.165068	2.62793
0.166059	2.69407
0.16705	2.75981
0.168041	2.82507
0.169032	2.88978
0.170023	2.95386
0.171014	3.01724
0.172005	3.07985
0.1725	3.11084
0.172995	3.14162
0.173986	3.20248
0.174977	3.26237
0.175968	3.32121
0.176959	3.37896
0.17795	3.43555
0.178941	3.49092
0.179932	3.54503
0.180923	3.59781
0.181914	3.64921
0.182905	3.69919
0.183896	3.74771
0.184887	3.79472
0.185878	3.84018
0.186869	3.88406
0.1875	3.91114
0.18786	3.92632
0.188851	3.96693
0.189842	4.00586
0.190833	4.04308
0.191824	4.07858
0.192815	4.11233
0.193806	4.14431
0.194797	4.17452
0.195788	4.20293
0.196779	4.22953
0.19777	4.25433
0.198761	4.27731
0.199752	4.29847
0.200743	4.31782
0.201734	4.33535
0.2025	4.34765
0.202725	4.35107
0.203716	4.36498
0.204707	4.3771
0.205698	4.38744
0.206689	4.39601
0.20768	4.40282
0.208671	4.40789
0.209662	4.41125
0.210653	4.4129
0.211644	4.41288
0.212635	4.4112
0.213626	4.40789
0.214617	4.40298
0.215608	4.39649
0.216599	4.38846
0.2175	4.37984
0.21759	4.37891
0.218581	4.36788
0.219572	4.35539
0.220563	4.34148
0.221554	4.32619
0.222545	4.30954
0.223536	4.29157
0.224527	4.27232
0.225518	4.25183
0.226509	4.23013
0.2275	4.20725
0.228491	4.18324
0.229482	4.15814
0.230473	4.13197
0.231464	4.10478
0.232455	4.07662
0.2325	4.07531
0.233446	4.0475
0.234437	4.01748
0.235428	3.98659
0.236419	3.95487
0.23741	3.92236
0.238401	3.88909
0.239392	3.8551
0.240383	3.82043
0.241374	3.78512
0.242365	3.74919
0.243356	3.71269
0.244347	3.67566
0.245338	3.63812
0.246329	3.60011
0.24732	3.56167
0.2475	3.55464
0.248311	3.52283
0.249302	3.48361
0.250293	3.44406
0.251284	3.4042
0.252275	3.36407
0.253266	3.32369
0.254257	3.2831
0.255248	3.24232
0.256239	3.20138
0.25723	3.16031
0.258221	3.11914
0.259212	3.07789
0.260203	3.03658
0.261194	2.99525
0.262185	2.9539
0.2625	2.94075
0.263176	2.91258
0.264167	2.8713
0.265158	2.83008
0.266149	2.78894
0.26714	2.74791
0.268131	2.70699
0.269122	2.66622
0.270113	2.62561
0.271104	2.58517
0.272095	2.54493
0.273086	2.50489
0.274077	2.46508
0.275068	2.42551
0.276059	2.38619
0.27705	2.34714
0.2775	2.32948
0.278041	2.30837
0.279032	2.26988
0.280023	2.2317
0.281014	2.19383
0.282005	2.15629
0.282995	2.11907
0.283986	2.0822
0.284977	2.04568
0.285968	2.00952
0.286959	1.97372
0.28795	1.9383
0.288941	1.90325
0.289932	1.86859
0.290923	1.83432
0.291914	1.80045
0.2925	1.78062
0.292905	1.76697
0.293896	1.7339
0.294887	1.70124
0.295878	1.66899
0.296869	1.63715
0.29786	1.60572
0.298851	1.57472
0.299842	1.54413
0.300833	1.51397
0.301824	1.48422
0.302815	1.4549
0.303806	1.42601
0.304797	1.39753
0.305788	1.36948
0.306779	1.34185
0.3075	1.32203
0.30777	1.31465
0.308761	1.28786
0.309752	1.2615
0.310743	1.23555
0.311734	1.21002
0.312725	1.1849
0.313716	1.1602
0.314707	1.1359
0.315698	1.11202
0.316689	1.08854
0.31768	1.06546
0.318671	1.04278
0.319662	1.02049
0.320653	0.998603
0.321644	0.977101
0.3225	0.958843
0.322635	0.955986
0.323626	0.935253
0.324617	0.914898
0.325608	0.894919
0.326599	0.87531
0.32759	0.856069
0.328581	0.83719
0.329572	0.81867
0.330563	0.800505
0.331554	0.78269
0.332545	0.765221
0.333536	0.748093
0.334527	0.731303
0.335518	0.714846
0.336509	0.698717
0.3375	0.682912
0.3375	0.682912
0.338491	0.667427
0.339482	0.652256
0.340473	0.637395
0.341464	0.622841
0.342455	0.608587
0.343446	0.594631
0.344437	0.580966
0.345428	0.567589
0.346419	0.554495
0.34741	0.541679
0.348401	0.529137
0.349392	0.516865
0.350383	0.504858
0.351374	0.493111
0.352365	0.48162
0.3525	0.480073
0.353356	0.470381
0.354347	0.45939
0.355338	0.448641
0.356329	0.438131
0.35732	0.427855
0.358311	0.41781
0.359302	0.40799
0.360293	0.398392
0.361284	0.389012
0.362275	0.379846
0.363266	0.370889
0.364257	0.362137
0.365248	0.353587
0.366239	0.345235
0.36723	0.337076
0.3675	0.334885
0.368221	0.329108
0.369212	0.321326
0.370203	0.313726
0.371194	0.306306
0.372185	0.29906
0.373176	0.291986
0.374167	0.285081
0.375158	0.27834
0.376149	0.27176
0.37714	0.265338
0.378131	0.259071
0.379122	0.252955
0.380113	0.246988
0.381104	0.241165
0.382095	0.235484
0.3825	0.233201
0.383086	0.229942
0.384077	0.224536
0.385068	0.219263
0.386059	0.214119
0.38705	0.209103
0.388041	0.204211
0.389032	0.19944
0.390023	0.194788
0.391014	0.190252
0.392005	0.18583
0.392995	0.181519
0.393986	0.177316
0.394977	0.173219
0.395968	0.169225
0.396959	0.165333
0.3975	0.163251
0.39795	0.161539
0.398941	0.157842
0.399932	0.154239
0.400923	0.150728
0.401914	0.147307
0.402905	0.143974
0.403896	0.140727
0.404887	0.137563
0.405878	0.134481
0.406869	0.131478
0.40786	0.128554
0.408851	0.125705
0.409842	0.122931
0.410833	0.120229
0.411824	0.117597
0.4125	0.115842
0.412815	0.115034
0.413806	0.112539
0.414797	0.110109
0.415788	0.107742
0.416779	0.105439
0.41777	0.103196
0.418761	0.101012
0.419752	0.0988862
0.420743	0.0968167
0.421734	0.0948023
0.422725	0.0928415
0.423716	0.0909329
0.424707	0.0890753
0.425698	0.0872673
0.426689	0.0855078
0.4275	0.0841033
0.42768	0.0837955
0.428671	0.0821291
0.429662	0.0805076
0.430653	0.0789297
0.431644	0.0773944
0.432635	0.0759006
0.433626	0.0744471
0.434617	0.0730331
0.435608	0.0716574
0.436599	0.070319
0.43759	0.069017
0.438581	0.0677505
0.439572	0.0665185
0.440563	0.0653202
0.441554	0.0641545
0.4425	0.0630717
0.442545	0.0630208
0.443536	0.0619181
0.444527	0.0608457
0.445518	0.0598027
0.446509	0.0587884
0.4475	0.057802
0.448491	0.0568428
0.449482	0.05591
0.450473	0.055003
0.451464	0.0541211
0.452455	0.0532635
0.453446	0.0524297
0.454437	0.0516191
0.455428	0.0508309
0.456419	0.0500646
0.45741	0.0493197
0.4575	0.049253
0.458401	0.0485954
0.459392	0.0478914
0.460383	0.047207
0.461374	0.0465417
0.462365	0.045895
0.463356	0.0452663
0.464347	0.0446553
0.465338	0.0440614
0.466329	0.0434841
0.46732	0.0429231
0.468311	0.0423778
0.469302	0.0418478
0.470293	0.0413327
0.471284	0.0408322
0.472275	0.0403457
0.4725	0.0402371
0.473266	0.039873
0.474257	0.0394136
0.475248	0.0389672
0.476239	0.0385334
0.47723	0.0381118
0.478221	0.0377023
0.479212	0.0373043
0.480203	0.0369176
0.481194	0.0365418
0.482185	0.0361767
0.483176	0.035822
0.484167	0.0354774
0.485158	0.0351426
0.486149	0.0348173
0.48714	0.0345013
0.4875	0.0343886
0.488131	0.0341943
0.489122	0.0338961
0.490113	0.0336063
0.491104	0.0333248
0.492095	0.0330514
0.493086	0.0327858
0.494077	0.0325278
0.495068	0.0322771
0.496059	0.0320337
0.49705	0.0317972
0.498041	0.0315675
0.499032	0.0313444
0.500023	0.0311277
0.501014	0.0309172
0.502005	0.0307128
0.5025	0.0306128
0.502995	0.0305142
0.503986	0.0303213
0.504977	0.030134
0.505968	0.0299521
0.506959	0.0297754
0.50795	0.0296039
0.508941	0.0294372
0.509932	0.0292754
0.510923	0.0291182
0.511914	0.0289656
0.512905	0.0288174
0.513896	0.0286734
0.514887	0.0285337
0.515878	0.0283979
0.516869	0.0282661
0.5175	0.0281842
0.51786	0.0281381
0.518851	0.0280138
0.519842	0.0278931
0.520833	0.0277759
0.521824	0.0276621
0.522815	0.0275516
0.523806	0.0274443
0.524797	0.0273401
0.525788	0.027239
0.526779	0.0271407
0.52777	0.0270454
0.528761	0.0269528
0.529752	0.0268628
0.530743	0.0267755
0.531734	0.0266908
0.5325	0.026627
0.532725	0.0266085
0.533716	0.0265286
0.534707	0.026451
0.535698	0.0263757
0.536689	0.0263026
0.53768	0.0262316
0.538671	0.0261626
0.539662	0.0260957
0.540653	0.0260307
0.541644	0.0259677
0.542635	0.0259064
0.543626	0.025847
0.544617	0.0257893
0.545608	0.0257332
0.546599	0.0256788
0.5475	0.0256308
0.54759	0.025626
0.548581	0.0255748
0.549572	0.025525
0.550563	0.0254767
0.551554	0.0254298
0.552545	0.0253843
0.553536	0.0253401
0.554527	0.0252972
0.555518	0.0252555
0.556509	0.0252151
0.5575	0.0251758
0.558491	0.0251377
0.559482	0.0251007
0.560473	0.0250648
0.561464	0.02503
0.562455	0.0249961
0.5625	0.0249946
0.563446	0.0249633
0.564437	0.0249314
0.565428	0.0249004
0.566419	0.0248704
0.56741	0.0248412
0.568401	0.0248129
0.569392	0.0247855
0.570383	0.0247588
0.571374	0.0247329
0.572365	0.0247078
0.573356	0.0246834
0.574347	0.0246597
0.575338	0.0246367
0.576329	0.0246144
0.57732	0.0245927
0.5775	0.0245889
0.578311	0.0245717
0.579302	0.0245513
0.580293	0.0245315
0.581284	0.0245123
0.582275	0.0244936
0.583266	0.0244755
0.584257	0.0244579
0.585248	0.0244409
0.586239	0.0244243
0.58723	0.0244082
0.588221	0.0243926
0.589212	0.0243775
0.590203	0.0243628
0.591194	0.0243485
0.592185	0.0243346
0.5925	0.0243303
0.593176	0.0243212
0.594167	0.0243081
0.595158	0.0242955
0.596149	0.0242832
0.59714	0.0242712
0.598131	0.0242596
0.599122	0.0242484
0.600113	0.0242375
0.601104	0.0242269
0.602095	0.0242166
0.603086	0.0242066
0.604077	0.0241969
0.605068	0.0241875
0.606059	0.0241784
0.60705	0.0241695
0.6075	0.0241656
0.608041	0.0241609
0.609032	0.0241526
0.610023	0.0241445
0.611014	0.0241366
0.612005	0.024129
0.612995	0.0241216
0.613986	0.0241144
0.614977	0.0241074
0.615968	0.0241006
0.616959	0.0240941
0.61795	0.0240877
0.618941	0.0240815
0.619932	0.0240755
0.620923	0.0240696
0.621914	0.024064
0.6225	0.0240607
0.622905	0.0240585
0.623896	0.0240531
0.624887	0.0240479
0.625878	0.0240429
0.626869	0.024038
0.62786	0.0240333
0.628851	0.0240287
0.629842	0.0240242
0.630833	0.0240199
0.631824	0.0240157
0.632815	0.0240116
0.633806	0.0240076
0.634797	0.0240038
0.635788	0.024
0.636779	0.0239964
0.6375	0.0239938
0.63777	0.0239929
0.638761	0.0239895
0.639752	0.0239862
0.640743	0.0239829
0.641734	0.0239798
0.642725	0.0239768
0.643716	0.0239738
0.644707	0.023971
0.645698	0.0239682
0.646689	0.0239655
0.64768	0.0239629
0.648671	0.0239604
0.649662	0.0239579
0.650653	0.0239555
0.651644	0.0239532
0.6525	0.0239512
0.652635	0.0239509
0.653626	0.0239488
0.654617	0.0239466
0.655608	0.0239446
0.656599	0.0239426
0.65759	0.0239406
0.658581	0.0239387
0.659572	0.0239369
0.660563	0.0239351
0.661554	0.0239334
0.662545	0.0239317
0.663536	0.0239301
0.664527	0.0239285
0.665518	0.023927
0.666509	0.0239255
0.6675	0.0239241
0.668491	0.0239227
0.669482	0.0239213
0.670473	0.02392
0.671464	0.0239187
0.672455	0.0239175
0.673446	0.0239163
0.674437	0.0239151
0.675428	0.0239139
0.676419	0.0239128
0.67741	0.0239118
0.678401	0.0239107
0.679392	0.0239097
0.680383	0.0239087
0.681374	0.0239078
0.682365	0.0239068
0.6825	0.0239067
0.683356	0.0239059
0.684347	0.0239051
0.685338	0.0239042
0.686329	0.0239034
0.68732	0.0239026
0.688311	0.0239018
0.689302	0.0239011
0.690293	0.0239004
0.691284	0.0238996
0.692275	0.023899
0.693266	0.0238983
0.694257	0.0238976
0.695248	0.023897
0.696239	0.0238964
0.69723	0.0238958
0.6975	0.0238956
0.698221	0.0238952
0.699212	0.0238947
0.700203	0.0238941
0.701194	0.0238936
0.702185	0.0238931
0.703176	0.0238926
0.704167	0.0238921
0.705158	0.0238916
0.706149	0.0238912
0.70714	0.0238907
0.708131	0.0238903
0.709122	0.0238899
0.710113	0.0238895
0.711104	0.0238891
0.712095	0.0238887
0.7125	0.0238885
0.713086	0.0238883
0.714077	0.023888
0.715068	0.0238876
0.716059	0.0238873
0.71705	0.0238869
0.718041	0.0238866
0.719032	0.0238863
0.720023	0.023886
0.721014	0.0238857
0.722005	0.0238854
0.722995	0.0238852
0.723986	0.0238849
0.724977	0.0238846
0.725968	0.0238844
0.726959	0.0238841
0.7275	0.023884
0.72795	0.0238839
0.728941	0.0238837
0.729932	0.0238834
0.730923	0.0238832
0.731914	0.023883
0.732905	0.0238828
0.733896	0.0238826
0.734887	0.0238824
0.735878	0.0238822
0.736869	0.023882
0.73786	0.0238819
0.738851	0.0238817
0.739842	0.0238815
0.740833	0.0238813
0.741824	0.0238812
0.7425	0.0238811
0.742815	0.023881
0.743806	0.0238809
0.744797	0.0238807
0.745788	0.0238806
0.746779	0.0238805
0.74777	0.0238803
0.748761	0.0238802
0.749752	0.0238801
0.750743	0.02388
0.751734	0.0238798
0.752725	0.0238797
0.753716	0.0238796
0.754707	0.0238795
0.755698	0.0238794
0.756689	0.0238793
0.7575	0.0238792
0.75768	0.0238792
0.758671	0.0238791
0.759662	0.023879
0.760653	0.0238789
0.761644	0.0238788
0.762635	0.0238787
0.763626	0.0238786
0.764617	0.0238786
0.765608	0.0238785
0.766599	0.0238784
0.76759	0.0238783
0.768581	0.0238783
0.769572	0.0238782
0.770563	0.0238781
0.771554	0.0238781
0.7725	0.023878
0.772545	0.023878
0.773536	0.0238779
0.774527	0.0238779
0.775518	0.0238778
0.776509	0.0238778
0.7775	0.0238777
0.778491	0.0238776
0.779482	0.0238776
0.780473	0.0238775
0.781464	0.0238775
0.782455	0.0238774
0.783446	0.0238774
0.784437	0.0238774
0.785428	0.0238773
0.786419	0.0238773
0.78741	0.0238772
0.7875	0.0238772
0.788401	0.0238772
0.789392	0.0238771
0.790383	0.0238771
0.791374	0.0238771
0.792365	0.023877
0.793356	0.023877
0.794347	0.023877
0.795338	0.0238769
0.796329	0.0238769
0.79732	0.0238769
0.798311	0.0238768
0.799302	0.0238768
0.800293	0.0238768
0.801284	0.0238768
0.802275	0.0238767
0.8025	0.0238767
0.803266	0.0238767
0.804257	0.0238767
0.805248	0.0238766
0.806239	0.0238766
0.80723	0.0238766
0.808221	0.0238766
0.809212	0.0238766
0.810203	0.0238765
0.811194	0.0238765
0.812185	0.0238765
0.813176	0.0238765
0.814167	0.0238765
0.815158	0.0238764
0.816149	0.0238764
0.81714	0.0238764
0.8175	0.0238764
0.818131	0.0238764
0.819122	0.0238764
0.820113	0.0238763
0.821104	0.0238763
0.822095	0.0238763
0.823086	0.0238763
0.824077	0.0238763
0.825068	0.0238763
0.826059	0.0238763
0.82705	0.0238762
0.828041	0.0238762
0.829032	0.0238762
0.830023	0.0238762
0.831014	0.0238762
0.832005	0.0238762
0.8325	0.0238762
0.832995	0.0238762
0.833986	0.0238762
0.834977	0.0238762
0.835968	0.0238761
0.836959	0.0238761
0.83795	0.0238761
0.838941	0.0238761
0.839932	0.0238761
0.840923	0.0238761
0.841914	0.0238761
0.842905	0.0238761
0.843896	0.0238761
0.844887	0.0238761
0.845878	0.0238761
0.846869	0.023876
0.8475	0.023876
0.84786	0.023876
0.848851	0.023876
0.849842	0.023876
0.850833	0.023876
0.851824	0.023876
0.852815	0.023876
0.853806	0.023876
0.854797	0.023876
0.855788	0.023876
0.856779	0.023876
0.85777	0.023876
0.858761	0.023876
0.859752	0.023876
0.860743	0.023876
0.861734	0.023876
0.8625	0.023876
0.862725	0.023876
0.863716	0.023876
0.864707	0.0238759
0.865698	0.0238759
0.866689	0.0238759
0.86768	0.0238759
0.868671	0.0238759
0.869662	0.0238759
0.870653	0.0238759
0.871644	0.0238759
0.872635	0.0238759
0.873626	0.0238759
0.874617	0.0238759
0.875608	0.0238759
0.876599	0.0238759
0.8775	0.0238759
0.87759	0.0238759
0.878581	0.0238759
0.879572	0.0238759
0.880563	0.0238759
0.881554	0.0238759
0.882545	0.0238759
0.883536	0.0238759
0.884527	0.0238759
0.885518	0.0238759
0.886509	0.0238759
0.8875	0.0238759
0.888491	0.0238759
0.889482	0.0238759
0.890473	0.0238759
0.891464	0.0238759
0.892455	0.0238759
0.8925	0.0238759
0.893446	0.0238759
0.894437	0.0238759
0.895428	0.0238759
0.896419	0.0238759
0.89741	0.0238759
0.898401	0.0238758
0.899392	0.0238758
0.900383	0.0238758
0.901374	0.0238758
0.902365	0.0238758
0.903356	0.0238758
0.904347	0.0238758
0.905338	0.0238758
0.906329	0.0238758
0.90732	0.0238758
0.9075	0.0238758
0.908311	0.0238758
0.909302	0.0238758
0.910293	0.0238758
0.911284	0.0238758
0.912275	0.0238758
0.913266	0.0238758
0.914257	0.0238758
0.915248	0.0238758
0.916239	0.0238758
0.91723	0.0238758
0.918221	0.0238758
0.919212	0.0238758
0.920203	0.0238758
0.921194	0.0238758
0.922185	0.0238758
0.9225	0.0238758
0.923176	0.0238758
0.924167	0.0238758
0.925158	0.0238758
0.926149	0.0238758
0.92714	0.0238758
0.928131	0.0238758
0.929122	0.0238758
0.930113	0.0238758
0.931104	0.0238758
0.932095	0.0238758
0.933086	0.0238758
0.934077	0.0238758
0.935068	0.0238758
0.936059	0.0238758
0.93705	0.0238758
0.9375	0.0238758
0.938041	0.0238758
0.939032	0.0238758
0.940023	0.0238758
0.941014	0.0238758
0.942005	0.0238758
0.942995	0.0238758
0.943986	0.0238758
0.944977	0.0238758
0.945968	0.0238758
0.946959	0.0238758
0.94795	0.0238758
0.948941	0.0238758
0.949932	0.0238758
0.950923	0.0238758
0.951914	0.0238758
0.9525	0.0238758
0.952905	0.0238758
0.953896	0.0238758
0.954887	0.0238758
0.955878	0.0238758
0.956869	0.0238758
0.95786	0.0238758
0.958851	0.0238758
0.959842	0.0238758
0.960833	0.0238758
0.9675	0.0238758
0.9825	0.0238758
0.9975	0.0238758

## Sheet: FitNLCurve2
Independent variable	LogNormal fitting F cumulative frequency	Independent variable	Conventional Residual F Cumulative Frequency	Regular Residual F Cumulative Frequency	Fitted Y values	Conventional Residual F Cumulative Frequency	Conventional Residual F Cumulative Frequency	Percentile	Reference X	Reference Line
									mu = -0.000000	sigma = 38.027981
Fitted curve graph	Fitted Curve Graph			Histogram of Residuals	Residual vs. Predicted Values Plot	Residual vs. Predicted Values Plot	Normal Probability Plot of Residuals	Normal Probability Plot of Residuals	Normal Probability Plot of Residuals	Normal Probability Plot of Residuals
0.015	76.6418	0.015	-76.6418	-76.6418	76.6418	-76.6418	-76.6418	0.929368	-98.913	0.464684
0.016982	76.6418	0.03	-76.6418	-76.6418	76.6418	-76.6418	-76.6418	2.41636	98.913	99.5353
0.017973	76.6418	0.045	-76.6418	-76.6418	76.6418	-76.6418	-76.6418	3.90335
0.018964	76.6418	0.06	-76.6418	-76.6418	76.6418	-76.6418	-76.6418	5.39033
0.019955	76.6418	0.075	-76.6418	-76.6418	76.6418	-76.6418	-76.6418	6.87732
0.0209459	76.6418	0.09	-76.6418	-76.6418	76.6418	-76.6418	-76.6418	8.36431
0.0219369	76.6418	0.105	-76.6418	-76.6418	76.6418	-76.6418	-76.6418	9.8513
0.0229279	76.6418	0.12	-76.6418	-76.6418	76.6418	-76.6418	-76.6418	11.3383
0.0239189	76.6418	0.135	-76.6418	-76.6418	76.6418	-76.6418	-76.6418	12.8253
0.0249099	76.6418	0.15	-74.1418	-74.1418	76.6418	-74.1418	-74.1418	14.3123
0.0259009	76.6418	0.165	-71.6418	-71.6418	76.6418	-71.6418	-71.6418	15.7993
0.0268919	76.6418	0.18	-56.6418	-56.6418	76.6418	-56.6418	-56.6418	17.2862
0.0278829	76.6418	0.195	-49.1418	-49.1418	76.6418	-49.1418	-49.1418	18.7732
0.0288739	76.6418	0.21	-41.6418	-41.6418	76.6418	-41.6418	-41.6418	20.2602
0.0298649	76.6418	0.225	-31.6418	-31.6418	76.6418	-31.6418	-31.6418	21.7472
0.03	76.6418	0.24	-16.6418	-16.6418	76.6418	-16.6418	-16.6418	23.2342
0.0308559	76.6418	0.255	-11.6418	-11.6418	76.6418	-11.6418	-11.6418	24.7212
0.0318468	76.6418	0.27	0.858209	0.858209	76.6418	0.858209	0.858209	26.2082
0.0328378	76.6418	0.285	5.85821	5.85821	76.6418	5.85821	5.85821	27.6952
0.0338288	76.6418	0.3	5.85821	5.85821	76.6418	5.85821	5.85821	29.1822
0.0348198	76.6418	0.315	5.85821	5.85821	76.6418	5.85821	5.85821	30.6691
0.0358108	76.6418	0.33	13.3582	13.3582	76.6418	13.3582	13.3582	32.1561
0.0368018	76.6418	0.345	15.8582	15.8582	76.6418	15.8582	15.8582	33.6431
0.0377928	76.6418	0.36	18.3582	18.3582	76.6418	18.3582	18.3582	35.1301
0.0387838	76.6418	0.375	18.3582	18.3582	76.6418	18.3582	18.3582	36.6171
0.0397748	76.6418	0.39	18.3582	18.3582	76.6418	18.3582	18.3582	38.1041
0.0407658	76.6418	0.405	18.3582	18.3582	76.6418	18.3582	18.3582	39.5911
0.0417568	76.6418	0.42	18.3582	18.3582	76.6418	18.3582	18.3582	41.0781
0.0427477	76.6418	0.435	18.3582	18.3582	76.6418	18.3582	18.3582	42.5651
0.0437387	76.6418	0.45	20.8582	20.8582	76.6418	20.8582	20.8582	44.052
0.0447297	76.6418	0.465	23.3582	23.3582	76.6418	23.3582	23.3582	45.539
0.045	76.6418	0.48	23.3582	23.3582	76.6418	23.3582	23.3582	47.026
0.0457207	76.6418	0.495	23.3582	23.3582	76.6418	23.3582	23.3582	48.513
0.0467117	76.6418	0.51	23.3582	23.3582	76.6418	23.3582	23.3582	50
0.0477027	76.6418	0.525	23.3582	23.3582	76.6418	23.3582	23.3582	51.487
0.0486937	76.6418	0.54	23.3582	23.3582	76.6418	23.3582	23.3582	52.974
0.0496847	76.6418	0.555	23.3582	23.3582	76.6418	23.3582	23.3582	54.461
0.0506757	76.6418	0.57	23.3582	23.3582	76.6418	23.3582	23.3582	55.948
0.0516667	76.6418	0.585	23.3582	23.3582	76.6418	23.3582	23.3582	57.4349
0.0526577	76.6418	0.6	23.3582	23.3582	76.6418	23.3582	23.3582	58.9219
0.0536486	76.6418	0.615	23.3582	23.3582	76.6418	23.3582	23.3582	60.4089
0.0546396	76.6418	0.63	23.3582	23.3582	76.6418	23.3582	23.3582	61.8959
0.0556306	76.6418	0.645	23.3582	23.3582	76.6418	23.3582	23.3582	63.3829
0.0566216	76.6418	0.66	23.3582	23.3582	76.6418	23.3582	23.3582	64.8699
0.0576126	76.6418	0.675	23.3582	23.3582	76.6418	23.3582	23.3582	66.3569
0.0586036	76.6418	0.69	23.3582	23.3582	76.6418	23.3582	23.3582	67.8439
0.0595946	76.6418	0.705	23.3582	23.3582	76.6418	23.3582	23.3582	69.3309
0.06	76.6418	0.72	23.3582	23.3582	76.6418	23.3582	23.3582	70.8178
0.0605856	76.6418	0.735	23.3582	23.3582	76.6418	23.3582	23.3582	72.3048
0.0615766	76.6418	0.75	23.3582	23.3582	76.6418	23.3582	23.3582	73.7918
0.0625676	76.6418	0.765	23.3582	23.3582	76.6418	23.3582	23.3582	75.2788
0.0635586	76.6418	0.78	23.3582	23.3582	76.6418	23.3582	23.3582	76.7658
0.0645495	76.6418	0.795	23.3582	23.3582	76.6418	23.3582	23.3582	78.2528
0.0655405	76.6418	0.81	23.3582	23.3582	76.6418	23.3582	23.3582	79.7398
0.0665315	76.6418	0.825	23.3582	23.3582	76.6418	23.3582	23.3582	81.2268
0.0675225	76.6418	0.84	23.3582	23.3582	76.6418	23.3582	23.3582	82.7138
0.0685135	76.6418	0.855	23.3582	23.3582	76.6418	23.3582	23.3582	84.2007
0.0695045	76.6418	0.87	23.3582	23.3582	76.6418	23.3582	23.3582	85.6877
0.0704955	76.6418	0.885	23.3582	23.3582	76.6418	23.3582	23.3582	87.1747
0.0714865	76.6418	0.9	23.3582	23.3582	76.6418	23.3582	23.3582	88.6617
0.0724775	76.6418	0.915	23.3582	23.3582	76.6418	23.3582	23.3582	90.1487
0.0734685	76.6418	0.93	23.3582	23.3582	76.6418	23.3582	23.3582	91.6357
0.0744595	76.6418	0.945	23.3582	23.3582	76.6418	23.3582	23.3582	93.1227
0.075	76.6418	0.96	23.3582	23.3582	76.6418	23.3582	23.3582	94.6097
0.0754505	76.6418	0.975	23.3582	23.3582	76.6418	23.3582	23.3582	96.0967
0.0764414	76.6418	0.99	23.3582	23.3582	76.6418	23.3582	23.3582	97.5836
0.0774324	76.6418	1.005	23.3582	23.3582	76.6418	23.3582	23.3582	99.0706
0.0784234	76.6418
0.0794144	76.6418
0.0804054	76.6418
0.0813964	76.6418
0.0823874	76.6418
0.0833784	76.6418
0.0843694	76.6418
0.0853604	76.6418
0.0863514	76.6418
0.0873423	76.6418
0.0883333	76.6418
0.0893243	76.6418
0.09	76.6418
0.0903153	76.6418
0.0913063	76.6418
0.0922973	76.6418
0.0932883	76.6418
0.0942793	76.6418
0.0952703	76.6418
0.0962613	76.6418
0.0972523	76.6418
0.0982432	76.6418
0.0992342	76.6418
0.100225	76.6418
0.101216	76.6418
0.102207	76.6418
0.103198	76.6418
0.104189	76.6418
0.105	76.6418
0.10518	76.6418
0.106171	76.6418
0.107162	76.6418
0.108153	76.6418
0.109144	76.6418
0.110135	76.6418
0.111126	76.6418
0.112117	76.6418
0.113108	76.6418
0.114099	76.6418
0.11509	76.6418
0.116081	76.6418
0.117072	76.6418
0.118063	76.6418
0.119054	76.6418
0.12	76.6418
0.120045	76.6418
0.121036	76.6418
0.122027	76.6418
0.123018	76.6418
0.124009	76.6418
0.125	76.6418
0.125991	76.6418
0.126982	76.6418
0.127973	76.6418
0.128964	76.6418
0.129955	76.6418
0.130946	76.6418
0.131937	76.6418
0.132928	76.6418
0.133919	76.6418
0.13491	76.6418
0.135	76.6418
0.135901	76.6418
0.136892	76.6418
0.137883	76.6418
0.138874	76.6418
0.139865	76.6418
0.140856	76.6418
0.141847	76.6418
0.142838	76.6418
0.143829	76.6418
0.14482	76.6418
0.145811	76.6418
0.146802	76.6418
0.147793	76.6418
0.148784	76.6418
0.149775	76.6418
0.15	76.6418
0.150766	76.6418
0.151757	76.6418
0.152748	76.6418
0.153739	76.6418
0.15473	76.6418
0.155721	76.6418
0.156712	76.6418
0.157703	76.6418
0.158694	76.6418
0.159685	76.6418
0.160676	76.6418
0.161667	76.6418
0.162658	76.6418
0.163649	76.6418
0.16464	76.6418
0.165	76.6418
0.165631	76.6418
0.166622	76.6418
0.167613	76.6418
0.168604	76.6418
0.169595	76.6418
0.170586	76.6418
0.171577	76.6418
0.172568	76.6418
0.173559	76.6418
0.17455	76.6418
0.175541	76.6418
0.176532	76.6418
0.177523	76.6418
0.178514	76.6418
0.179505	76.6418
0.18	76.6418
0.180495	76.6418
0.181486	76.6418
0.182477	76.6418
0.183468	76.6418
0.184459	76.6418
0.18545	76.6418
0.186441	76.6418
0.187432	76.6418
0.188423	76.6418
0.189414	76.6418
0.190405	76.6418
0.191396	76.6418
0.192387	76.6418
0.193378	76.6418
0.194369	76.6418
0.195	76.6418
0.19536	76.6418
0.196351	76.6418
0.197342	76.6418
0.198333	76.6418
0.199324	76.6418
0.200315	76.6418
0.201306	76.6418
0.202297	76.6418
0.203288	76.6418
0.204279	76.6418
0.20527	76.6418
0.206261	76.6418
0.207252	76.6418
0.208243	76.6418
0.209234	76.6418
0.21	76.6418
0.210225	76.6418
0.211216	76.6418
0.212207	76.6418
0.213198	76.6418
0.214189	76.6418
0.21518	76.6418
0.216171	76.6418
0.217162	76.6418
0.218153	76.6418
0.219144	76.6418
0.220135	76.6418
0.221126	76.6418
0.222117	76.6418
0.223108	76.6418
0.224099	76.6418
0.225	76.6418
0.22509	76.6418
0.226081	76.6418
0.227072	76.6418
0.228063	76.6418
0.229054	76.6418
0.230045	76.6418
0.231036	76.6418
0.232027	76.6418
0.233018	76.6418
0.234009	76.6418
0.235	76.6418
0.235991	76.6418
0.236982	76.6418
0.237973	76.6418
0.238964	76.6418
0.239955	76.6418
0.24	76.6418
0.240946	76.6418
0.241937	76.6418
0.242928	76.6418
0.243919	76.6418
0.24491	76.6418
0.245901	76.6418
0.246892	76.6418
0.247883	76.6418
0.248874	76.6418
0.249865	76.6418
0.250856	76.6418
0.251847	76.6418
0.252838	76.6418
0.253829	76.6418
0.25482	76.6418
0.255	76.6418
0.255811	76.6418
0.256802	76.6418
0.257793	76.6418
0.258784	76.6418
0.259775	76.6418
0.260766	76.6418
0.261757	76.6418
0.262748	76.6418
0.263739	76.6418
0.26473	76.6418
0.265721	76.6418
0.266712	76.6418
0.267703	76.6418
0.268694	76.6418
0.269685	76.6418
0.27	76.6418
0.270676	76.6418
0.271667	76.6418
0.272658	76.6418
0.273649	76.6418
0.27464	76.6418
0.275631	76.6418
0.276622	76.6418
0.277613	76.6418
0.278604	76.6418
0.279595	76.6418
0.280586	76.6418
0.281577	76.6418
0.282568	76.6418
0.283559	76.6418
0.28455	76.6418
0.285	76.6418
0.285541	76.6418
0.286532	76.6418
0.287523	76.6418
0.288514	76.6418
0.289505	76.6418
0.290495	76.6418
0.291486	76.6418
0.292477	76.6418
0.293468	76.6418
0.294459	76.6418
0.29545	76.6418
0.296441	76.6418
0.297432	76.6418
0.298423	76.6418
0.299414	76.6418
0.3	76.6418
0.300405	76.6418
0.301396	76.6418
0.302387	76.6418
0.303378	76.6418
0.304369	76.6418
0.30536	76.6418
0.306351	76.6418
0.307342	76.6418
0.308333	76.6418
0.309324	76.6418
0.310315	76.6418
0.311306	76.6418
0.312297	76.6418
0.313288	76.6418
0.314279	76.6418
0.315	76.6418
0.31527	76.6418
0.316261	76.6418
0.317252	76.6418
0.318243	76.6418
0.319234	76.6418
0.320225	76.6418
0.321216	76.6418
0.322207	76.6418
0.323198	76.6418
0.324189	76.6418
0.32518	76.6418
0.326171	76.6418
0.327162	76.6418
0.328153	76.6418
0.329144	76.6418
0.33	76.6418
0.330135	76.6418
0.331126	76.6418
0.332117	76.6418
0.333108	76.6418
0.334099	76.6418
0.33509	76.6418
0.336081	76.6418
0.337072	76.6418
0.338063	76.6418
0.339054	76.6418
0.340045	76.6418
0.341036	76.6418
0.342027	76.6418
0.343018	76.6418
0.344009	76.6418
0.345	76.6418
0.345991	76.6418
0.346982	76.6418
0.347973	76.6418
0.348964	76.6418
0.349955	76.6418
0.350946	76.6418
0.351937	76.6418
0.352928	76.6418
0.353919	76.6418
0.35491	76.6418
0.355901	76.6418
0.356892	76.6418
0.357883	76.6418
0.358874	76.6418
0.359865	76.6418
0.36	76.6418
0.360856	76.6418
0.361847	76.6418
0.362838	76.6418
0.363829	76.6418
0.36482	76.6418
0.365811	76.6418
0.366802	76.6418
0.367793	76.6418
0.368784	76.6418
0.369775	76.6418
0.370766	76.6418
0.371757	76.6418
0.372748	76.6418
0.373739	76.6418
0.37473	76.6418
0.375	76.6418
0.375721	76.6418
0.376712	76.6418
0.377703	76.6418
0.378694	76.6418
0.379685	76.6418
0.380676	76.6418
0.381667	76.6418
0.382658	76.6418
0.383649	76.6418
0.38464	76.6418
0.385631	76.6418
0.386622	76.6418
0.387613	76.6418
0.388604	76.6418
0.389595	76.6418
0.39	76.6418
0.390586	76.6418
0.391577	76.6418
0.392568	76.6418
0.393559	76.6418
0.39455	76.6418
0.395541	76.6418
0.396532	76.6418
0.397523	76.6418
0.398514	76.6418
0.399505	76.6418
0.400495	76.6418
0.401486	76.6418
0.402477	76.6418
0.403468	76.6418
0.404459	76.6418
0.405	76.6418
0.40545	76.6418
0.406441	76.6418
0.407432	76.6418
0.408423	76.6418
0.409414	76.6418
0.410405	76.6418
0.411396	76.6418
0.412387	76.6418
0.413378	76.6418
0.414369	76.6418
0.41536	76.6418
0.416351	76.6418
0.417342	76.6418
0.418333	76.6418
0.419324	76.6418
0.42	76.6418
0.420315	76.6418
0.421306	76.6418
0.422297	76.6418
0.423288	76.6418
0.424279	76.6418
0.42527	76.6418
0.426261	76.6418
0.427252	76.6418
0.428243	76.6418
0.429234	76.6418
0.430225	76.6418
0.431216	76.6418
0.432207	76.6418
0.433198	76.6418
0.434189	76.6418
0.435	76.6418
0.43518	76.6418
0.436171	76.6418
0.437162	76.6418
0.438153	76.6418
0.439144	76.6418
0.440135	76.6418
0.441126	76.6418
0.442117	76.6418
0.443108	76.6418
0.444099	76.6418
0.44509	76.6418
0.446081	76.6418
0.447072	76.6418
0.448063	76.6418
0.449054	76.6418
0.45	76.6418
0.450045	76.6418
0.451036	76.6418
0.452027	76.6418
0.453018	76.6418
0.454009	76.6418
0.455	76.6418
0.455991	76.6418
0.456982	76.6418
0.457973	76.6418
0.458964	76.6418
0.459955	76.6418
0.460946	76.6418
0.461937	76.6418
0.462928	76.6418
0.463919	76.6418
0.46491	76.6418
0.465	76.6418
0.465901	76.6418
0.466892	76.6418
0.467883	76.6418
0.468874	76.6418
0.469865	76.6418
0.470856	76.6418
0.471847	76.6418
0.472838	76.6418
0.473829	76.6418
0.47482	76.6418
0.475811	76.6418
0.476802	76.6418
0.477793	76.6418
0.478784	76.6418
0.479775	76.6418
0.48	76.6418
0.480766	76.6418
0.481757	76.6418
0.482748	76.6418
0.483739	76.6418
0.48473	76.6418
0.485721	76.6418
0.486712	76.6418
0.487703	76.6418
0.488694	76.6418
0.489685	76.6418
0.490676	76.6418
0.491667	76.6418
0.492658	76.6418
0.493649	76.6418
0.49464	76.6418
0.495	76.6418
0.495631	76.6418
0.496622	76.6418
0.497613	76.6418
0.498604	76.6418
0.499595	76.6418
0.500586	76.6418
0.501577	76.6418
0.502568	76.6418
0.503559	76.6418
0.50455	76.6418
0.505541	76.6418
0.506532	76.6418
0.507523	76.6418
0.508514	76.6418
0.509505	76.6418
0.51	76.6418
0.510495	76.6418
0.511486	76.6418
0.512477	76.6418
0.513468	76.6418
0.514459	76.6418
0.51545	76.6418
0.516441	76.6418
0.517432	76.6418
0.518423	76.6418
0.519414	76.6418
0.520405	76.6418
0.521396	76.6418
0.522387	76.6418
0.523378	76.6418
0.524369	76.6418
0.525	76.6418
0.52536	76.6418
0.526351	76.6418
0.527342	76.6418
0.528333	76.6418
0.529324	76.6418
0.530315	76.6418
0.531306	76.6418
0.532297	76.6418
0.533288	76.6418
0.534279	76.6418
0.53527	76.6418
0.536261	76.6418
0.537252	76.6418
0.538243	76.6418
0.539234	76.6418
0.54	76.6418
0.540225	76.6418
0.541216	76.6418
0.542207	76.6418
0.543198	76.6418
0.544189	76.6418
0.54518	76.6418
0.546171	76.6418
0.547162	76.6418
0.548153	76.6418
0.549144	76.6418
0.550135	76.6418
0.551126	76.6418
0.552117	76.6418
0.553108	76.6418
0.554099	76.6418
0.555	76.6418
0.55509	76.6418
0.556081	76.6418
0.557072	76.6418
0.558063	76.6418
0.559054	76.6418
0.560045	76.6418
0.561036	76.6418
0.562027	76.6418
0.563018	76.6418
0.564009	76.6418
0.565	76.6418
0.565991	76.6418
0.566982	76.6418
0.567973	76.6418
0.568964	76.6418
0.569955	76.6418
0.57	76.6418
0.570946	76.6418
0.571937	76.6418
0.572928	76.6418
0.573919	76.6418
0.57491	76.6418
0.575901	76.6418
0.576892	76.6418
0.577883	76.6418
0.578874	76.6418
0.579865	76.6418
0.580856	76.6418
0.581847	76.6418
0.582838	76.6418
0.583829	76.6418
0.58482	76.6418
0.585	76.6418
0.585811	76.6418
0.586802	76.6418
0.587793	76.6418
0.588784	76.6418
0.589775	76.6418
0.590766	76.6418
0.591757	76.6418
0.592748	76.6418
0.593739	76.6418
0.59473	76.6418
0.595721	76.6418
0.596712	76.6418
0.597703	76.6418
0.598694	76.6418
0.599685	76.6418
0.6	76.6418
0.600676	76.6418
0.601667	76.6418
0.602658	76.6418
0.603649	76.6418
0.60464	76.6418
0.605631	76.6418
0.606622	76.6418
0.607613	76.6418
0.608604	76.6418
0.609595	76.6418
0.610586	76.6418
0.611577	76.6418
0.612568	76.6418
0.613559	76.6418
0.61455	76.6418
0.615	76.6418
0.615541	76.6418
0.616532	76.6418
0.617523	76.6418
0.618514	76.6418
0.619505	76.6418
0.620495	76.6418
0.621486	76.6418
0.622477	76.6418
0.623468	76.6418
0.624459	76.6418
0.62545	76.6418
0.626441	76.6418
0.627432	76.6418
0.628423	76.6418
0.629414	76.6418
0.63	76.6418
0.630405	76.6418
0.631396	76.6418
0.632387	76.6418
0.633378	76.6418
0.634369	76.6418
0.63536	76.6418
0.636351	76.6418
0.637342	76.6418
0.638333	76.6418
0.639324	76.6418
0.640315	76.6418
0.641306	76.6418
0.642297	76.6418
0.643288	76.6418
0.644279	76.6418
0.645	76.6418
0.64527	76.6418
0.646261	76.6418
0.647252	76.6418
0.648243	76.6418
0.649234	76.6418
0.650225	76.6418
0.651216	76.6418
0.652207	76.6418
0.653198	76.6418
0.654189	76.6418
0.65518	76.6418
0.656171	76.6418
0.657162	76.6418
0.658153	76.6418
0.659144	76.6418
0.66	76.6418
0.660135	76.6418
0.661126	76.6418
0.662117	76.6418
0.663108	76.6418
0.664099	76.6418
0.66509	76.6418
0.666081	76.6418
0.667072	76.6418
0.668063	76.6418
0.669054	76.6418
0.670045	76.6418
0.671036	76.6418
0.672027	76.6418
0.673018	76.6418
0.674009	76.6418
0.675	76.6418
0.675991	76.6418
0.676982	76.6418
0.677973	76.6418
0.678964	76.6418
0.679955	76.6418
0.680946	76.6418
0.681937	76.6418
0.682928	76.6418
0.683919	76.6418
0.68491	76.6418
0.685901	76.6418
0.686892	76.6418
0.687883	76.6418
0.688874	76.6418
0.689865	76.6418
0.69	76.6418
0.690856	76.6418
0.691847	76.6418
0.692838	76.6418
0.693829	76.6418
0.69482	76.6418
0.695811	76.6418
0.696802	76.6418
0.697793	76.6418
0.698784	76.6418
0.699775	76.6418
0.700766	76.6418
0.701757	76.6418
0.702748	76.6418
0.703739	76.6418
0.70473	76.6418
0.705	76.6418
0.705721	76.6418
0.706712	76.6418
0.707703	76.6418
0.708694	76.6418
0.709685	76.6418
0.710676	76.6418
0.711667	76.6418
0.712658	76.6418
0.713649	76.6418
0.71464	76.6418
0.715631	76.6418
0.716622	76.6418
0.717613	76.6418
0.718604	76.6418
0.719595	76.6418
0.72	76.6418
0.720586	76.6418
0.721577	76.6418
0.722568	76.6418
0.723559	76.6418
0.72455	76.6418
0.725541	76.6418
0.726532	76.6418
0.727523	76.6418
0.728514	76.6418
0.729505	76.6418
0.730495	76.6418
0.731486	76.6418
0.732477	76.6418
0.733468	76.6418
0.734459	76.6418
0.735	76.6418
0.73545	76.6418
0.736441	76.6418
0.737432	76.6418
0.738423	76.6418
0.739414	76.6418
0.740405	76.6418
0.741396	76.6418
0.742387	76.6418
0.743378	76.6418
0.744369	76.6418
0.74536	76.6418
0.746351	76.6418
0.747342	76.6418
0.748333	76.6418
0.749324	76.6418
0.75	76.6418
0.750315	76.6418
0.751306	76.6418
0.752297	76.6418
0.753288	76.6418
0.754279	76.6418
0.75527	76.6418
0.756261	76.6418
0.757252	76.6418
0.758243	76.6418
0.759234	76.6418
0.760225	76.6418
0.761216	76.6418
0.762207	76.6418
0.763198	76.6418
0.764189	76.6418
0.765	76.6418
0.76518	76.6418
0.766171	76.6418
0.767162	76.6418
0.768153	76.6418
0.769144	76.6418
0.770135	76.6418
0.771126	76.6418
0.772117	76.6418
0.773108	76.6418
0.774099	76.6418
0.77509	76.6418
0.776081	76.6418
0.777072	76.6418
0.778063	76.6418
0.779054	76.6418
0.78	76.6418
0.780045	76.6418
0.781036	76.6418
0.782027	76.6418
0.783018	76.6418
0.784009	76.6418
0.785	76.6418
0.785991	76.6418
0.786982	76.6418
0.787973	76.6418
0.788964	76.6418
0.789955	76.6418
0.790946	76.6418
0.791937	76.6418
0.792928	76.6418
0.793919	76.6418
0.79491	76.6418
0.795	76.6418
0.795901	76.6418
0.796892	76.6418
0.797883	76.6418
0.798874	76.6418
0.799865	76.6418
0.800856	76.6418
0.801847	76.6418
0.802838	76.6418
0.803829	76.6418
0.80482	76.6418
0.805811	76.6418
0.806802	76.6418
0.807793	76.6418
0.808784	76.6418
0.809775	76.6418
0.81	76.6418
0.810766	76.6418
0.811757	76.6418
0.812748	76.6418
0.813739	76.6418
0.81473	76.6418
0.815721	76.6418
0.816712	76.6418
0.817703	76.6418
0.818694	76.6418
0.819685	76.6418
0.820676	76.6418
0.821667	76.6418
0.822658	76.6418
0.823649	76.6418
0.82464	76.6418
0.825	76.6418
0.825631	76.6418
0.826622	76.6418
0.827613	76.6418
0.828604	76.6418
0.829595	76.6418
0.830586	76.6418
0.831577	76.6418
0.832568	76.6418
0.833559	76.6418
0.83455	76.6418
0.835541	76.6418
0.836532	76.6418
0.837523	76.6418
0.838514	76.6418
0.839505	76.6418
0.84	76.6418
0.840495	76.6418
0.841486	76.6418
0.842477	76.6418
0.843468	76.6418
0.844459	76.6418
0.84545	76.6418
0.846441	76.6418
0.847432	76.6418
0.848423	76.6418
0.849414	76.6418
0.850405	76.6418
0.851396	76.6418
0.852387	76.6418
0.853378	76.6418
0.854369	76.6418
0.855	76.6418
0.85536	76.6418
0.856351	76.6418
0.857342	76.6418
0.858333	76.6418
0.859324	76.6418
0.860315	76.6418
0.861306	76.6418
0.862297	76.6418
0.863288	76.6418
0.864279	76.6418
0.86527	76.6418
0.866261	76.6418
0.867252	76.6418
0.868243	76.6418
0.869234	76.6418
0.87	76.6418
0.870225	76.6418
0.871216	76.6418
0.872207	76.6418
0.873198	76.6418
0.874189	76.6418
0.87518	76.6418
0.876171	76.6418
0.877162	76.6418
0.878153	76.6418
0.879144	76.6418
0.880135	76.6418
0.881126	76.6418
0.882117	76.6418
0.883108	76.6418
0.884099	76.6418
0.885	76.6418
0.88509	76.6418
0.886081	76.6418
0.887072	76.6418
0.888063	76.6418
0.889054	76.6418
0.890045	76.6418
0.891036	76.6418
0.892027	76.6418
0.893018	76.6418
0.894009	76.6418
0.895	76.6418
0.895991	76.6418
0.896982	76.6418
0.897973	76.6418
0.898964	76.6418
0.899955	76.6418
0.9	76.6418
0.900946	76.6418
0.901937	76.6418
0.902928	76.6418
0.903919	76.6418
0.90491	76.6418
0.905901	76.6418
0.906892	76.6418
0.907883	76.6418
0.908874	76.6418
0.909865	76.6418
0.910856	76.6418
0.911847	76.6418
0.912838	76.6418
0.913829	76.6418
0.91482	76.6418
0.915	76.6418
0.915811	76.6418
0.916802	76.6418
0.917793	76.6418
0.918784	76.6418
0.919775	76.6418
0.920766	76.6418
0.921757	76.6418
0.922748	76.6418
0.923739	76.6418
0.92473	76.6418
0.925721	76.6418
0.926712	76.6418
0.927703	76.6418
0.928694	76.6418
0.929685	76.6418
0.93	76.6418
0.930676	76.6418
0.931667	76.6418
0.932658	76.6418
0.933649	76.6418
0.93464	76.6418
0.935631	76.6418
0.936622	76.6418
0.937613	76.6418
0.938604	76.6418
0.939595	76.6418
0.940586	76.6418
0.941577	76.6418
0.942568	76.6418
0.945	76.6418
0.96	76.6418
0.975	76.6418
0.99	76.6418
1.005	76.6418

## Sheet: FitNLCurve3
Independent variable	Boltzmann fit F cumulative frequency	Independent variable	Conventional Residual F Cumulative Frequency	Regular Residual F Cumulative Frequency	Fitted Y values	Regular Residual F Cumulative Frequency	Conventional Residual F Cumulative Frequency	Percentile	Reference X	Reference Line
									mu = 0.000000	sigma = 2.255676
Fitted curve graph	Fitted Curve Graph			Histogram of Residuals	Residual vs. Predicted values plot	Residual vs. Predicted Value Plot	Normal Probability Plot of Residuals	Normal Probability Plot of Residuals	Normal Probability Plot of Residuals	Normal Probability Plot of Residuals
0.015	-2.6143	0.015	2.6143	2.6143	-2.6143	2.6143	-7.6226	0.929368	-5.86714	0.464684
0.015991	-2.60639	0.03	2.46848	2.46848	-2.46848	2.46848	-6.94957	2.41636	5.86714	99.5353
0.016982	-2.59826	0.045	2.24972	2.24972	-2.24972	2.24972	-4.96838	3.90335
0.017973	-2.58991	0.06	1.92214	1.92214	-1.92214	1.92214	-4.22869	5.39033
0.018964	-2.58133	0.075	1.43294	1.43294	-1.43294	1.43294	-3.88425	6.87732
0.019955	-2.57252	0.09	0.705281	0.705281	-0.705281	0.705281	-3.69376	8.36431
0.0209459	-2.56347	0.105	-0.370605	-0.370605	0.370605	-0.370605	-3.59726	9.8513
0.0219369	-2.55417	0.12	-1.9474	-1.9474	1.9474	-1.9474	-3.40831	11.3383
0.0229279	-2.54462	0.135	-4.22869	-4.22869	4.22869	-4.22869	-3.00379	12.8253
0.0239189	-2.5348	0.15	-4.96838	-4.96838	7.46838	-4.96838	-2.98157	14.3123
0.0249099	-2.52473	0.165	-6.94957	-6.94957	11.9496	-6.94957	-2.51824	15.7993
0.0259009	-2.51437	0.18	2.07258	2.07258	17.9274	2.07258	-2.34585	17.2862
0.0268919	-2.50374	0.195	1.97232	1.97232	25.5277	1.97232	-1.9474	18.7732
0.0278829	-2.49282	0.21	0.378476	0.378476	34.6215	0.378476	-1.51117	20.2602
0.0288739	-2.4816	0.225	0.255569	0.255569	44.7444	0.255569	-1.40371	21.7472
0.0298649	-2.47007	0.24	4.85419	4.85419	55.1458	4.85419	-0.370605	23.2342
0.03	-2.46848	0.255	0.00986413	0.00986413	64.9901	0.00986413	0.00986413	24.7212
0.0308559	-2.45824	0.27	3.8914	3.8914	73.6086	3.8914	0.255569	26.2082
0.0318468	-2.44608	0.285	1.84615	1.84615	80.6538	1.84615	0.378476	27.6952
0.0328378	-2.43359	0.3	-3.59726	-3.59726	86.0973	-3.59726	0.705281	29.1822
0.0338288	-2.42076	0.315	-7.6226	-7.6226	90.1226	-7.6226	0.736824	30.6691
0.0348198	-2.40759	0.33	-3.00379	-3.00379	93.0038	-3.00379	0.736824	32.1561
0.0358108	-2.39405	0.345	-2.51824	-2.51824	95.0182	-2.51824	0.736824	33.6431
0.0368018	-2.38015	0.36	-1.40371	-1.40371	96.4037	-1.40371	0.736824	35.1301
0.0377928	-2.36587	0.375	-2.34585	-2.34585	97.3458	-2.34585	0.736824	36.6171
0.0387838	-2.35121	0.39	-2.98157	-2.98157	97.9816	-2.98157	0.736825	38.1041
0.0397748	-2.33615	0.405	-3.40831	-3.40831	98.4083	-3.40831	0.736825	39.5911
0.0407658	-2.32068	0.42	-3.69376	-3.69376	98.6938	-3.69376	0.736825	41.0781
0.0417568	-2.30479	0.435	-3.88425	-3.88425	98.8842	-3.88425	0.736826	42.5651
0.0427477	-2.28847	0.45	-1.51117	-1.51117	99.0112	-1.51117	0.736827	44.052
0.0437387	-2.27171	0.465	0.90435	0.90435	99.0957	0.90435	0.736828	45.539
0.0447297	-2.2545	0.48	0.848159	0.848159	99.1518	0.848159	0.73683	47.026
0.045	-2.24972	0.495	0.810802	0.810802	99.1892	0.810802	0.736833	48.513
0.0457207	-2.23682	0.51	0.785974	0.785974	99.214	0.785974	0.736838	50
0.0467117	-2.21866	0.525	0.769475	0.769475	99.2305	0.769475	0.736845	51.487
0.0477027	-2.20001	0.54	0.758514	0.758514	99.2415	0.758514	0.736855	52.974
0.0486937	-2.18086	0.555	0.751232	0.751232	99.2488	0.751232	0.736871	54.461
0.0496847	-2.16119	0.57	0.746394	0.746394	99.2536	0.746394	0.736895	55.948
0.0506757	-2.14099	0.585	0.743181	0.743181	99.2568	0.743181	0.73693	57.4349
0.0516667	-2.12024	0.6	0.741047	0.741047	99.259	0.741047	0.736984	58.9219
0.0526577	-2.09894	0.615	0.739629	0.739629	99.2604	0.739629	0.737065	60.4089
0.0536486	-2.07706	0.63	0.738687	0.738687	99.2613	0.738687	0.737187	61.8959
0.0546396	-2.05459	0.645	0.738061	0.738061	99.2619	0.738061	0.73737	63.3829
0.0556306	-2.03152	0.66	0.737646	0.737646	99.2624	0.737646	0.737646	64.8699
0.0566216	-2.00782	0.675	0.73737	0.73737	99.2626	0.73737	0.738061	66.3569
0.0576126	-1.98349	0.69	0.737187	0.737187	99.2628	0.737187	0.738687	67.8439
0.0586036	-1.9585	0.705	0.737065	0.737065	99.2629	0.737065	0.739629	69.3309
0.0595946	-1.93284	0.72	0.736984	0.736984	99.263	0.736984	0.741047	70.8178
0.06	-1.92214	0.735	0.73693	0.73693	99.2631	0.73693	0.743181	72.3048
0.0605856	-1.90649	0.75	0.736895	0.736895	99.2631	0.736895	0.746394	73.7918
0.0615766	-1.87943	0.765	0.736871	0.736871	99.2631	0.736871	0.751232	75.2788
0.0625676	-1.85165	0.78	0.736855	0.736855	99.2631	0.736855	0.758514	76.7658
0.0635586	-1.82312	0.795	0.736845	0.736845	99.2632	0.736845	0.769475	78.2528
0.0645495	-1.79383	0.81	0.736838	0.736838	99.2632	0.736838	0.785974	79.7398
0.0655405	-1.76375	0.825	0.736833	0.736833	99.2632	0.736833	0.810802	81.2268
0.0665315	-1.73287	0.84	0.73683	0.73683	99.2632	0.73683	0.848159	82.7138
0.0675225	-1.70116	0.855	0.736828	0.736828	99.2632	0.736828	0.90435	84.2007
0.0685135	-1.6686	0.87	0.736827	0.736827	99.2632	0.736827	1.43294	85.6877
0.0695045	-1.63517	0.885	0.736826	0.736826	99.2632	0.736826	1.84615	87.1747
0.0704955	-1.60085	0.9	0.736825	0.736825	99.2632	0.736825	1.92214	88.6617
0.0714865	-1.56561	0.915	0.736825	0.736825	99.2632	0.736825	1.97232	90.1487
0.0724775	-1.52943	0.93	0.736825	0.736825	99.2632	0.736825	2.07258	91.6357
0.0734685	-1.49229	0.945	0.736824	0.736824	99.2632	0.736824	2.24972	93.1227
0.0744595	-1.45416	0.96	0.736824	0.736824	99.2632	0.736824	2.46848	94.6097
0.075	-1.43294	0.975	0.736824	0.736824	99.2632	0.736824	2.6143	96.0967
0.0754505	-1.41502	0.99	0.736824	0.736824	99.2632	0.736824	3.8914	97.5836
0.0764414	-1.37483	1.005	0.736824	0.736824	99.2632	0.736824	4.85419	99.0706
0.0774324	-1.33358
0.0784234	-1.29123
0.0794144	-1.24776
0.0804054	-1.20313
0.0813964	-1.15733
0.0823874	-1.11031
0.0833784	-1.06205
0.0843694	-1.01252
0.0853604	-0.961677
0.0863514	-0.909498
0.0873423	-0.855946
0.0883333	-0.800986
0.0893243	-0.744583
0.09	-0.705281
0.0903153	-0.686701
0.0913063	-0.627303
0.0922973	-0.566351
0.0932883	-0.503806
0.0942793	-0.439629
0.0952703	-0.37378
0.0962613	-0.306217
0.0972523	-0.236898
0.0982432	-0.16578
0.0992342	-0.0928199
0.100225	-0.0179719
0.101216	0.0588095
0.102207	0.137571
0.103198	0.21836
0.104189	0.301226
0.105	0.370605
0.10518	0.386219
0.106171	0.473387
0.107162	0.562785
0.108153	0.654463
0.109144	0.748476
0.110135	0.844879
0.111126	0.943726
0.112117	1.04508
0.113108	1.14898
0.114099	1.25551
0.11509	1.36472
0.116081	1.47666
0.117072	1.59141
0.118063	1.70901
0.119054	1.82955
0.12	1.9474
0.120045	1.95308
0.121036	2.07967
0.122027	2.20938
0.123018	2.34229
0.124009	2.47846
0.125	2.61796
0.125991	2.76087
0.126982	2.90726
0.127973	3.05719
0.128964	3.21074
0.129955	3.368
0.130946	3.52902
0.131937	3.6939
0.132928	3.8627
0.133919	4.03551
0.13491	4.2124
0.135	4.22869
0.135901	4.39346
0.136892	4.57876
0.137883	4.76838
0.138874	4.96241
0.139865	5.16093
0.140856	5.36402
0.141847	5.57177
0.142838	5.78425
0.143829	6.00155
0.14482	6.22375
0.145811	6.45094
0.146802	6.68321
0.147793	6.92063
0.148784	7.16329
0.149775	7.41127
0.15	7.46838
0.150766	7.66467
0.151757	7.92355
0.152748	8.18801
0.153739	8.45812
0.15473	8.73397
0.155721	9.01564
0.156712	9.3032
0.157703	9.59674
0.158694	9.89634
0.159685	10.2021
0.160676	10.514
0.161667	10.8322
0.162658	11.1568
0.163649	11.4878
0.16464	11.8252
0.165	11.9496
0.165631	12.1693
0.166622	12.5199
0.167613	12.8772
0.168604	13.2413
0.169595	13.6121
0.170586	13.9898
0.171577	14.3744
0.172568	14.766
0.173559	15.1645
0.17455	15.57
0.175541	15.9826
0.176532	16.4023
0.177523	16.8291
0.178514	17.2631
0.179505	17.7042
0.18	17.9274
0.180495	18.1525
0.181486	18.6079
0.182477	19.0705
0.183468	19.5404
0.184459	20.0173
0.18545	20.5015
0.186441	20.9928
0.187432	21.4912
0.188423	21.9967
0.189414	22.5093
0.190405	23.0288
0.191396	23.5553
0.192387	24.0888
0.193378	24.629
0.194369	25.1761
0.195	25.5277
0.19536	25.7298
0.196351	26.2902
0.197342	26.8571
0.198333	27.4304
0.21	34.6215
0.225	44.7444
0.24	55.1458
0.255	64.9901
0.261757	69.053
0.262748	69.6249
0.263739	70.1904
0.26473	70.7493
0.265721	71.3017
0.266712	71.8472
0.267703	72.386
0.268694	72.918
0.269685	73.443
0.27	73.6086
0.270676	73.9611
0.271667	74.4721
0.272658	74.9761
0.273649	75.4729
0.27464	75.9627
0.275631	76.4453
0.276622	76.9207
0.277613	77.389
0.278604	77.8501
0.279595	78.304
0.280586	78.7507
0.281577	79.1903
0.282568	79.6227
0.283559	80.048
0.28455	80.4661
0.285	80.6538
0.285541	80.8772
0.286532	81.2812
0.287523	81.6782
0.288514	82.0683
0.289505	82.4514
0.290495	82.8276
0.291486	83.197
0.292477	83.5596
0.293468	83.9155
0.294459	84.2647
0.29545	84.6073
0.296441	84.9433
0.297432	85.2729
0.298423	85.5961
0.299414	85.913
0.3	86.0973
0.300405	86.2236
0.301396	86.528
0.302387	86.8262
0.303378	87.1185
0.304369	87.4048
0.30536	87.6852
0.306351	87.9598
0.307342	88.2287
0.308333	88.4919
0.309324	88.7496
0.310315	89.0018
0.311306	89.2487
0.312297	89.4902
0.313288	89.7265
0.314279	89.9577
0.315	90.1226
0.31527	90.1838
0.316261	90.4049
0.317252	90.6212
0.318243	90.8326
0.319234	91.0393
0.320225	91.2414
0.321216	91.439
0.322207	91.6321
0.323198	91.8207
0.324189	92.0051
0.32518	92.1853
0.326171	92.3613
0.327162	92.5332
0.328153	92.7012
0.329144	92.8652
0.33	93.0038
0.330135	93.0254
0.331126	93.1819
0.332117	93.3346
0.333108	93.4838
0.334099	93.6294
0.33509	93.7716
0.336081	93.9104
0.337072	94.0458
0.338063	94.178
0.339054	94.3071
0.340045	94.433
0.341036	94.5559
0.342027	94.6758
0.343018	94.7928
0.344009	94.9069
0.345	95.0182
0.345991	95.1269
0.346982	95.2328
0.347973	95.3362
0.348964	95.437
0.349955	95.5353
0.350946	95.6312
0.351937	95.7247
0.352928	95.8159
0.353919	95.9048
0.35491	95.9915
0.355901	96.076
0.356892	96.1584
0.357883	96.2388
0.358874	96.3171
0.359865	96.3935
0.36	96.4037
0.360856	96.4679
0.361847	96.5404
0.362838	96.6112
0.363829	96.6801
0.36482	96.7473
0.365811	96.8128
0.366802	96.8766
0.367793	96.9388
0.368784	96.9994
0.369775	97.0585
0.370766	97.116
0.371757	97.1721
0.372748	97.2268
0.373739	97.28
0.37473	97.3319
0.375	97.3458
0.375721	97.3825
0.376712	97.4317
0.377703	97.4797
0.378694	97.5265
0.379685	97.572
0.380676	97.6164
0.381667	97.6596
0.382658	97.7017
0.383649	97.7428
0.38464	97.7827
0.385631	97.8216
0.386622	97.8596
0.387613	97.8965
0.388604	97.9325
0.389595	97.9675
0.39	97.9816
0.390586	98.0016
0.391577	98.0349
0.392568	98.0672
0.393559	98.0988
0.39455	98.1295
0.395541	98.1594
0.396532	98.1885
0.397523	98.2169
0.398514	98.2445
0.399505	98.2714
0.400495	98.2976
0.401486	98.3231
0.402477	98.348
0.403468	98.3722
0.404459	98.3957
0.405	98.4083
0.40545	98.4187
0.406441	98.441
0.407432	98.4628
0.408423	98.4839
0.409414	98.5046
0.410405	98.5247
0.411396	98.5442
0.412387	98.5633
0.413378	98.5818
0.414369	98.5998
0.41536	98.6174
0.416351	98.6345
0.417342	98.6512
0.418333	98.6674
0.419324	98.6832
0.42	98.6938
0.420315	98.6986
0.421306	98.7136
0.422297	98.7282
0.423288	98.7424
0.424279	98.7562
0.42527	98.7696
0.426261	98.7827
0.427252	98.7955
0.428243	98.8079
0.429234	98.82
0.430225	98.8318
0.431216	98.8432
0.432207	98.8544
0.433198	98.8652
0.434189	98.8758
0.435	98.8842
0.43518	98.8861
0.436171	98.8961
0.437162	98.9059
0.438153	98.9154
0.439144	98.9246
0.440135	98.9336
0.441126	98.9424
0.442117	98.9509
0.443108	98.9592
0.444099	98.9673
0.44509	98.9752
0.446081	98.9828
0.447072	98.9903
0.448063	98.9975
0.449054	99.0046
0.45	99.0112
0.450045	99.0115
0.451036	99.0182
0.452027	99.0247
0.453018	99.031
0.454009	99.0372
0.455	99.0432
0.455991	99.0491
0.456982	99.0548
0.457973	99.0603
0.458964	99.0657
0.459955	99.071
0.460946	99.0761
0.461937	99.0811
0.462928	99.0859
0.463919	99.0906
0.46491	99.0952
0.465	99.0957
0.465901	99.0997
0.466892	99.1041
0.467883	99.1083
0.468874	99.1124
0.469865	99.1164
0.470856	99.1203
0.471847	99.1242
0.472838	99.1279
0.473829	99.1315
0.47482	99.135
0.475811	99.1384
0.476802	99.1417
0.477793	99.1449
0.478784	99.1481
0.479775	99.1512
0.48	99.1518
0.480766	99.1541
0.481757	99.157
0.482748	99.1599
0.483739	99.1626
0.48473	99.1653
0.485721	99.1679
0.486712	99.1704
0.487703	99.1729
0.488694	99.1753
0.489685	99.1777
0.490676	99.1799
0.491667	99.1822
0.492658	99.1843
0.493649	99.1864
0.49464	99.1885
0.495	99.1892
0.495631	99.1905
0.496622	99.1924
0.497613	99.1943
0.498604	99.1961
0.499595	99.1979
0.500586	99.1996
0.501577	99.2013
0.502568	99.203
0.503559	99.2046
0.50455	99.2062
0.505541	99.2077
0.506532	99.2092
0.507523	99.2106
0.508514	99.212
0.509505	99.2134
0.51	99.214
0.510495	99.2147
0.511486	99.216
0.512477	99.2172
0.513468	99.2185
0.514459	99.2197
0.51545	99.2208
0.516441	99.2219
0.517432	99.223
0.518423	99.2241
0.519414	99.2252
0.520405	99.2262
0.521396	99.2272
0.522387	99.2281
0.523378	99.229
0.524369	99.23
0.525	99.2305
0.52536	99.2308
0.526351	99.2317
0.527342	99.2325
0.528333	99.2334
0.529324	99.2342
0.530315	99.2349
0.531306	99.2357
0.532297	99.2364
0.533288	99.2371
0.534279	99.2378
0.53527	99.2385
0.536261	99.2392
0.537252	99.2398
0.538243	99.2404
0.539234	99.241
0.54	99.2415
0.540225	99.2416
0.541216	99.2422
0.542207	99.2428
0.543198	99.2433
0.544189	99.2438
0.54518	99.2443
0.546171	99.2448
0.547162	99.2453
0.548153	99.2458
0.549144	99.2463
0.550135	99.2467
0.551126	99.2472
0.552117	99.2476
0.553108	99.248
0.554099	99.2484
0.555	99.2488
0.55509	99.2488
0.556081	99.2492
0.557072	99.2496
0.558063	99.2499
0.559054	99.2503
0.560045	99.2506
0.561036	99.251
0.562027	99.2513
0.563018	99.2516
0.564009	99.2519
0.565	99.2522
0.565991	99.2525
0.566982	99.2528
0.567973	99.2531
0.568964	99.2533
0.569955	99.2536
0.57	99.2536
0.570946	99.2538
0.571937	99.2541
0.572928	99.2543
0.573919	99.2546
0.57491	99.2548
0.575901	99.255
0.576892	99.2552
0.577883	99.2555
0.578874	99.2557
0.579865	99.2559
0.580856	99.2561
0.581847	99.2562
0.582838	99.2564
0.583829	99.2566
0.58482	99.2568
0.585	99.2568
0.585811	99.257
0.586802	99.2571
0.587793	99.2573
0.588784	99.2574
0.589775	99.2576
0.590766	99.2577
0.591757	99.2579
0.592748	99.258
0.593739	99.2582
0.59473	99.2583
0.595721	99.2584
0.596712	99.2586
0.597703	99.2587
0.598694	99.2588
0.599685	99.2589
0.6	99.259
0.600676	99.259
0.601667	99.2591
0.602658	99.2592
0.603649	99.2594
0.60464	99.2595
0.605631	99.2596
0.606622	99.2597
0.607613	99.2597
0.608604	99.2598
0.609595	99.2599
0.610586	99.26
0.611577	99.2601
0.612568	99.2602
0.613559	99.2603
0.61455	99.2603
0.615	99.2604
0.615541	99.2604
0.616532	99.2605
0.617523	99.2606
0.618514	99.2606
0.619505	99.2607
0.620495	99.2608
0.621486	99.2608
0.622477	99.2609
0.623468	99.2609
0.624459	99.261
0.62545	99.2611
0.626441	99.2611
0.627432	99.2612
0.628423	99.2612
0.629414	99.2613
0.63	99.2613
0.630405	99.2613
0.631396	99.2614
0.632387	99.2614
0.633378	99.2615
0.634369	99.2615
0.63536	99.2616
0.636351	99.2616
0.637342	99.2617
0.638333	99.2617
0.639324	99.2617
0.640315	99.2618
0.641306	99.2618
0.642297	99.2618
0.643288	99.2619
0.644279	99.2619
0.645	99.2619
0.64527	99.2619
0.646261	99.262
0.647252	99.262
0.648243	99.262
0.649234	99.2621
0.650225	99.2621
0.651216	99.2621
0.652207	99.2622
0.653198	99.2622
0.654189	99.2622
0.65518	99.2622
0.656171	99.2623
0.657162	99.2623
0.658153	99.2623
0.659144	99.2623
0.66	99.2624
0.660135	99.2624
0.661126	99.2624
0.662117	99.2624
0.663108	99.2624
0.664099	99.2624
0.66509	99.2625
0.666081	99.2625
0.667072	99.2625
0.668063	99.2625
0.669054	99.2625
0.670045	99.2626
0.671036	99.2626
0.672027	99.2626
0.673018	99.2626
0.674009	99.2626
0.675	99.2626
0.675991	99.2626
0.676982	99.2627
0.677973	99.2627
0.678964	99.2627
0.679955	99.2627
0.680946	99.2627
0.681937	99.2627
0.682928	99.2627
0.683919	99.2627
0.68491	99.2628
0.685901	99.2628
0.686892	99.2628
0.687883	99.2628
0.688874	99.2628
0.689865	99.2628
0.69	99.2628
0.690856	99.2628
0.691847	99.2628
0.692838	99.2628
0.693829	99.2628
0.69482	99.2629
0.695811	99.2629
0.696802	99.2629
0.697793	99.2629
0.698784	99.2629
0.699775	99.2629
0.700766	99.2629
0.701757	99.2629
0.702748	99.2629
0.703739	99.2629
0.70473	99.2629
0.705	99.2629
0.705721	99.2629
0.706712	99.2629
0.707703	99.263
0.708694	99.263
0.709685	99.263
0.710676	99.263
0.711667	99.263
0.712658	99.263
0.713649	99.263
0.71464	99.263
0.715631	99.263
0.716622	99.263
0.717613	99.263
0.718604	99.263
0.719595	99.263
0.72	99.263
0.720586	99.263
0.721577	99.263
0.722568	99.263
0.723559	99.263
0.72455	99.263
0.725541	99.263
0.726532	99.263
0.727523	99.263
0.728514	99.263
0.729505	99.2631
0.730495	99.2631
0.731486	99.2631
0.732477	99.2631
0.733468	99.2631
0.734459	99.2631
0.735	99.2631
0.73545	99.2631
0.736441	99.2631
0.737432	99.2631
0.738423	99.2631
0.739414	99.2631
0.740405	99.2631
0.741396	99.2631
0.742387	99.2631
0.743378	99.2631
0.744369	99.2631
0.74536	99.2631
0.746351	99.2631
0.747342	99.2631
0.748333	99.2631
0.749324	99.2631
0.75	99.2631
0.750315	99.2631
0.751306	99.2631
0.752297	99.2631
0.753288	99.2631
0.754279	99.2631
0.75527	99.2631
0.756261	99.2631
0.757252	99.2631
0.758243	99.2631
0.759234	99.2631
0.760225	99.2631
0.761216	99.2631
0.762207	99.2631
0.763198	99.2631
0.764189	99.2631
0.765	99.2631
0.76518	99.2631
0.766171	99.2631
0.767162	99.2631
0.768153	99.2631
0.769144	99.2631
0.770135	99.2631
0.771126	99.2631
0.772117	99.2631
0.773108	99.2631
0.774099	99.2631
0.77509	99.2631
0.776081	99.2631
0.777072	99.2631
0.778063	99.2631
0.779054	99.2631
0.78	99.2631
0.780045	99.2631
0.781036	99.2631
0.782027	99.2631
0.783018	99.2631
0.784009	99.2631
0.785	99.2631
0.785991	99.2631
0.786982	99.2632
0.787973	99.2632
0.788964	99.2632
0.789955	99.2632
0.790946	99.2632
0.791937	99.2632
0.792928	99.2632
0.793919	99.2632
0.79491	99.2632
0.795	99.2632
0.795901	99.2632
0.796892	99.2632
0.797883	99.2632
0.798874	99.2632
0.799865	99.2632
0.800856	99.2632
0.801847	99.2632
0.802838	99.2632
0.803829	99.2632
0.80482	99.2632
0.805811	99.2632
0.806802	99.2632
0.807793	99.2632
0.808784	99.2632
0.809775	99.2632
0.81	99.2632
0.810766	99.2632
0.811757	99.2632
0.812748	99.2632
0.813739	99.2632
0.81473	99.2632
0.815721	99.2632
0.816712	99.2632
0.817703	99.2632
0.818694	99.2632
0.819685	99.2632
0.820676	99.2632
0.821667	99.2632
0.822658	99.2632
0.823649	99.2632
0.82464	99.2632
0.825	99.2632
0.825631	99.2632
0.826622	99.2632
0.827613	99.2632
0.828604	99.2632
0.829595	99.2632
0.830586	99.2632
0.831577	99.2632
0.832568	99.2632
0.833559	99.2632
0.83455	99.2632
0.835541	99.2632
0.836532	99.2632
0.837523	99.2632
0.838514	99.2632
0.839505	99.2632
0.84	99.2632
0.840495	99.2632
0.841486	99.2632
0.842477	99.2632
0.843468	99.2632
0.844459	99.2632
0.84545	99.2632
0.846441	99.2632
0.847432	99.2632
0.848423	99.2632
0.849414	99.2632
0.850405	99.2632
0.851396	99.2632
0.852387	99.2632
0.853378	99.2632
0.854369	99.2632
0.855	99.2632
0.85536	99.2632
0.856351	99.2632
0.857342	99.2632
0.858333	99.2632
0.859324	99.2632
0.860315	99.2632
0.861306	99.2632
0.862297	99.2632
0.863288	99.2632
0.864279	99.2632
0.86527	99.2632
0.866261	99.2632
0.867252	99.2632
0.868243	99.2632
0.869234	99.2632
0.87	99.2632
0.870225	99.2632
0.871216	99.2632
0.872207	99.2632
0.873198	99.2632
0.874189	99.2632
0.87518	99.2632
0.876171	99.2632
0.877162	99.2632
0.878153	99.2632
0.879144	99.2632
0.880135	99.2632
0.881126	99.2632
0.882117	99.2632
0.883108	99.2632
0.884099	99.2632
0.885	99.2632
0.88509	99.2632
0.886081	99.2632
0.887072	99.2632
0.888063	99.2632
0.889054	99.2632
0.890045	99.2632
0.891036	99.2632
0.892027	99.2632
0.893018	99.2632
0.894009	99.2632
0.895	99.2632
0.895991	99.2632
0.896982	99.2632
0.897973	99.2632
0.898964	99.2632
0.899955	99.2632
0.9	99.2632
0.900946	99.2632
0.901937	99.2632
0.902928	99.2632
0.903919	99.2632
0.90491	99.2632
0.905901	99.2632
0.906892	99.2632
0.907883	99.2632
0.908874	99.2632
0.909865	99.2632
0.910856	99.2632
0.911847	99.2632
0.912838	99.2632
0.913829	99.2632
0.91482	99.2632
0.915	99.2632
0.915811	99.2632
0.916802	99.2632
0.917793	99.2632
0.918784	99.2632
0.919775	99.2632
0.920766	99.2632
0.921757	99.2632
0.922748	99.2632
0.923739	99.2632
0.92473	99.2632
0.925721	99.2632
0.926712	99.2632
0.927703	99.2632
0.928694	99.2632
0.929685	99.2632
0.93	99.2632
0.930676	99.2632
0.931667	99.2632
0.932658	99.2632
0.933649	99.2632
0.93464	99.2632
0.935631	99.2632
0.936622	99.2632
0.937613	99.2632
0.938604	99.2632
0.939595	99.2632
0.940586	99.2632
0.941577	99.2632
0.942568	99.2632
0.943559	99.2632
0.94455	99.2632
0.945	99.2632
0.945541	99.2632
0.946532	99.2632
0.947523	99.2632
0.948514	99.2632
0.949505	99.2632
0.950495	99.2632
0.951486	99.2632
0.952477	99.2632
0.953468	99.2632
0.954459	99.2632
0.95545	99.2632
0.956441	99.2632
0.957432	99.2632
0.958423	99.2632
0.959414	99.2632
0.96	99.2632
0.960405	99.2632
0.961396	99.2632
0.962387	99.2632
0.963378	99.2632
0.964369	99.2632
0.96536	99.2632
0.966351	99.2632
0.967342	99.2632
0.968333	99.2632
0.969324	99.2632
0.970315	99.2632
0.971306	99.2632
0.972297	99.2632
0.973288	99.2632
0.974279	99.2632
0.975	99.2632
0.97527	99.2632
0.976261	99.2632
0.977252	99.2632
0.978243	99.2632
0.979234	99.2632
0.980225	99.2632
0.981216	99.2632
0.982207	99.2632
0.983198	99.2632
0.984189	99.2632
0.98518	99.2632
0.986171	99.2632
0.987162	99.2632
0.988153	99.2632
0.989144	99.2632
0.99	99.2632
0.990135	99.2632
0.991126	99.2632
0.992117	99.2632
0.993108	99.2632
0.994099	99.2632
0.99509	99.2632
0.996081	99.2632
0.997072	99.2632
0.998063	99.2632
0.999054	99.2632
1.00005	99.2632
1.00104	99.2632
1.00203	99.2632
1.00302	99.2632
1.00401	99.2632
1.005	99.2632
