# Supplementary material for: Calibration of parameters in microscopic traffic flow simulation models considering micro-meteorological information
Source: PLoS One. 2025 Jul 7;20(7):e0326191. doi: 10.1371/journal.pone.0326191 (PMC12233247; doi:10.1371/journal.pone.0326191)
Supplement: S1 Data — (ZIP) [file pone.0326191.s001.zip › Minimal Dataset/0.33Heavy Rain.xlsx]

## Sheet: Sheet1
0.195425
0.400578
0.215292
0.174015
0.236713
0.312985
0.227076
0.234072
0.298926
0.208168
0.169905
0.198198
0.132386
0.242127
0.353263
0.293214
0.252153
0.262987
0.200394
0.286366
0.437535
0.189847
0.307873
0.244042
0.260164
0.456844
0.273375
0.261279
0.221695
0.293664
0.308631
0.165662
0.230789
0.273997
0.301677
0.246174
0.35917
0.428849
0.361058
0.19946

## Sheet: FreqCounts1
RMSPE	Interval End Point	Count	Cumulative Frequency	Relative Frequency	Cumulative Frequency
		times		%	%
Frequency	Frequency	Frequency of A	Frequency of A	Frequency of A	Frequency of A
0.0075	0.015	0	0	0	0
0.0225	0.03	0	0	0	0
0.0375	0.045	0	0	0	0
0.0525	0.06	0	0	0	0
0.0675	0.075	0	0	0	0
0.0825	0.09	0	0	0	0
0.0975	0.105	0	0	0	0
0.1125	0.12	0	0	0	0
0.1275	0.135	1	1	2.5	2.5
0.1425	0.15	0	1	0	2.5
0.1575	0.165	0	1	0	2.5
0.1725	0.18	3	4	7.5	10
0.1875	0.195	1	5	2.5	12.5
0.2025	0.21	5	10	12.5	25
0.2175	0.225	2	12	5	30
0.2325	0.24	4	16	10	40
0.2475	0.255	4	20	10	50
0.2625	0.27	3	23	7.5	57.5
0.2775	0.285	2	25	5	62.5
0.2925	0.3	4	29	10	72.5
0.3075	0.315	4	33	10	82.5
0.3225	0.33	0	33	0	82.5
0.3375	0.345	0	33	0	82.5
0.3525	0.36	2	35	5	87.5
0.3675	0.375	1	36	2.5	90
0.3825	0.39	0	36	0	90
0.3975	0.405	1	37	2.5	92.5
0.4125	0.42	0	37	0	92.5
0.4275	0.435	1	38	2.5	95
0.4425	0.45	1	39	2.5	97.5
0.4575	0.465	1	40	2.5	100
0.4725	0.48	0	40	0	100
0.4875	0.495	0	40	0	100
0.5025	0.51	0	40	0	100
0.5175	0.525	0	40	0	100
0.5325	0.54	0	40	0	100
0.5475	0.555	0	40	0	100
0.5625	0.57	0	40	0	100
0.5775	0.585	0	40	0	100
0.5925	0.6	0	40	0	100
0.6075	0.615	0	40	0	100
0.6225	0.63	0	40	0	100
0.6375	0.645	0	40	0	100
0.6525	0.66	0	40	0	100
0.6675	0.675	0	40	0	100
0.6825	0.69	0	40	0	100
0.6975	0.705	0	40	0	100
0.7125	0.72	0	40	0	100
0.7275	0.735	0	40	0	100
0.7425	0.75	0	40	0	100
0.7575	0.765	0	40	0	100
0.7725	0.78	0	40	0	100
0.7875	0.795	0	40	0	100
0.8025	0.81	0	40	0	100
0.8175	0.825	0	40	0	100
0.8325	0.84	0	40	0	100
0.8475	0.855	0	40	0	100
0.8625	0.87	0	40	0	100
0.8775	0.885	0	40	0	100
0.8925	0.9	0	40	0	100
0.9075	0.915	0	40	0	100
0.9225	0.93	0	40	0	100
0.9375	0.945	0	40	0	100
0.9525	0.96	0	40	0	100
0.9675	0.975	0	40	0	100
0.9825	0.99	0	40	0	100
0.9975	1.005	0	40	0	100

## Sheet: FitNLCurve1
Independent variable	LogNormal fit C count	Independent variable	Conventional Residual C Count	Conventional Residual C Count	Fitted Y values	Regular Residual C Count	Regular Residual C Count	Percentile	Reference X	Reference Line
									mu = -0.000001	sigma = 0.640472
Fitted curve graph	Fitted Curve Graph			Histogram of Residuals	Residual vs. Predicted Values Plot	Residual vs. Predicted Values Plot	Normal Probability Plot of Residuals	Normal Probability Plot of Residuals	Normal Probability Plot of Residuals	Normal Probability Plot of Residuals
0.0075	0.0295197	0.0075	-0.0295197	-0.0295197	0.0295197	-0.0295197	-1.80196	0.929368	-1.66591	0.464684
0.0225	0.0295197	0.0225	-0.0295197	-0.0295197	0.0295197	-0.0295197	-1.46537	2.41636	1.6659	99.5353
0.0375	0.0295197	0.0375	-0.0295197	-0.0295197	0.0295197	-0.0295197	-1.43578	3.90335
0.0451577	0.0295197	0.0525	-0.0295197	-0.0295197	0.0295197	-0.0295197	-1.39016	5.39033
0.0461486	0.0295197	0.0675	-0.0295363	-0.0295363	0.0295363	-0.0295363	-1.061	6.87732
0.0471396	0.0295197	0.0825	-0.0301345	-0.0301345	0.0301345	-0.0301345	-1.01093	8.36431
0.0481306	0.0295197	0.0975	-0.0372162	-0.0372162	0.0372162	-0.0372162	-0.659564	9.8513
0.0491216	0.0295197	0.1125	-0.0770397	-0.0770397	0.0770397	-0.0770397	-0.508656	11.3383
0.0501126	0.0295197	0.1275	0.790519	0.790519	0.209481	0.790519	-0.412373	12.8253
0.0511036	0.0295197	0.1425	-0.508656	-0.508656	0.508656	-0.508656	-0.374616	14.3123
0.0520946	0.0295197	0.1575	-1.01093	-1.01093	1.01093	-1.01093	-0.123065	15.7993
0.0525	0.0295197	0.1725	1.32495	1.32495	1.67505	1.32495	-0.0960406	17.2862
0.0530856	0.0295198	0.1875	-1.39016	-1.39016	2.39016	-1.39016	-0.0770397	18.7732
0.0540766	0.0295198	0.2025	1.97758	1.97758	3.02242	1.97758	-0.0766275	20.2602
0.0550676	0.0295199	0.2175	-1.46537	-1.46537	3.46537	-1.46537	-0.0627638	21.7472
0.0560586	0.02952	0.2325	0.331982	0.331982	3.66802	0.331982	-0.0529122	23.2342
0.0570495	0.0295202	0.2475	0.364502	0.364502	3.6355	0.364502	-0.0459408	24.7212
0.0580405	0.0295204	0.2625	-0.412373	-0.412373	3.41237	-0.412373	-0.0410248	26.2082
0.0590315	0.0295207	0.2775	-1.061	-1.061	3.061	-1.061	-0.0375681	27.6952
0.0600225	0.0295212	0.2925	1.35632	1.35632	2.64368	1.35632	-0.0372162	29.1822
0.0610135	0.0295218	0.3075	1.78814	1.78814	2.21186	1.78814	-0.0351433	30.6691
0.0620045	0.0295227	0.3225	-1.80196	-1.80196	1.80196	-1.80196	-0.0334457	32.1561
0.0629955	0.0295238	0.3375	-1.43578	-1.43578	1.43578	-1.43578	-0.0322589	33.6431
0.0639865	0.0295254	0.3525	0.876798	0.876798	1.1232	0.876798	-0.0314303	35.1301
0.0649775	0.0295275	0.3675	0.134288	0.134288	0.865712	0.134288	-0.0308521	36.6171
0.0659685	0.0295303	0.3825	-0.659564	-0.659564	0.659564	-0.659564	-0.030449	38.1041
0.0669595	0.0295339	0.3975	0.501676	0.501676	0.498324	0.501676	-0.030168	39.5911
0.0675	0.0295363	0.4125	-0.374616	-0.374616	0.374616	-0.374616	-0.0301345	41.0781
0.0679505	0.0295386	0.4275	0.718782	0.718782	0.281218	0.718782	-0.0299721	42.5651
0.0689414	0.0295447	0.4425	0.788347	0.788347	0.211653	0.788347	-0.0298356	44.052
0.0699324	0.0295526	0.4575	0.839575	0.839575	0.160425	0.839575	-0.0297405	45.539
0.0709234	0.0295626	0.4725	-0.123065	-0.123065	0.123065	-0.123065	-0.0296741	47.026
0.0719144	0.0295753	0.4875	-0.0960406	-0.0960406	0.0960406	-0.0960406	-0.0296277	48.513
0.0729054	0.0295913	0.5025	-0.0766275	-0.0766275	0.0766275	-0.0766275	-0.0295954	50
0.0738964	0.0296113	0.5175	-0.0627638	-0.0627638	0.0627638	-0.0627638	-0.0295728	51.487
0.0748874	0.0296362	0.5325	-0.0529122	-0.0529122	0.0529122	-0.0529122	-0.0295569	52.974
0.0758784	0.029667	0.5475	-0.0459408	-0.0459408	0.0459408	-0.0459408	-0.0295459	54.461
0.0768694	0.0297049	0.5625	-0.0410248	-0.0410248	0.0410248	-0.0410248	-0.0295381	55.948
0.0778604	0.0297512	0.5775	-0.0375681	-0.0375681	0.0375681	-0.0375681	-0.0295363	57.4349
0.0788514	0.0298075	0.5925	-0.0351433	-0.0351433	0.0351433	-0.0351433	-0.0295327	58.9219
0.0798423	0.0298757	0.6075	-0.0334457	-0.0334457	0.0334457	-0.0334457	-0.0295288	60.4089
0.0808333	0.0299579	0.6225	-0.0322589	-0.0322589	0.0322589	-0.0322589	-0.0295261	61.8959
0.0818243	0.0300565	0.6375	-0.0314303	-0.0314303	0.0314303	-0.0314303	-0.0295242	63.3829
0.0825	0.0301345	0.6525	-0.0308521	-0.0308521	0.0308521	-0.0308521	-0.0295229	64.8699
0.0828153	0.0301741	0.6675	-0.030449	-0.030449	0.030449	-0.030449	-0.029522	66.3569
0.0838063	0.0303139	0.6825	-0.030168	-0.030168	0.030168	-0.030168	-0.0295213	67.8439
0.0847973	0.0304793	0.6975	-0.0299721	-0.0299721	0.0299721	-0.0299721	-0.0295208	69.3309
0.0857883	0.0306741	0.7125	-0.0298356	-0.0298356	0.0298356	-0.0298356	-0.0295205	70.8178
0.0867793	0.0309027	0.7275	-0.0297405	-0.0297405	0.0297405	-0.0297405	-0.0295203	72.3048
0.0877703	0.0311698	0.7425	-0.0296741	-0.0296741	0.0296741	-0.0296741	-0.0295201	73.7918
0.0887613	0.0314808	0.7575	-0.0296277	-0.0296277	0.0296277	-0.0296277	-0.0295197	75.2788
0.0897523	0.0318414	0.7725	-0.0295954	-0.0295954	0.0295954	-0.0295954	-0.0295197	76.7658
0.0907432	0.0322581	0.7875	-0.0295728	-0.0295728	0.0295728	-0.0295728	-0.0295197	78.2528
0.0917342	0.0327378	0.8025	-0.0295569	-0.0295569	0.0295569	-0.0295569	-0.0295197	79.7398
0.0927252	0.0332882	0.8175	-0.0295459	-0.0295459	0.0295459	-0.0295459	0.134288	81.2268
0.0937162	0.0339176	0.8325	-0.0295381	-0.0295381	0.0295381	-0.0295381	0.331982	82.7138
0.0947072	0.034635	0.8475	-0.0295327	-0.0295327	0.0295327	-0.0295327	0.364502	84.2007
0.0956982	0.0354499	0.8625	-0.0295288	-0.0295288	0.0295288	-0.0295288	0.501676	85.6877
0.0966892	0.0363729	0.8775	-0.0295261	-0.0295261	0.0295261	-0.0295261	0.718782	87.1747
0.0975	0.0372162	0.8925	-0.0295242	-0.0295242	0.0295242	-0.0295242	0.788347	88.6617
0.0976802	0.0374151	0.9075	-0.0295229	-0.0295229	0.0295229	-0.0295229	0.790519	90.1487
0.0986712	0.0385883	0.9225	-0.029522	-0.029522	0.029522	-0.029522	0.839575	91.6357
0.0996622	0.0399052	0.9375	-0.0295213	-0.0295213	0.0295213	-0.0295213	0.876798	93.1227
0.100653	0.0413793	0.9525	-0.0295208	-0.0295208	0.0295208	-0.0295208	1.32495	94.6097
0.101644	0.0430248	0.9675	-0.0295205	-0.0295205	0.0295205	-0.0295205	1.35632	96.0967
0.102635	0.0448567	0.9825	-0.0295203	-0.0295203	0.0295203	-0.0295203	1.78814	97.5836
0.103626	0.0468908	0.9975	-0.0295201	-0.0295201	0.0295201	-0.0295201	1.97758	99.0706
0.104617	0.0491436
0.105608	0.0516324
0.106599	0.0543752
0.10759	0.0573907
0.108581	0.0606985
0.109572	0.0643184
0.110563	0.0682713
0.111554	0.0725782
0.1125	0.0770397
0.112545	0.077261
0.113536	0.0823418
0.114527	0.0878433
0.115518	0.0937884
0.116509	0.1002
0.1175	0.107103
0.118491	0.114519
0.119482	0.122473
0.120473	0.130988
0.121464	0.140087
0.122455	0.149795
0.123446	0.160135
0.124437	0.171128
0.125428	0.182798
0.126419	0.195167
0.12741	0.208255
0.1275	0.209481
0.128401	0.222083
0.129392	0.236672
0.130383	0.252039
0.131374	0.268204
0.132365	0.285183
0.133356	0.302993
0.134347	0.321648
0.135338	0.341161
0.136329	0.361546
0.13732	0.382813
0.138311	0.404972
0.139302	0.428031
0.140293	0.451996
0.141284	0.476874
0.142275	0.502666
0.1425	0.508656
0.143266	0.529376
0.144257	0.557003
0.145248	0.585546
0.146239	0.615002
0.14723	0.645365
0.148221	0.67663
0.149212	0.708788
0.150203	0.741829
0.151194	0.77574
0.152185	0.81051
0.153176	0.846122
0.154167	0.88256
0.155158	0.919805
0.156149	0.957837
0.15714	0.996635
0.1575	1.01093
0.158131	1.03618
0.159122	1.07643
0.160113	1.11738
0.161104	1.159
0.162095	1.20125
0.163086	1.2441
0.164077	1.28753
0.165068	1.33151
0.166059	1.37599
0.16705	1.42094
0.168041	1.46634
0.169032	1.51213
0.170023	1.55829
0.171014	1.60478
0.172005	1.65156
0.1725	1.67505
0.172995	1.69859
0.173986	1.74583
0.174977	1.79325
0.175968	1.84079
0.176959	1.88843
0.179932	2.03147
0.180923	2.07906
0.181914	2.12654
0.182905	2.17387
0.183896	2.22101
0.184887	2.26791
0.185878	2.31454
0.186869	2.36087
0.1875	2.39016
0.18786	2.40684
0.188851	2.45242
0.189842	2.49759
0.190833	2.54229
0.191824	2.5865
0.192815	2.63017
0.193806	2.67328
0.194797	2.71579
0.195788	2.75768
0.196779	2.79889
0.19777	2.83942
0.198761	2.87922
0.199752	2.91828
0.200743	2.95655
0.201734	2.99403
0.2025	3.02242
0.202725	3.03067
0.203716	3.06646
0.204707	3.10137
0.205698	3.13539
0.206689	3.16849
0.20768	3.20065
0.208671	3.23185
0.209662	3.26209
0.210653	3.29133
0.211644	3.31958
0.212635	3.34681
0.213626	3.37301
0.214617	3.39817
0.215608	3.42228
0.216599	3.44534
0.2175	3.46537
0.21759	3.46733
0.218581	3.48825
0.219572	3.5081
0.220563	3.52686
0.221554	3.54454
0.222545	3.56114
0.223536	3.57665
0.224527	3.59108
0.225518	3.60443
0.226509	3.61669
0.2275	3.62787
0.228491	3.63798
0.229482	3.64702
0.230473	3.65499
0.231464	3.66191
0.232455	3.66778
0.2325	3.66802
0.233446	3.6726
0.234437	3.6764
0.235428	3.67917
0.236419	3.68093
0.23741	3.68169
0.238401	3.68146
0.239392	3.68025
0.240383	3.67808
0.241374	3.67497
0.242365	3.67091
0.243356	3.66594
0.244347	3.66006
0.245338	3.65328
0.246329	3.64564
0.24732	3.63714
0.2475	3.6355
0.248311	3.62779
0.249302	3.61762
0.250293	3.60665
0.251284	3.59488
0.252275	3.58234
0.253266	3.56905
0.254257	3.55503
0.255248	3.54029
0.256239	3.52485
0.25723	3.50873
0.258221	3.49195
0.259212	3.47453
0.260203	3.45649
0.261194	3.43784
0.262185	3.41861
0.2625	3.41237
0.263176	3.39882
0.264167	3.37847
0.265158	3.3576
0.266149	3.33622
0.26714	3.31436
0.268131	3.29202
0.269122	3.26922
0.270113	3.246
0.271104	3.22236
0.272095	3.19832
0.273086	3.1739
0.274077	3.14913
0.275068	3.12401
0.276059	3.09856
0.27705	3.0728
0.2775	3.061
0.278041	3.04676
0.279032	3.02044
0.280023	2.99386
0.281014	2.96704
0.282005	2.93999
0.282995	2.91274
0.283986	2.88529
0.284977	2.85767
0.285968	2.82988
0.286959	2.80194
0.28795	2.77387
0.288941	2.74568
0.289932	2.71738
0.290923	2.689
0.291914	2.66053
0.2925	2.64368
0.292905	2.632
0.293896	2.60342
0.294887	2.57479
0.295878	2.54614
0.298851	2.46014
0.299842	2.43149
0.300833	2.40288
0.301824	2.3743
0.302815	2.34577
0.303806	2.3173
0.304797	2.2889
0.305788	2.26057
0.306779	2.23233
0.3075	2.21186
0.30777	2.20419
0.308761	2.17615
0.309752	2.14822
0.310743	2.12041
0.311734	2.09273
0.312725	2.06518
0.313716	2.03777
0.314707	2.01051
0.315698	1.98341
0.316689	1.95646
0.31768	1.92968
0.318671	1.90307
0.319662	1.87663
0.320653	1.85038
0.321644	1.82432
0.3225	1.80196
0.322635	1.79844
0.323626	1.77277
0.324617	1.74729
0.325608	1.72201
0.326599	1.69695
0.32759	1.67209
0.328581	1.64745
0.329572	1.62303
0.330563	1.59882
0.331554	1.57484
0.332545	1.55109
0.333536	1.52756
0.334527	1.50427
0.335518	1.4812
0.336509	1.45837
0.3375	1.43578
0.3375	1.43578
0.338491	1.41342
0.339482	1.3913
0.340473	1.36942
0.341464	1.34778
0.342455	1.32638
0.343446	1.30523
0.344437	1.28431
0.345428	1.26364
0.346419	1.24322
0.34741	1.22303
0.348401	1.20309
0.349392	1.1834
0.350383	1.16395
0.351374	1.14474
0.352365	1.12577
0.3525	1.1232
0.353356	1.10705
0.354347	1.08856
0.355338	1.07032
0.356329	1.05232
0.35732	1.03456
0.358311	1.01704
0.359302	0.999752
0.360293	0.982704
0.361284	0.96589
0.362275	0.949311
0.363266	0.932965
0.364257	0.91685
0.365248	0.900966
0.366239	0.885309
0.36723	0.86988
0.3675	0.865712
0.368221	0.854677
0.369212	0.839697
0.370203	0.824939
0.371194	0.810402
0.372185	0.796084
0.373176	0.781982
0.374167	0.768096
0.375158	0.754422
0.376149	0.74096
0.37714	0.727707
0.378131	0.714662
0.379122	0.701822
0.380113	0.689185
0.381104	0.676749
0.382095	0.664513
0.3825	0.659564
0.383086	0.652474
0.384077	0.64063
0.385068	0.628979
0.386059	0.617519
0.38705	0.606247
0.388041	0.595162
0.389032	0.584262
0.390023	0.573544
0.391014	0.563006
0.392005	0.552645
0.392995	0.542461
0.393986	0.53245
0.394977	0.522611
0.395968	0.512941
0.396959	0.503438
0.3975	0.498324
0.39795	0.494099
0.398941	0.484924
0.399932	0.475909
0.400923	0.467053
0.401914	0.458353
0.402905	0.449807
0.403896	0.441413
0.404887	0.433169
0.405878	0.425073
0.406869	0.417123
0.40786	0.409316
0.408851	0.401651
0.409842	0.394125
0.410833	0.386737
0.411824	0.379484
0.4125	0.374616
0.412815	0.372365
0.413806	0.365377
0.414797	0.358518
0.415788	0.351786
0.416779	0.345181
0.41777	0.338698
0.418761	0.332338
0.419752	0.326096
0.420743	0.319973
0.421734	0.313966
0.422725	0.308073
0.423716	0.302291
0.424707	0.296621
0.425698	0.291059
0.426689	0.285604
0.4275	0.281218
0.42768	0.280253
0.428671	0.275007
0.429662	0.269861
0.430653	0.264816
0.431644	0.259869
0.432635	0.255019
0.433626	0.250263
0.434617	0.245601
0.435608	0.24103
0.436599	0.23655
0.43759	0.232158
0.438581	0.227853
0.439572	0.223634
0.440563	0.219499
0.441554	0.215446
0.4425	0.211653
0.442545	0.211474
0.443536	0.207582
0.444527	0.203768
0.445518	0.20003
0.446509	0.196369
0.4475	0.192781
0.448491	0.189266
0.449482	0.185822
0.450473	0.182448
0.451464	0.179143
0.452455	0.175906
0.453446	0.172734
0.454437	0.169628
0.455428	0.166586
0.456419	0.163606
0.45741	0.160688
0.4575	0.160425
0.458401	0.15783
0.459392	0.155031
0.460383	0.15229
0.461374	0.149606
0.462365	0.146978
0.463356	0.144405
0.464347	0.141885
0.465338	0.139418
0.466329	0.137003
0.46732	0.134638
0.468311	0.132324
0.469302	0.130058
0.470293	0.127839
0.471284	0.125668
0.472275	0.123542
0.4725	0.123065
0.473266	0.121462
0.474257	0.119425
0.475248	0.117432
0.476239	0.115481
0.47723	0.113572
0.478221	0.111704
0.479212	0.109875
0.480203	0.108086
0.481194	0.106335
0.482185	0.104621
0.483176	0.102944
0.484167	0.101304
0.485158	0.0996985
0.486149	0.0981279
0.48714	0.0965912
0.4875	0.0960406
0.488131	0.0950877
0.489122	0.0936168
0.490113	0.0921777
0.491104	0.0907699
0.492095	0.0893927
0.493086	0.0880454
0.494077	0.0867275
0.495068	0.0854383
0.496059	0.0841773
0.49705	0.0829439
0.498041	0.0817374
0.499032	0.0805574
0.500023	0.0794032
0.501014	0.0782744
0.502005	0.0771704
0.5025	0.0766275
0.502995	0.0760906
0.503986	0.0750347
0.504977	0.074002
0.505968	0.0729921
0.506959	0.0720046
0.50795	0.0710388
0.508941	0.0700945
0.509932	0.069171
0.510923	0.0682681
0.511914	0.0673852
0.512905	0.0665219
0.513896	0.0656778
0.514887	0.0648525
0.515878	0.0640456
0.516869	0.0632566
0.5175	0.0627638
0.51786	0.0624853
0.518851	0.0617312
0.519842	0.060994
0.520833	0.0602733
0.521824	0.0595687
0.522815	0.0588799
0.523806	0.0582065
0.524797	0.0575483
0.525788	0.0569048
0.526779	0.0562758
0.52777	0.055661
0.528761	0.05506
0.529752	0.0544726
0.530743	0.0538984
0.531734	0.0533372
0.5325	0.0529122
0.532725	0.0527886
0.533716	0.0522525
0.534707	0.0517284
0.535698	0.0512163
0.536689	0.0507157
0.53768	0.0502265
0.538671	0.0497484
0.539662	0.0492811
0.540653	0.0488244
0.541644	0.0483781
0.542635	0.047942
0.543626	0.0475158
0.544617	0.0470993
0.545608	0.0466923
0.546599	0.0462945
0.5475	0.0459408
0.54759	0.0459059
0.548581	0.0455261
0.549572	0.0451549
0.550563	0.0447923
0.551554	0.0444379
0.552545	0.0440917
0.553536	0.0437534
0.554527	0.0434228
0.555518	0.0430998
0.556509	0.0427842
0.5575	0.0424758
0.558491	0.0421746
0.559482	0.0418802
0.560473	0.0415926
0.561464	0.0413116
0.562455	0.0410371
0.5625	0.0410248
0.563446	0.0407689
0.564437	0.0405068
0.565428	0.0402508
0.566419	0.0400007
0.56741	0.0397564
0.568401	0.0395177
0.569392	0.0392845
0.570383	0.0390567
0.571374	0.0388341
0.572365	0.0386167
0.573356	0.0384043
0.574347	0.0381968
0.575338	0.0379942
0.576329	0.0377962
0.57732	0.0376028
0.5775	0.0375681
0.578311	0.0374138
0.579302	0.0372293
0.580293	0.037049
0.581284	0.0368729
0.582275	0.0367009
0.583266	0.0365329
0.584257	0.0363688
0.585248	0.0362085
0.586239	0.0360519
0.58723	0.0358989
0.588221	0.0357496
0.589212	0.0356036
0.590203	0.0354611
0.591194	0.0353219
0.592185	0.0351859
0.5925	0.0351433
0.593176	0.0350531
0.594167	0.0349234
0.595158	0.0347967
0.596149	0.034673
0.59714	0.0345521
0.598131	0.0344341
0.599122	0.0343188
0.600113	0.0342062
0.601104	0.0340963
0.602095	0.0339889
0.603086	0.033884
0.604077	0.0337815
0.605068	0.0336815
0.606059	0.0335838
0.60705	0.0334883
0.6075	0.0334457
0.608041	0.0333951
0.609032	0.0333041
0.610023	0.0332152
0.611014	0.0331284
0.612005	0.0330436
0.612995	0.0329608
0.613986	0.03288
0.614977	0.032801
0.615968	0.0327239
0.616959	0.0326486
0.61795	0.0325751
0.618941	0.0325032
0.619932	0.0324331
0.620923	0.0323646
0.621914	0.0322977
0.6225	0.0322589
0.622905	0.0322324
0.623896	0.0321686
0.624887	0.0321063
0.625878	0.0320455
0.626869	0.0319861
0.62786	0.0319281
0.628851	0.0318714
0.629842	0.0318161
0.630833	0.0317621
0.631824	0.0317094
0.632815	0.0316578
0.633806	0.0316075
0.634797	0.0315584
0.635788	0.0315105
0.636779	0.0314636
0.6375	0.0314303
0.63777	0.0314179
0.638761	0.0313732
0.639752	0.0313296
0.640743	0.031287
0.641734	0.0312454
0.642725	0.0312048
0.643716	0.0311652
0.644707	0.0311265
0.645698	0.0310887
0.646689	0.0310518
0.64768	0.0310157
0.648671	0.0309805
0.649662	0.0309461
0.650653	0.0309126
0.651644	0.0308798
0.6525	0.0308521
0.652635	0.0308478
0.653626	0.0308165
0.654617	0.030786
0.655608	0.0307562
0.656599	0.0307271
0.65759	0.0306987
0.658581	0.030671
0.659572	0.0306439
0.660563	0.0306175
0.661554	0.0305916
0.662545	0.0305664
0.663536	0.0305418
0.664527	0.0305178
0.665518	0.0304943
0.666509	0.0304714
0.6675	0.030449
0.668491	0.0304271
0.669482	0.0304058
0.670473	0.030385
0.671464	0.0303646
0.672455	0.0303447
0.673446	0.0303253
0.674437	0.0303064
0.675428	0.0302879
0.676419	0.0302699
0.67741	0.0302522
0.678401	0.030235
0.679392	0.0302182
0.680383	0.0302018
0.681374	0.0301857
0.682365	0.0301701
0.6825	0.030168
0.683356	0.0301548
0.684347	0.0301399
0.685338	0.0301253
0.686329	0.0301111
0.68732	0.0300972
0.688311	0.0300836
0.689302	0.0300704
0.690293	0.0300575
0.691284	0.0300448
0.692275	0.0300325
0.693266	0.0300205
0.694257	0.0300087
0.695248	0.0299972
0.696239	0.029986
0.69723	0.0299751
0.6975	0.0299721
0.698221	0.0299644
0.699212	0.029954
0.700203	0.0299438
0.701194	0.0299338
0.702185	0.0299241
0.703176	0.0299146
0.704167	0.0299054
0.705158	0.0298963
0.706149	0.0298875
0.70714	0.0298789
0.708131	0.0298705
0.709122	0.0298622
0.710113	0.0298542
0.711104	0.0298464
0.712095	0.0298387
0.7125	0.0298356
0.713086	0.0298312
0.714077	0.0298239
0.715068	0.0298168
0.716059	0.0298099
0.71705	0.0298031
0.718041	0.0297964
0.719032	0.0297899
0.720023	0.0297836
0.721014	0.0297774
0.722005	0.0297714
0.722995	0.0297655
0.723986	0.0297598
0.724977	0.0297542
0.725968	0.0297487
0.726959	0.0297433
0.7275	0.0297405
0.72795	0.0297381
0.728941	0.029733
0.729932	0.029728
0.730923	0.0297231
0.731914	0.0297184
0.732905	0.0297137
0.733896	0.0297092
0.734887	0.0297048
0.735878	0.0297005
0.736869	0.0296962
0.73786	0.0296921
0.738851	0.0296881
0.739842	0.0296842
0.740833	0.0296803
0.741824	0.0296766
0.7425	0.0296741
0.742815	0.0296729
0.743806	0.0296693
0.744797	0.0296658
0.745788	0.0296624
0.746779	0.0296591
0.74777	0.0296559
0.748761	0.0296527
0.749752	0.0296496
0.750743	0.0296466
0.751734	0.0296436
0.752725	0.0296407
0.753716	0.0296379
0.754707	0.0296351
0.755698	0.0296325
0.756689	0.0296298
0.7575	0.0296277
0.75768	0.0296273
0.758671	0.0296248
0.759662	0.0296223
0.760653	0.0296199
0.761644	0.0296176
0.762635	0.0296153
0.763626	0.0296131
0.764617	0.0296109
0.765608	0.0296088
0.766599	0.0296067
0.76759	0.0296047
0.768581	0.0296027
0.769572	0.0296008
0.770563	0.0295989
0.771554	0.0295971
0.7725	0.0295954
0.772545	0.0295953
0.773536	0.0295935
0.774527	0.0295918
0.775518	0.0295902
0.776509	0.0295885
0.7775	0.0295869
0.778491	0.0295854
0.779482	0.0295838
0.780473	0.0295824
0.781464	0.0295809
0.782455	0.0295795
0.783446	0.0295781
0.784437	0.0295767
0.785428	0.0295754
0.786419	0.0295741
0.78741	0.0295729
0.7875	0.0295728
0.788401	0.0295716
0.789392	0.0295704
0.790383	0.0295693
0.791374	0.0295681
0.792365	0.029567
0.793356	0.0295659
0.794347	0.0295648
0.795338	0.0295638
0.796329	0.0295628
0.79732	0.0295618
0.798311	0.0295608
0.799302	0.0295599
0.800293	0.0295589
0.801284	0.029558
0.802275	0.0295571
0.8025	0.0295569
0.803266	0.0295563
0.804257	0.0295554
0.805248	0.0295546
0.806239	0.0295538
0.80723	0.029553
0.808221	0.0295523
0.809212	0.0295515
0.810203	0.0295508
0.811194	0.0295501
0.812185	0.0295494
0.813176	0.0295487
0.814167	0.029548
0.815158	0.0295474
0.816149	0.0295467
0.81714	0.0295461
0.8175	0.0295459
0.818131	0.0295455
0.819122	0.0295449
0.820113	0.0295443
0.821104	0.0295437
0.822095	0.0295432
0.823086	0.0295427
0.824077	0.0295421
0.825068	0.0295416
0.826059	0.0295411
0.82705	0.0295406
0.828041	0.0295401
0.829032	0.0295397
0.830023	0.0295392
0.831014	0.0295388
0.832005	0.0295383
0.8325	0.0295381
0.832995	0.0295379
0.833986	0.0295375
0.834977	0.0295371
0.835968	0.0295367
0.836959	0.0295363
0.83795	0.0295359
0.838941	0.0295355
0.839932	0.0295352
0.840923	0.0295348
0.841914	0.0295345
0.842905	0.0295341
0.843896	0.0295338
0.844887	0.0295335
0.845878	0.0295332
0.846869	0.0295329
0.8475	0.0295327
0.84786	0.0295326
0.848851	0.0295323
0.849842	0.029532
0.850833	0.0295317
0.851824	0.0295314
0.852815	0.0295311
0.853806	0.0295309
0.854797	0.0295306
0.855788	0.0295304
0.856779	0.0295301
0.85777	0.0295299
0.858761	0.0295297
0.859752	0.0295294
0.860743	0.0295292
0.861734	0.029529
0.8625	0.0295288
0.862725	0.0295288
0.863716	0.0295286
0.864707	0.0295284
0.865698	0.0295282
0.866689	0.029528
0.86768	0.0295278
0.868671	0.0295276
0.869662	0.0295274
0.870653	0.0295273
0.871644	0.0295271
0.872635	0.0295269
0.873626	0.0295267
0.874617	0.0295266
0.875608	0.0295264
0.876599	0.0295263
0.8775	0.0295261
0.87759	0.0295261
0.878581	0.029526
0.879572	0.0295258
0.880563	0.0295257
0.881554	0.0295256
0.882545	0.0295254
0.883536	0.0295253
0.884527	0.0295252
0.885518	0.029525
0.886509	0.0295249
0.8875	0.0295248
0.888491	0.0295247
0.889482	0.0295246
0.890473	0.0295245
0.891464	0.0295244
0.892455	0.0295243
0.8925	0.0295242
0.893446	0.0295241
0.894437	0.029524
0.895428	0.0295239
0.896419	0.0295239
0.89741	0.0295238
0.898401	0.0295237
0.899392	0.0295236
0.900383	0.0295235
0.901374	0.0295234
0.902365	0.0295233
0.903356	0.0295232
0.904347	0.0295232
0.905338	0.0295231
0.906329	0.029523
0.90732	0.0295229
0.9075	0.0295229
0.908311	0.0295229
0.909302	0.0295228
0.910293	0.0295227
0.911284	0.0295226
0.912275	0.0295226
0.913266	0.0295225
0.914257	0.0295224
0.915248	0.0295224
0.916239	0.0295223
0.91723	0.0295223
0.918221	0.0295222
0.919212	0.0295221
0.920203	0.0295221
0.921194	0.029522
0.922185	0.029522
0.9225	0.029522
0.923176	0.0295219
0.924167	0.0295219
0.925158	0.0295218
0.926149	0.0295218
0.92714	0.0295217
0.928131	0.0295217
0.929122	0.0295216
0.930113	0.0295216
0.931104	0.0295216
0.932095	0.0295215
0.933086	0.0295215
0.934077	0.0295214
0.935068	0.0295214
0.936059	0.0295214
0.93705	0.0295213
0.9375	0.0295213
0.938041	0.0295213
0.939032	0.0295212
0.940023	0.0295212
0.941014	0.0295212
0.942005	0.0295211
0.942995	0.0295211
0.943986	0.0295211
0.944977	0.029521
0.945968	0.029521
0.946959	0.029521
0.94795	0.029521
0.948941	0.0295209
0.949932	0.0295209
0.950923	0.0295209
0.951914	0.0295208
0.9525	0.0295208
0.952905	0.0295208
0.953896	0.0295208
0.954887	0.0295208
0.955878	0.0295207
0.956869	0.0295207
0.95786	0.0295207
0.958851	0.0295207
0.959842	0.0295206
0.960833	0.0295206
0.961824	0.0295206
0.962815	0.0295206
0.963806	0.0295206
0.964797	0.0295205
0.965788	0.0295205
0.966779	0.0295205
0.9675	0.0295205
0.96777	0.0295205
0.968761	0.0295205
0.969752	0.0295205
0.970743	0.0295204
0.971734	0.0295204
0.972725	0.0295204
0.973716	0.0295204
0.9825	0.0295203
0.9975	0.0295201

## Sheet: FitNLCurve2
Independent variable	Boltzmann fit F cumulative frequency	Independent variable	Conventional Residual F Cumulative Frequency	Conventional Residual F Cumulative Frequency	Fitted Y values	Conventional Residual F Cumulative Frequency	Conventional Residual F Cumulative Frequency	Percentile	Reference X	Reference Line
									mu = -0.000000	sigma = 1.952159
Fitted curve graph	Fitted Curve Graph			Histogram of Residuals	Residual vs. Predicted Values Plot	Residual vs. Predicted Values Plot	Normal Probability Plot of Residuals	Normal Probability Plot of Residuals	Normal Probability Plot of Residuals	Normal Probability Plot of Residuals
0.0075	-2.39365	0.0075	2.39365	2.39365	-2.39365	2.39365	-5.68985	0.929368	-5.07768	0.464684
0.00849099	-2.38449	0.0225	2.23048	2.23048	-2.23048	2.23048	-4.72701	2.41636	5.07768	99.5353
0.00948198	-2.37512	0.0375	2.00178	2.00178	-2.00178	2.00178	-4.64002	3.90335
0.010473	-2.36554	0.0525	1.68173	1.68173	-1.68173	1.68173	-4.56177	5.39033
0.011464	-2.35574	0.0675	1.23481	1.23481	-1.23481	1.23481	-4.38434	6.87732
0.012455	-2.34572	0.0825	0.612613	0.612613	-0.612613	0.612613	-3.57835	8.36431
0.0134459	-2.33548	0.0975	-0.249947	-0.249947	0.249947	-0.249947	-2.91254	9.8513
0.0144369	-2.325	0.1125	-1.43875	-1.43875	1.43875	-1.43875	-2.88699	11.3383
0.0154279	-2.31429	0.1275	-0.564039	-0.564039	3.06404	-0.564039	-2.77267	12.8253
0.0164189	-2.30334	0.1425	-2.76179	-2.76179	5.26179	-2.76179	-2.76179	14.3123
0.0174099	-2.29213	0.1575	-5.68985	-5.68985	8.18985	-5.68985	-2.01471	15.7993
0.0184009	-2.28068	0.1725	-2.01471	-2.01471	12.0147	-2.01471	-1.43875	17.2862
0.0193919	-2.26896	0.1875	-4.38434	-4.38434	16.8843	-4.38434	-1.11068	18.7732
0.0203829	-2.25699	0.2025	2.11466	2.11466	22.8853	2.11466	-0.784096	20.2602
0.0213739	-2.24474	0.2175	0.00951211	0.00951211	29.9905	0.00951211	-0.564039	21.7472
0.0223649	-2.23221	0.2325	1.98491	1.98491	38.0151	1.98491	-0.406262	23.2342
0.0225	-2.23048	0.2475	3.39101	3.39101	46.609	3.39101	-0.249947	24.7212
0.0233559	-2.2194	0.2625	2.19577	2.19577	55.3042	2.19577	0.00951211	26.2082
0.0243468	-2.20631	0.2775	-1.11068	-1.11068	63.6107	-1.11068	0.437072	27.6952
0.0253378	-2.19291	0.2925	1.37868	1.37868	71.1213	1.37868	0.437074	29.1822
0.0263288	-2.17922	0.3075	4.91772	4.91772	77.5823	4.91772	0.437076	30.6691
0.0273198	-2.16522	0.3225	-0.406262	-0.406262	82.9063	-0.406262	0.43708	32.1561
0.0283108	-2.1509	0.3375	-4.64002	-4.64002	87.14	-4.64002	0.437084	33.6431
0.0293018	-2.13626	0.3525	-2.91254	-2.91254	90.4125	-2.91254	0.437091	35.1301
0.0302928	-2.12129	0.3675	-2.88699	-2.88699	92.887	-2.88699	0.437101	36.6171
0.0312838	-2.10598	0.3825	-4.72701	-4.72701	94.727	-4.72701	0.437114	38.1041
0.0322748	-2.09033	0.3975	-3.57835	-3.57835	96.0784	-3.57835	0.437133	39.5911
0.0332658	-2.07432	0.4125	-4.56177	-4.56177	97.0618	-4.56177	0.437159	41.0781
0.0342568	-2.05796	0.4275	-2.77267	-2.77267	97.7727	-2.77267	0.437196	42.5651
0.0352477	-2.04122	0.4425	-0.784096	-0.784096	98.2841	-0.784096	0.437248	44.052
0.0362387	-2.02412	0.4575	1.34925	1.34925	98.6508	1.34925	0.437322	45.539
0.0372297	-2.00662	0.4725	1.08704	1.08704	98.913	1.08704	0.437425	47.026
0.0375	-2.00178	0.4875	0.899864	0.899864	99.1001	0.899864	0.437571	48.513
0.0382207	-1.98874	0.5025	0.766414	0.766414	99.2336	0.766414	0.437775	50
0.0392117	-1.97045	0.5175	0.671356	0.671356	99.3286	0.671356	0.438063	51.487
0.0402027	-1.95175	0.5325	0.60369	0.60369	99.3963	0.60369	0.438468	52.974
0.0411937	-1.93263	0.5475	0.555544	0.555544	99.4445	0.555544	0.439038	54.461
0.0421847	-1.91309	0.5625	0.521299	0.521299	99.4787	0.521299	0.43984	55.948
0.0431757	-1.8931	0.5775	0.496946	0.496946	99.5031	0.496946	0.440968	57.4349
0.0441667	-1.87267	0.5925	0.479631	0.479631	99.5204	0.479631	0.442555	58.9219
0.0451577	-1.85178	0.6075	0.467322	0.467322	99.5327	0.467322	0.444789	60.4089
0.0461486	-1.83042	0.6225	0.458572	0.458572	99.5414	0.458572	0.447931	61.8959
0.0471396	-1.80859	0.6375	0.452352	0.452352	99.5476	0.452352	0.452352	63.3829
0.0481306	-1.78626	0.6525	0.447931	0.447931	99.5521	0.447931	0.458572	64.8699
0.0491216	-1.76344	0.6675	0.444789	0.444789	99.5552	0.444789	0.467322	66.3569
0.0501126	-1.74011	0.6825	0.442555	0.442555	99.5574	0.442555	0.479631	67.8439
0.0511036	-1.71625	0.6975	0.440968	0.440968	99.559	0.440968	0.496946	69.3309
0.0520946	-1.69187	0.7125	0.43984	0.43984	99.5602	0.43984	0.521299	70.8178
0.0525	-1.68173	0.7275	0.439038	0.439038	99.561	0.439038	0.555544	72.3048
0.0530856	-1.66693	0.7425	0.438468	0.438468	99.5615	0.438468	0.60369	73.7918
0.0540766	-1.64145	0.7575	0.438063	0.438063	99.5619	0.438063	0.612613	75.2788
0.0550676	-1.61539	0.7725	0.437775	0.437775	99.5622	0.437775	0.671356	76.7658
0.0560586	-1.58875	0.7875	0.437571	0.437571	99.5624	0.437571	0.766414	78.2528
0.0570495	-1.56152	0.8025	0.437425	0.437425	99.5626	0.437425	0.899864	79.7398
0.0580405	-1.53369	0.8175	0.437322	0.437322	99.5627	0.437322	1.08704	81.2268
0.0590315	-1.50523	0.8325	0.437248	0.437248	99.5628	0.437248	1.23481	82.7138
0.0600225	-1.47614	0.8475	0.437196	0.437196	99.5628	0.437196	1.34925	84.2007
0.0610135	-1.44641	0.8625	0.437159	0.437159	99.5628	0.437159	1.37868	85.6877
0.0620045	-1.41601	0.8775	0.437133	0.437133	99.5629	0.437133	1.68173	87.1747
0.0629955	-1.38494	0.8925	0.437114	0.437114	99.5629	0.437114	1.98491	88.6617
0.0639865	-1.35319	0.9075	0.437101	0.437101	99.5629	0.437101	2.00178	90.1487
0.0649775	-1.32072	0.9225	0.437091	0.437091	99.5629	0.437091	2.11466	91.6357
0.0659685	-1.28754	0.9375	0.437084	0.437084	99.5629	0.437084	2.19577	93.1227
0.0669595	-1.25363	0.9525	0.43708	0.43708	99.5629	0.43708	2.23048	94.6097
0.0675	-1.23481	0.9675	0.437076	0.437076	99.5629	0.437076	2.39365	96.0967
0.0679505	-1.21896	0.9825	0.437074	0.437074	99.5629	0.437074	3.39101	97.5836
0.0689414	-1.18353	0.9975	0.437072	0.437072	99.5629	0.437072	4.91772	99.0706
0.0699324	-1.14731
0.0709234	-1.11029
0.0719144	-1.07246
0.0729054	-1.0338
0.0738964	-0.994281
0.0748874	-0.953895
0.0758784	-0.912621
0.0768694	-0.87044
0.0778604	-0.827333
0.0788514	-0.783281
0.0798423	-0.738263
0.0808333	-0.692261
0.0818243	-0.645252
0.0825	-0.612613
0.0828153	-0.597216
0.0838063	-0.548132
0.0847973	-0.497977
0.0857883	-0.446731
0.0867793	-0.394369
0.0877703	-0.340869
0.0887613	-0.286208
0.0897523	-0.230361
0.0907432	-0.173304
0.0917342	-0.115014
0.0927252	-0.0554631
0.0937162	0.00537256
0.0947072	0.0675195
0.0956982	0.131004
0.0966892	0.195854
0.0975	0.249947
0.0976802	0.262095
0.0986712	0.329757
0.0996622	0.398868
0.100653	0.469455
0.101644	0.54155
0.102635	0.615181
0.103626	0.690379
0.104617	0.767174
0.105608	0.845599
0.106599	0.925684
0.10759	1.00746
0.108581	1.09097
0.109572	1.17623
0.110563	1.26329
0.111554	1.35217
0.1125	1.43875
0.112545	1.44291
0.113536	1.53556
0.114527	1.63013
0.115518	1.72668
0.116509	1.82523
0.1175	1.92582
0.118491	2.0285
0.119482	2.13329
0.120473	2.24024
0.121464	2.3494
0.122455	2.46078
0.123446	2.57445
0.124437	2.69044
0.125428	2.80878
0.126419	2.92953
0.12741	3.05272
0.1275	3.06404
0.128401	3.17839
0.129392	3.3066
0.130383	3.43738
0.131374	3.57077
0.132365	3.70683
0.133356	3.84559
0.134347	3.98711
0.135338	4.13142
0.136329	4.27857
0.13732	4.42862
0.138311	4.58159
0.139302	4.73755
0.140293	4.89654
0.141284	5.05861
0.142275	5.2238
0.1425	5.26179
0.143266	5.39217
0.144257	5.56375
0.145248	5.73861
0.146239	5.91678
0.14723	6.09832
0.148221	6.28328
0.149212	6.4717
0.150203	6.66363
0.151194	6.85913
0.152185	7.05823
0.153176	7.261
0.154167	7.46748
0.155158	7.67771
0.156149	7.89175
0.15714	8.10965
0.1575	8.18985
0.158131	8.33144
0.159122	8.55719
0.160113	8.78694
0.161104	9.02073
0.162095	9.25861
0.163086	9.50063
0.164077	9.74684
0.165068	9.99728
0.166059	10.252
0.16705	10.511
0.168041	10.7744
0.169032	11.0422
0.170023	11.3144
0.171014	11.5911
0.172005	11.8724
0.1725	12.0147
0.172995	12.1582
0.173986	12.4486
0.174977	12.7436
0.175968	13.0433
0.176959	13.3478
0.17795	13.6569
0.178941	13.9708
0.179932	14.2896
0.180923	14.6131
0.181914	14.9415
0.182905	15.2748
0.183896	15.613
0.184887	15.9561
0.185878	16.3041
0.186869	16.6571
0.1875	16.8843
0.18786	17.0151
0.188851	17.378
0.189842	17.746
0.190833	18.1189
0.191824	18.4969
0.192815	18.8799
0.193806	19.2678
0.194797	19.6608
0.195788	20.0588
0.196779	20.4618
0.19777	20.8698
0.198761	21.2828
0.199752	21.7007
0.200743	22.1236
0.201734	22.5514
0.2025	22.8853
0.202725	22.9841
0.203716	23.4217
0.204707	23.8641
0.205698	24.3113
0.206689	24.7633
0.20768	25.22
0.208671	25.6814
0.209662	26.1475
0.210653	26.6181
0.211644	27.0933
0.212635	27.5729
0.213626	28.057
0.214617	28.5455
0.215608	29.0382
0.216599	29.5351
0.2175	29.9905
0.21759	30.0362
0.218581	30.5414
0.2325	38.0151
0.2475	46.609
0.2625	55.3042
0.2775	63.6107
0.282995	66.4718
0.283986	66.975
0.284977	67.4741
0.285968	67.969
0.286959	68.4596
0.28795	68.9459
0.288941	69.4278
0.289932	69.9053
0.290923	70.3783
0.291914	70.8467
0.2925	71.1213
0.292905	71.3105
0.293896	71.7696
0.294887	72.224
0.295878	72.6737
0.296869	73.1186
0.29786	73.5586
0.298851	73.9938
0.299842	74.4241
0.300833	74.8495
0.301824	75.27
0.302815	75.6855
0.303806	76.0961
0.304797	76.5016
0.305788	76.9022
0.306779	77.2977
0.3075	77.5823
0.30777	77.6883
0.308761	78.0738
0.309752	78.4544
0.310743	78.8299
0.311734	79.2004
0.312725	79.5659
0.313716	79.9264
0.314707	80.2819
0.315698	80.6325
0.316689	80.9781
0.31768	81.3188
0.318671	81.6546
0.319662	81.9855
0.320653	82.3116
0.321644	82.6327
0.3225	82.9063
0.322635	82.9491
0.323626	83.2607
0.324617	83.5676
0.325608	83.8697
0.326599	84.1671
0.32759	84.4599
0.328581	84.748
0.329572	85.0316
0.330563	85.3106
0.331554	85.5852
0.332545	85.8552
0.333536	86.1209
0.334527	86.3821
0.335518	86.639
0.336509	86.8916
0.3375	87.14
0.3375	87.14
0.338491	87.3842
0.339482	87.6242
0.340473	87.8601
0.341464	88.0919
0.342455	88.3197
0.343446	88.5435
0.344437	88.7634
0.345428	88.9794
0.346419	89.1915
0.34741	89.3999
0.348401	89.6046
0.349392	89.8056
0.350383	90.0029
0.351374	90.1967
0.352365	90.3869
0.3525	90.4125
0.353356	90.5736
0.354347	90.7569
0.355338	90.9368
0.356329	91.1133
0.35732	91.2866
0.358311	91.4566
0.359302	91.6234
0.360293	91.7871
0.361284	91.9476
0.362275	92.1051
0.363266	92.2596
0.364257	92.4112
0.365248	92.5598
0.366239	92.7055
0.36723	92.8485
0.3675	92.887
0.368221	92.9887
0.369212	93.1261
0.370203	93.2608
0.371194	93.393
0.372185	93.5225
0.373176	93.6494
0.374167	93.7739
0.375158	93.8959
0.376149	94.0155
0.37714	94.1326
0.378131	94.2475
0.379122	94.36
0.380113	94.4703
0.381104	94.5784
0.382095	94.6843
0.3825	94.727
0.383086	94.7881
0.384077	94.8897
0.385068	94.9893
0.386059	95.0869
0.38705	95.1825
0.388041	95.2761
0.389032	95.3678
0.390023	95.4576
0.391014	95.5456
0.392005	95.6318
0.392995	95.7162
0.393986	95.7989
0.394977	95.8798
0.395968	95.9591
0.396959	96.0367
0.3975	96.0784
0.39795	96.1127
0.398941	96.1871
0.399932	96.26
0.400923	96.3314
0.401914	96.4012
0.402905	96.4696
0.403896	96.5366
0.404887	96.6022
0.405878	96.6663
0.406869	96.7292
0.40786	96.7907
0.408851	96.8509
0.409842	96.9098
0.410833	96.9675
0.411824	97.024
0.4125	97.0618
0.412815	97.0792
0.413806	97.1333
0.414797	97.1863
0.415788	97.2381
0.416779	97.2888
0.41777	97.3384
0.418761	97.387
0.419752	97.4345
0.420743	97.481
0.421734	97.5265
0.422725	97.5711
0.423716	97.6147
0.424707	97.6573
0.425698	97.6991
0.426689	97.7399
0.4275	97.7727
0.42768	97.7799
0.428671	97.819
0.429662	97.8572
0.430653	97.8947
0.431644	97.9313
0.432635	97.9671
0.433626	98.0022
0.434617	98.0365
0.435608	98.07
0.436599	98.1028
0.43759	98.135
0.438581	98.1664
0.439572	98.1971
0.440563	98.2272
0.441554	98.2566
0.4425	98.2841
0.442545	98.2854
0.443536	98.3135
0.444527	98.3411
0.445518	98.368
0.446509	98.3944
0.4475	98.4201
0.448491	98.4454
0.449482	98.47
0.450473	98.4942
0.451464	98.5178
0.452455	98.5408
0.453446	98.5634
0.454437	98.5855
0.455428	98.6071
0.456419	98.6282
0.45741	98.6489
0.4575	98.6508
0.458401	98.6691
0.459392	98.6889
0.460383	98.7082
0.461374	98.7271
0.462365	98.7456
0.463356	98.7637
0.464347	98.7814
0.465338	98.7987
0.466329	98.8156
0.46732	98.8322
0.468311	98.8484
0.469302	98.8642
0.470293	98.8797
0.471284	98.8948
0.472275	98.9096
0.4725	98.913
0.473266	98.9241
0.474257	98.9383
0.475248	98.9521
0.476239	98.9657
0.47723	98.9789
0.478221	98.9919
0.479212	99.0046
0.480203	99.0169
0.481194	99.0291
0.482185	99.0409
0.483176	99.0525
0.484167	99.0638
0.485158	99.0749
0.486149	99.0857
0.48714	99.0963
0.4875	99.1001
0.488131	99.1067
0.489122	99.1168
0.490113	99.1267
0.491104	99.1364
0.492095	99.1459
0.493086	99.1552
0.494077	99.1642
0.495068	99.1731
0.496059	99.1818
0.49705	99.1902
0.498041	99.1985
0.499032	99.2066
0.500023	99.2145
0.501014	99.2223
0.502005	99.2299
0.5025	99.2336
0.502995	99.2373
0.503986	99.2445
0.504977	99.2516
0.505968	99.2585
0.506959	99.2653
0.50795	99.2719
0.508941	99.2784
0.509932	99.2847
0.510923	99.2909
0.511914	99.297
0.512905	99.3029
0.513896	99.3087
0.514887	99.3143
0.515878	99.3199
0.516869	99.3253
0.5175	99.3286
0.51786	99.3306
0.518851	99.3357
0.519842	99.3408
0.520833	99.3457
0.521824	99.3506
0.522815	99.3553
0.523806	99.3599
0.524797	99.3644
0.525788	99.3689
0.526779	99.3732
0.52777	99.3774
0.528761	99.3815
0.529752	99.3856
0.530743	99.3895
0.531734	99.3934
0.5325	99.3963
0.532725	99.3972
0.533716	99.4009
0.534707	99.4045
0.535698	99.408
0.536689	99.4114
0.53768	99.4148
0.538671	99.4181
0.539662	99.4213
0.540653	99.4245
0.541644	99.4276
0.542635	99.4306
0.543626	99.4335
0.544617	99.4364
0.545608	99.4392
0.546599	99.442
0.5475	99.4445
0.54759	99.4447
0.548581	99.4473
0.549572	99.4499
0.550563	99.4524
0.551554	99.4549
0.552545	99.4573
0.553536	99.4597
0.554527	99.462
0.555518	99.4642
0.556509	99.4664
0.5575	99.4686
0.558491	99.4707
0.559482	99.4727
0.560473	99.4747
0.561464	99.4767
0.562455	99.4786
0.5625	99.4787
0.563446	99.4805
0.564437	99.4823
0.565428	99.4841
0.566419	99.4859
0.56741	99.4876
0.568401	99.4893
0.569392	99.4909
0.570383	99.4925
0.571374	99.4941
0.572365	99.4956
0.573356	99.4971
0.574347	99.4986
0.575338	99.5
0.576329	99.5014
0.57732	99.5028
0.5775	99.5031
0.578311	99.5041
0.579302	99.5055
0.580293	99.5067
0.581284	99.508
0.582275	99.5092
0.583266	99.5104
0.584257	99.5116
0.585248	99.5127
0.586239	99.5139
0.58723	99.5149
0.588221	99.516
0.589212	99.5171
0.590203	99.5181
0.591194	99.5191
0.592185	99.5201
0.5925	99.5204
0.593176	99.521
0.594167	99.522
0.595158	99.5229
0.596149	99.5238
0.59714	99.5246
0.598131	99.5255
0.599122	99.5263
0.600113	99.5271
0.601104	99.5279
0.602095	99.5287
0.603086	99.5295
0.604077	99.5302
0.605068	99.531
0.606059	99.5317
0.60705	99.5324
0.6075	99.5327
0.608041	99.533
0.609032	99.5337
0.610023	99.5344
0.611014	99.535
0.612005	99.5356
0.612995	99.5362
0.613986	99.5368
0.614977	99.5374
0.615968	99.538
0.616959	99.5385
0.61795	99.5391
0.618941	99.5396
0.619932	99.5401
0.620923	99.5406
0.621914	99.5411
0.6225	99.5414
0.622905	99.5416
0.623896	99.5421
0.624887	99.5426
0.625878	99.543
0.626869	99.5435
0.62786	99.5439
0.628851	99.5443
0.629842	99.5447
0.630833	99.5451
0.631824	99.5455
0.632815	99.5459
0.633806	99.5463
0.634797	99.5467
0.635788	99.547
0.636779	99.5474
0.6375	99.5476
0.63777	99.5477
0.638761	99.5481
0.639752	99.5484
0.640743	99.5487
0.641734	99.5491
0.642725	99.5494
0.643716	99.5497
0.644707	99.55
0.645698	99.5503
0.646689	99.5505
0.64768	99.5508
0.648671	99.5511
0.649662	99.5513
0.650653	99.5516
0.651644	99.5519
0.6525	99.5521
0.652635	99.5521
0.653626	99.5523
0.654617	99.5526
0.655608	99.5528
0.656599	99.553
0.65759	99.5533
0.658581	99.5535
0.659572	99.5537
0.660563	99.5539
0.661554	99.5541
0.662545	99.5543
0.663536	99.5545
0.664527	99.5547
0.665518	99.5549
0.666509	99.555
0.6675	99.5552
0.668491	99.5554
0.669482	99.5556
0.670473	99.5557
0.671464	99.5559
0.672455	99.556
0.673446	99.5562
0.674437	99.5563
0.675428	99.5565
0.676419	99.5566
0.67741	99.5568
0.678401	99.5569
0.679392	99.557
0.680383	99.5572
0.681374	99.5573
0.682365	99.5574
0.6825	99.5574
0.683356	99.5576
0.684347	99.5577
0.685338	99.5578
0.686329	99.5579
0.68732	99.558
0.688311	99.5581
0.689302	99.5582
0.690293	99.5583
0.691284	99.5584
0.692275	99.5585
0.693266	99.5586
0.694257	99.5587
0.695248	99.5588
0.696239	99.5589
0.69723	99.559
0.6975	99.559
0.698221	99.5591
0.699212	99.5592
0.700203	99.5593
0.701194	99.5593
0.702185	99.5594
0.703176	99.5595
0.704167	99.5596
0.705158	99.5597
0.706149	99.5597
0.70714	99.5598
0.708131	99.5599
0.709122	99.5599
0.710113	99.56
0.711104	99.5601
0.712095	99.5601
0.7125	99.5602
0.713086	99.5602
0.714077	99.5603
0.715068	99.5603
0.716059	99.5604
0.71705	99.5604
0.718041	99.5605
0.719032	99.5605
0.720023	99.5606
0.721014	99.5606
0.722005	99.5607
0.722995	99.5607
0.723986	99.5608
0.724977	99.5608
0.725968	99.5609
0.726959	99.5609
0.7275	99.561
0.72795	99.561
0.728941	99.561
0.729932	99.5611
0.730923	99.5611
0.731914	99.5612
0.732905	99.5612
0.733896	99.5612
0.734887	99.5613
0.735878	99.5613
0.736869	99.5613
0.73786	99.5614
0.738851	99.5614
0.739842	99.5614
0.740833	99.5615
0.741824	99.5615
0.7425	99.5615
0.742815	99.5615
0.743806	99.5616
0.744797	99.5616
0.745788	99.5616
0.746779	99.5617
0.74777	99.5617
0.748761	99.5617
0.749752	99.5617
0.750743	99.5618
0.751734	99.5618
0.752725	99.5618
0.753716	99.5618
0.754707	99.5619
0.755698	99.5619
0.756689	99.5619
0.7575	99.5619
0.75768	99.5619
0.758671	99.562
0.759662	99.562
0.760653	99.562
0.761644	99.562
0.762635	99.562
0.763626	99.5621
0.764617	99.5621
0.765608	99.5621
0.766599	99.5621
0.76759	99.5621
0.768581	99.5622
0.769572	99.5622
0.770563	99.5622
0.771554	99.5622
0.7725	99.5622
0.772545	99.5622
0.773536	99.5622
0.774527	99.5623
0.775518	99.5623
0.776509	99.5623
0.7775	99.5623
0.778491	99.5623
0.779482	99.5623
0.780473	99.5623
0.781464	99.5624
0.782455	99.5624
0.783446	99.5624
0.784437	99.5624
0.785428	99.5624
0.786419	99.5624
0.78741	99.5624
0.7875	99.5624
0.788401	99.5624
0.789392	99.5625
0.790383	99.5625
0.791374	99.5625
0.792365	99.5625
0.793356	99.5625
0.794347	99.5625
0.795338	99.5625
0.796329	99.5625
0.79732	99.5625
0.798311	99.5625
0.799302	99.5625
0.800293	99.5626
0.801284	99.5626
0.802275	99.5626
0.8025	99.5626
0.803266	99.5626
0.804257	99.5626
0.805248	99.5626
0.806239	99.5626
0.80723	99.5626
0.808221	99.5626
0.809212	99.5626
0.810203	99.5626
0.811194	99.5626
0.812185	99.5626
0.813176	99.5627
0.814167	99.5627
0.815158	99.5627
0.816149	99.5627
0.81714	99.5627
0.8175	99.5627
0.818131	99.5627
0.819122	99.5627
0.820113	99.5627
0.821104	99.5627
0.822095	99.5627
0.823086	99.5627
0.824077	99.5627
0.825068	99.5627
0.826059	99.5627
0.82705	99.5627
0.828041	99.5627
0.829032	99.5627
0.830023	99.5627
0.831014	99.5627
0.832005	99.5627
0.8325	99.5628
0.832995	99.5628
0.833986	99.5628
0.834977	99.5628
0.835968	99.5628
0.836959	99.5628
0.83795	99.5628
0.838941	99.5628
0.839932	99.5628
0.840923	99.5628
0.841914	99.5628
0.842905	99.5628
0.843896	99.5628
0.844887	99.5628
0.845878	99.5628
0.846869	99.5628
0.8475	99.5628
0.84786	99.5628
0.848851	99.5628
0.849842	99.5628
0.850833	99.5628
0.851824	99.5628
0.852815	99.5628
0.853806	99.5628
0.854797	99.5628
0.855788	99.5628
0.856779	99.5628
0.85777	99.5628
0.858761	99.5628
0.859752	99.5628
0.860743	99.5628
0.861734	99.5628
0.8625	99.5628
0.862725	99.5628
0.863716	99.5628
0.864707	99.5628
0.865698	99.5628
0.866689	99.5628
0.86768	99.5629
0.868671	99.5629
0.869662	99.5629
0.870653	99.5629
0.871644	99.5629
0.872635	99.5629
0.873626	99.5629
0.874617	99.5629
0.875608	99.5629
0.876599	99.5629
0.8775	99.5629
0.87759	99.5629
0.878581	99.5629
0.879572	99.5629
0.880563	99.5629
0.881554	99.5629
0.882545	99.5629
0.883536	99.5629
0.884527	99.5629
0.885518	99.5629
0.886509	99.5629
0.8875	99.5629
0.888491	99.5629
0.889482	99.5629
0.890473	99.5629
0.891464	99.5629
0.892455	99.5629
0.8925	99.5629
0.893446	99.5629
0.894437	99.5629
0.895428	99.5629
0.896419	99.5629
0.89741	99.5629
0.898401	99.5629
0.899392	99.5629
0.900383	99.5629
0.901374	99.5629
0.902365	99.5629
0.903356	99.5629
0.904347	99.5629
0.905338	99.5629
0.906329	99.5629
0.90732	99.5629
0.9075	99.5629
0.908311	99.5629
0.909302	99.5629
0.910293	99.5629
0.911284	99.5629
0.912275	99.5629
0.913266	99.5629
0.914257	99.5629
0.915248	99.5629
0.916239	99.5629
0.91723	99.5629
0.918221	99.5629
0.919212	99.5629
0.920203	99.5629
0.921194	99.5629
0.922185	99.5629
0.9225	99.5629
0.923176	99.5629
0.924167	99.5629
0.925158	99.5629
0.926149	99.5629
0.92714	99.5629
0.928131	99.5629
0.929122	99.5629
0.930113	99.5629
0.931104	99.5629
0.932095	99.5629
0.933086	99.5629
0.934077	99.5629
0.935068	99.5629
0.936059	99.5629
0.93705	99.5629
0.9375	99.5629
0.938041	99.5629
0.939032	99.5629
0.940023	99.5629
0.941014	99.5629
0.942005	99.5629
0.942995	99.5629
0.943986	99.5629
0.944977	99.5629
0.945968	99.5629
0.946959	99.5629
0.94795	99.5629
0.948941	99.5629
0.949932	99.5629
0.950923	99.5629
0.951914	99.5629
0.9525	99.5629
0.952905	99.5629
0.953896	99.5629
0.954887	99.5629
0.955878	99.5629
0.956869	99.5629
0.95786	99.5629
0.958851	99.5629
0.959842	99.5629
0.960833	99.5629
0.961824	99.5629
0.962815	99.5629
0.963806	99.5629
0.964797	99.5629
0.965788	99.5629
0.966779	99.5629
0.9675	99.5629
0.96777	99.5629
0.968761	99.5629
0.969752	99.5629
0.970743	99.5629
0.971734	99.5629
0.972725	99.5629
0.973716	99.5629
0.974707	99.5629
0.975698	99.5629
0.976689	99.5629
0.97768	99.5629
0.978671	99.5629
0.979662	99.5629
0.980653	99.5629
0.981644	99.5629
0.9825	99.5629
0.982635	99.5629
0.983626	99.5629
0.984617	99.5629
0.985608	99.5629
0.986599	99.5629
0.98759	99.5629
0.988581	99.5629
0.989572	99.5629
0.990563	99.5629
0.991554	99.5629
0.992545	99.5629
0.993536	99.5629
0.994527	99.5629
0.995518	99.5629
0.996509	99.5629
0.9975	99.5629
