# Supplementary material for: Calibration of parameters in microscopic traffic flow simulation models considering micro-meteorological information
Source: PLoS One. 2025 Jul 7;20(7):e0326191. doi: 10.1371/journal.pone.0326191 (PMC12233247; doi:10.1371/journal.pone.0326191)
Supplement: S1 Data — (ZIP) [file pone.0326191.s001.zip › Minimal Dataset/0.35Light Rain.xlsx]

## Sheet: Sheet1
0.1979
0.285843
0.332095
0.263561
0.208505
0.300008
0.219105
0.277841
0.272388
0.364906
0.226118
0.345344
0.372819
0.253418
0.168952
0.252344
0.368847
0.245123
0.318494
0.435229
0.4526
0.150916
0.237053
0.313229
0.315557
0.1376
0.199191
0.332064
0.286561
0.312332
0.252609
0.245687
0.353476
0.164866
0.422942
0.240394
0.281435
0.293151
0.214588
0.265216

## Sheet: FreqCounts1
RMSPE	Interval End Point	Count	Cumulative Frequency	Relative Frequency	Cumulative Frequency
		times		%	%
Frequency	Frequency	Frequency of A	Frequency of A	Frequency of A	Frequency of A
0.0075	0.015	0	0	0	0
0.0225	0.03	0	0	0	0
0.0375	0.045	0	0	0	0
0.0525	0.06	0	0	0	0
0.0675	0.075	0	0	0	0
0.0825	0.09	0	0	0	0
0.0975	0.105	0	0	0	0
0.1125	0.12	0	0	0	0
0.1275	0.135	0	0	0	0
0.1425	0.15	1	1	2.5	2.5
0.1575	0.165	2	3	5	7.5
0.1725	0.18	1	4	2.5	10
0.1875	0.195	0	4	0	10
0.2025	0.21	3	7	7.5	17.5
0.2175	0.225	2	9	5	22.5
0.2325	0.24	2	11	5	27.5
0.2475	0.255	6	17	15	42.5
0.2625	0.27	2	19	5	47.5
0.2775	0.285	3	22	7.5	55
0.2925	0.3	3	25	7.5	62.5
0.3075	0.315	3	28	7.5	70
0.3225	0.33	2	30	5	75
0.3375	0.345	2	32	5	80
0.3525	0.36	2	34	5	85
0.3675	0.375	3	37	7.5	92.5
0.3825	0.39	0	37	0	92.5
0.3975	0.405	0	37	0	92.5
0.4125	0.42	0	37	0	92.5
0.4275	0.435	1	38	2.5	95
0.4425	0.45	1	39	2.5	97.5
0.4575	0.465	1	40	2.5	100
0.4725	0.48	0	40	0	100
0.4875	0.495	0	40	0	100
0.5025	0.51	0	40	0	100
0.5175	0.525	0	40	0	100
0.5325	0.54	0	40	0	100
0.5475	0.555	0	40	0	100
0.5625	0.57	0	40	0	100
0.5775	0.585	0	40	0	100
0.5925	0.6	0	40	0	100
0.6075	0.615	0	40	0	100
0.6225	0.63	0	40	0	100
0.6375	0.645	0	40	0	100
0.6525	0.66	0	40	0	100
0.6675	0.675	0	40	0	100
0.6825	0.69	0	40	0	100
0.6975	0.705	0	40	0	100
0.7125	0.72	0	40	0	100
0.7275	0.735	0	40	0	100
0.7425	0.75	0	40	0	100
0.7575	0.765	0	40	0	100
0.7725	0.78	0	40	0	100
0.7875	0.795	0	40	0	100
0.8025	0.81	0	40	0	100
0.8175	0.825	0	40	0	100
0.8325	0.84	0	40	0	100
0.8475	0.855	0	40	0	100
0.8625	0.87	0	40	0	100
0.8775	0.885	0	40	0	100
0.8925	0.9	0	40	0	100
0.9075	0.915	0	40	0	100
0.9225	0.93	0	40	0	100
0.9375	0.945	0	40	0	100
0.9525	0.96	0	40	0	100
0.9675	0.975	0	40	0	100
0.9825	0.99	0	40	0	100
0.9975	1.005	0	40	0	100

## Sheet: FitNLCurve1
Independent variable	LogNormal fit C count	Independent variable	Conventional Residual C Count	Conventional Residual C Count	Fitted Y values	Regular Residual C Count	Regular Residual C Count	Percentile	Reference X	Reference Line
									mu = -0.000003	sigma = 0.592776
Fitted curve graph	Fitted Curve Graph			Histogram of Residuals	Residual vs. Predicted Values Plot	Residual vs. Predicted Values Plot	Normal Probability Plot of Residuals	Normal Probability Plot of Residuals	Normal Probability Plot of Residuals	Normal Probability Plot of Residuals
0.0075	0.00941851	0.0075	-0.00941851	-0.00941851	0.00941851	-0.00941851	-1.57171	0.929368	-1.54185	0.464684
0.0225	0.00941851	0.0225	-0.00941851	-0.00941851	0.00941851	-0.00941851	-1.29932	2.41636	1.54184	99.5353
0.0375	0.00941851	0.0375	-0.00941851	-0.00941851	0.00941851	-0.00941851	-1.14703	3.90335
0.0501126	0.00941853	0.0525	-0.00941856	-0.00941856	0.00941856	-0.00941856	-1.03343	5.39033
0.0511036	0.00941854	0.0675	-0.00942757	-0.00942757	0.00942757	-0.00942757	-0.921277	6.87732
0.0520946	0.00941855	0.0825	-0.00972807	-0.00972807	0.00972807	-0.00972807	-0.731928	8.36431
0.0525	0.00941856	0.0975	-0.0132136	-0.0132136	0.0132136	-0.0132136	-0.651899	9.8513
0.0530856	0.00941858	0.1125	-0.0331608	-0.0331608	0.0331608	-0.0331608	-0.36836	11.3383
0.0540766	0.00941861	0.1275	-0.10254	-0.10254	0.10254	-0.10254	-0.270196	12.8253
0.0550676	0.00941865	0.1425	0.73005	0.73005	0.26995	0.73005	-0.208215	14.3123
0.0560586	0.00941872	0.1575	1.42426	1.42426	0.575736	1.42426	-0.199437	15.7993
0.0570495	0.00941882	0.1725	-0.023945	-0.023945	1.02395	-0.023945	-0.160218	17.2862
0.0580405	0.00941895	0.1875	-1.57171	-1.57171	1.57171	-1.57171	-0.123321	18.7732
0.0590315	0.00941914	0.2025	0.857627	0.857627	2.14237	0.857627	-0.10254	20.2602
0.0600225	0.0094194	0.2175	-0.651899	-0.651899	2.6519	-0.651899	-0.0951363	21.7472
0.0610135	0.00941975	0.2325	-1.03343	-1.03343	3.03343	-1.03343	-0.0737224	23.2342
0.0620045	0.00942023	0.2475	2.74929	2.74929	3.25071	2.74929	-0.0575284	24.7212
0.0629955	0.00942087	0.2625	-1.29932	-1.29932	3.29932	-1.29932	-0.0453308	26.2082
0.0639865	0.00942173	0.2775	-0.199437	-0.199437	3.19944	-0.199437	-0.0361746	27.6952
0.0649775	0.00942286	0.2925	0.0145394	0.0145394	2.98546	0.0145394	-0.0331608	29.1822
0.0659685	0.00942435	0.3075	0.303686	0.303686	2.69631	0.303686	-0.0313968	30.6691
0.0669595	0.00942628	0.3225	-0.36836	-0.36836	2.36836	-0.36836	-0.0293214	32.1561
0.0675	0.00942757	0.3375	-0.0313968	-0.0313968	2.0314	-0.0313968	-0.0242044	33.6431
0.0679505	0.00942879	0.3525	0.292781	0.292781	1.70722	0.292781	-0.023945	35.1301
0.0689414	0.00943201	0.3675	1.5901	1.5901	1.4099	1.5901	-0.0203918	36.6171
0.0699324	0.00943611	0.3825	-1.14703	-1.14703	1.14703	-1.14703	-0.0175558	38.1041
0.0709234	0.00944132	0.3975	-0.921277	-0.921277	0.921277	-0.921277	-0.0154492	39.5911
0.0719144	0.00944788	0.4125	-0.731928	-0.731928	0.731928	-0.731928	-0.0138862	41.0781
0.0729054	0.00945609	0.4275	0.423819	0.423819	0.576181	0.423819	-0.0132136	42.5651
0.0738964	0.00946632	0.4425	0.549853	0.549853	0.450147	0.549853	-0.0127276	44.052
0.0748874	0.00947899	0.4575	0.650447	0.650447	0.349553	0.650447	-0.0118692	45.539
0.0758784	0.00949459	0.4725	-0.270196	-0.270196	0.270196	-0.270196	-0.0112336	47.026
0.0768694	0.00951371	0.4875	-0.208215	-0.208215	0.208215	-0.208215	-0.0107631	48.513
0.0778604	0.009537	0.5025	-0.160218	-0.160218	0.160218	-0.160218	-0.0104149	50
0.0788514	0.00956526	0.5175	-0.123321	-0.123321	0.123321	-0.123321	-0.0101571	51.487
0.0798423	0.00959937	0.5325	-0.0951363	-0.0951363	0.0951363	-0.0951363	-0.0099663	52.974
0.0808333	0.00964035	0.5475	-0.0737224	-0.0737224	0.0737224	-0.0737224	-0.00982501	54.461
0.0818243	0.00968937	0.5625	-0.0575284	-0.0575284	0.0575284	-0.0575284	-0.00972807	55.948
0.0825	0.00972807	0.5775	-0.0453308	-0.0453308	0.0453308	-0.0453308	-0.00972036	57.4349
0.0828153	0.00974775	0.5925	-0.0361746	-0.0361746	0.0361746	-0.0361746	-0.0096428	58.9219
0.0838063	0.00981698	0.6075	-0.0293214	-0.0293214	0.0293214	-0.0293214	-0.0095853	60.4089
0.0847973	0.00989875	0.6225	-0.0242044	-0.0242044	0.0242044	-0.0242044	-0.00954264	61.8959
0.0857883	0.00999493	0.6375	-0.0203918	-0.0203918	0.0203918	-0.0203918	-0.00951098	63.3829
0.0867793	0.0101076	0.6525	-0.0175558	-0.0175558	0.0175558	-0.0175558	-0.00948745	64.8699
0.0877703	0.0102392	0.6675	-0.0154492	-0.0154492	0.0154492	-0.0154492	-0.00946996	66.3569
0.0887613	0.0103923	0.6825	-0.0138862	-0.0138862	0.0138862	-0.0138862	-0.00945694	67.8439
0.0897523	0.0105696	0.6975	-0.0127276	-0.0127276	0.0127276	-0.0127276	-0.00944725	69.3309
0.0907432	0.0107745	0.7125	-0.0118692	-0.0118692	0.0118692	-0.0118692	-0.00944002	70.8178
0.0917342	0.0110103	0.7275	-0.0112336	-0.0112336	0.0112336	-0.0112336	-0.00943463	72.3048
0.0927252	0.0112808	0.7425	-0.0107631	-0.0107631	0.0107631	-0.0107631	-0.0094306	73.7918
0.0937162	0.0115902	0.7575	-0.0104149	-0.0104149	0.0104149	-0.0104149	-0.00942759	75.2788
0.0947072	0.0119429	0.7725	-0.0101571	-0.0101571	0.0101571	-0.0101571	-0.00942757	76.7658
0.0956982	0.0123438	0.7875	-0.0099663	-0.0099663	0.0099663	-0.0099663	-0.00941856	78.2528
0.0966892	0.0127981	0.8025	-0.00982501	-0.00982501	0.00982501	-0.00982501	-0.00941851	79.7398
0.0975	0.0132136	0.8175	-0.00972036	-0.00972036	0.00972036	-0.00972036	-0.00941851	81.2268
0.0976802	0.0133116	0.8325	-0.0096428	-0.0096428	0.0096428	-0.0096428	-0.00941851	82.7138
0.0986712	0.0138901	0.8475	-0.0095853	-0.0095853	0.0095853	-0.0095853	0.0145394	84.2007
0.0996622	0.0145403	0.8625	-0.00954264	-0.00954264	0.00954264	-0.00954264	0.292781	85.6877
0.100653	0.015269	0.8775	-0.00951098	-0.00951098	0.00951098	-0.00951098	0.303686	87.1747
0.101644	0.0160835	0.8925	-0.00948745	-0.00948745	0.00948745	-0.00948745	0.423819	88.6617
0.102635	0.0169918	0.9075	-0.00946996	-0.00946996	0.00946996	-0.00946996	0.549853	90.1487
0.103626	0.018002	0.9225	-0.00945694	-0.00945694	0.00945694	-0.00945694	0.650447	91.6357
0.104617	0.0191229	0.9375	-0.00944725	-0.00944725	0.00944725	-0.00944725	0.73005	93.1227
0.105608	0.0203637	0.9525	-0.00944002	-0.00944002	0.00944002	-0.00944002	0.857627	94.6097
0.106599	0.021734	0.9675	-0.00943463	-0.00943463	0.00943463	-0.00943463	1.42426	96.0967
0.10759	0.0232439	0.9825	-0.0094306	-0.0094306	0.0094306	-0.0094306	1.5901	97.5836
0.108581	0.024904	0.9975	-0.00942759	-0.00942759	0.00942759	-0.00942759	2.74929	99.0706
0.109572	0.0267254
0.110563	0.0287194
0.111554	0.0308979
0.1125	0.0331608
0.112545	0.0332732
0.113536	0.0358581
0.114527	0.0386654
0.115518	0.0417088
0.116509	0.0450018
0.1175	0.0485586
0.118491	0.0523935
0.119482	0.056521
0.120473	0.060956
0.121464	0.0657134
0.122455	0.0708084
0.123446	0.0762561
0.124437	0.082072
0.125428	0.0882713
0.126419	0.0948693
0.12741	0.101881
0.1275	0.10254
0.128401	0.109323
0.129392	0.117208
0.130383	0.125553
0.131374	0.134372
0.132365	0.143679
0.133356	0.153488
0.134347	0.163813
0.135338	0.174667
0.136329	0.186064
0.13732	0.198015
0.138311	0.210532
0.139302	0.223627
0.140293	0.23731
0.141284	0.251591
0.142275	0.26648
0.1425	0.26995
0.143266	0.281986
0.144257	0.298115
0.145248	0.314876
0.146239	0.332274
0.14723	0.350315
0.148221	0.369004
0.149212	0.388344
0.150203	0.408337
0.151194	0.428987
0.152185	0.450293
0.153176	0.472257
0.154167	0.494875
0.155158	0.518148
0.156149	0.542071
0.15714	0.566642
0.1575	0.575736
0.158131	0.591854
0.159122	0.617702
0.160113	0.644179
0.161104	0.671278
0.162095	0.69899
0.163086	0.727304
0.164077	0.75621
0.165068	0.785697
0.166059	0.815751
0.16705	0.846361
0.168041	0.87751
0.169032	0.909185
0.170023	0.941369
0.171014	0.974045
0.172005	1.0072
0.1725	1.02395
0.172995	1.04081
0.173986	1.07485
0.174977	1.10932
0.175968	1.14418
0.176959	1.17942
0.17795	1.21501
0.178941	1.25094
0.179932	1.28718
0.180923	1.32371
0.181914	1.36051
0.182905	1.39754
0.183896	1.4348
0.184887	1.47224
0.1875	1.57171
0.19777	1.96521
0.198761	2.00272
0.199752	2.04004
0.200743	2.07716
0.201734	2.11404
0.2025	2.14237
0.202725	2.15067
0.203716	2.18703
0.204707	2.22307
0.205698	2.2588
0.206689	2.29418
0.20768	2.32919
0.208671	2.36381
0.209662	2.39802
0.210653	2.4318
0.211644	2.46513
0.212635	2.49799
0.213626	2.53036
0.214617	2.56223
0.215608	2.59357
0.216599	2.62438
0.2175	2.6519
0.21759	2.65463
0.218581	2.6843
0.219572	2.71339
0.220563	2.74188
0.221554	2.76975
0.222545	2.797
0.223536	2.82361
0.224527	2.84956
0.225518	2.87485
0.226509	2.89947
0.2275	2.9234
0.228491	2.94664
0.229482	2.96918
0.230473	2.99101
0.231464	3.01212
0.232455	3.03252
0.2325	3.03343
0.233446	3.05218
0.234437	3.07111
0.235428	3.0893
0.236419	3.10675
0.23741	3.12345
0.238401	3.13941
0.239392	3.15461
0.240383	3.16906
0.241374	3.18276
0.242365	3.1957
0.243356	3.20789
0.244347	3.21932
0.245338	3.23001
0.246329	3.23994
0.24732	3.24912
0.2475	3.25071
0.248311	3.25756
0.249302	3.26526
0.250293	3.27222
0.251284	3.27844
0.252275	3.28393
0.253266	3.28869
0.254257	3.29274
0.255248	3.29607
0.256239	3.29869
0.25723	3.30061
0.258221	3.30184
0.259212	3.30237
0.260203	3.30223
0.261194	3.30141
0.262185	3.29993
0.2625	3.29932
0.263176	3.2978
0.264167	3.29501
0.265158	3.29159
0.266149	3.28754
0.26714	3.28287
0.268131	3.27759
0.269122	3.27171
0.270113	3.26524
0.271104	3.25819
0.272095	3.25056
0.273086	3.24238
0.274077	3.23366
0.275068	3.22439
0.276059	3.2146
0.27705	3.20429
0.2775	3.19944
0.278041	3.19348
0.279032	3.18217
0.280023	3.17038
0.281014	3.15812
0.282005	3.14541
0.282995	3.13224
0.283986	3.11864
0.284977	3.10461
0.285968	3.09017
0.286959	3.07532
0.28795	3.06009
0.288941	3.04448
0.289932	3.0285
0.290923	3.01216
0.291914	2.99548
0.2925	2.98546
0.292905	2.97846
0.293896	2.96112
0.294887	2.94347
0.295878	2.92552
0.296869	2.90728
0.29786	2.88877
0.298851	2.86998
0.299842	2.85094
0.300833	2.83166
0.301824	2.81213
0.302815	2.79239
0.303806	2.77243
0.304797	2.75226
0.305788	2.73191
0.306779	2.71136
0.3075	2.69631
0.30777	2.69065
0.308761	2.66977
0.309752	2.64873
0.310743	2.62755
0.311734	2.60624
0.312725	2.58479
0.313716	2.56323
0.314707	2.54157
0.315698	2.5198
0.316689	2.49794
0.31768	2.476
0.318671	2.45398
0.319662	2.43189
0.320653	2.40975
0.321644	2.38756
0.3225	2.36836
0.322635	2.36533
0.332545	2.14219
0.333536	2.11995
0.334527	2.09774
0.335518	2.07558
0.336509	2.05346
0.3375	2.0314
0.3375	2.0314
0.338491	2.00939
0.339482	1.98745
0.340473	1.96558
0.341464	1.94378
0.342455	1.92206
0.343446	1.90042
0.344437	1.87887
0.345428	1.8574
0.346419	1.83604
0.34741	1.81477
0.348401	1.7936
0.349392	1.77254
0.350383	1.75159
0.351374	1.73076
0.352365	1.71004
0.3525	1.70722
0.353356	1.68943
0.354347	1.66895
0.355338	1.6486
0.356329	1.62837
0.35732	1.60827
0.358311	1.58831
0.359302	1.56848
0.360293	1.54879
0.361284	1.52924
0.362275	1.50983
0.363266	1.49056
0.364257	1.47144
0.365248	1.45247
0.366239	1.43364
0.36723	1.41497
0.3675	1.4099
0.368221	1.39644
0.369212	1.37807
0.370203	1.35986
0.371194	1.3418
0.372185	1.3239
0.373176	1.30615
0.374167	1.28856
0.375158	1.27113
0.376149	1.25387
0.37714	1.23676
0.378131	1.21981
0.379122	1.20303
0.380113	1.18641
0.381104	1.16995
0.382095	1.15365
0.3825	1.14703
0.383086	1.13752
0.384077	1.12155
0.385068	1.10574
0.386059	1.0901
0.38705	1.07462
0.388041	1.0593
0.389032	1.04415
0.390023	1.02916
0.391014	1.01433
0.392005	0.999665
0.392995	0.985163
0.393986	0.970823
0.394977	0.956644
0.395968	0.942626
0.396959	0.928769
0.3975	0.921277
0.39795	0.915071
0.398941	0.901533
0.399932	0.888154
0.400923	0.874932
0.401914	0.861868
0.402905	0.848961
0.403896	0.83621
0.404887	0.823613
0.405878	0.811171
0.406869	0.798883
0.40786	0.786746
0.408851	0.774762
0.409842	0.762928
0.410833	0.751244
0.411824	0.739708
0.4125	0.731928
0.412815	0.728321
0.413806	0.71708
0.414797	0.705984
0.415788	0.695034
0.416779	0.684227
0.41777	0.673562
0.418761	0.663039
0.419752	0.652656
0.420743	0.642411
0.421734	0.632305
0.422725	0.622336
0.423716	0.612502
0.424707	0.602803
0.425698	0.593237
0.426689	0.583803
0.4275	0.576181
0.42768	0.574499
0.428671	0.565326
0.429662	0.55628
0.430653	0.547362
0.431644	0.53857
0.432635	0.529902
0.433626	0.521358
0.434617	0.512936
0.435608	0.504635
0.436599	0.496454
0.43759	0.488391
0.438581	0.480445
0.439572	0.472616
0.440563	0.464901
0.441554	0.457299
0.4425	0.450147
0.442545	0.449809
0.443536	0.442431
0.444527	0.435162
0.445518	0.428002
0.446509	0.420949
0.4475	0.414002
0.448491	0.407159
0.449482	0.40042
0.450473	0.393784
0.451464	0.387248
0.452455	0.380812
0.453446	0.374475
0.454437	0.368236
0.455428	0.362092
0.456419	0.356044
0.45741	0.350089
0.4575	0.349553
0.458401	0.344228
0.459392	0.338457
0.460383	0.332777
0.461374	0.327187
0.462365	0.321684
0.463356	0.316268
0.464347	0.310938
0.465338	0.305692
0.466329	0.30053
0.46732	0.295451
0.468311	0.290452
0.469302	0.285534
0.470293	0.280695
0.471284	0.275934
0.472275	0.27125
0.4725	0.270196
0.473266	0.266642
0.474257	0.262109
0.475248	0.257649
0.476239	0.253262
0.47723	0.248948
0.478221	0.244703
0.479212	0.240529
0.480203	0.236423
0.481194	0.232385
0.482185	0.228414
0.483176	0.224509
0.484167	0.220669
0.485158	0.216893
0.486149	0.213179
0.48714	0.209528
0.4875	0.208215
0.488131	0.205938
0.489122	0.202408
0.490113	0.198938
0.491104	0.195526
0.492095	0.192171
0.493086	0.188874
0.494077	0.185632
0.495068	0.182445
0.496059	0.179313
0.49705	0.176234
0.498041	0.173208
0.499032	0.170233
0.500023	0.167309
0.501014	0.164436
0.502005	0.161612
0.5025	0.160218
0.502995	0.158837
0.503986	0.156109
0.504977	0.153429
0.505968	0.150795
0.506959	0.148206
0.50795	0.145663
0.508941	0.143164
0.509932	0.140709
0.510923	0.138296
0.511914	0.135925
0.512905	0.133596
0.513896	0.131308
0.514887	0.12906
0.515878	0.126852
0.516869	0.124682
0.5175	0.123321
0.51786	0.122551
0.518851	0.120457
0.519842	0.1184
0.520833	0.11638
0.521824	0.114396
0.522815	0.112447
0.523806	0.110532
0.524797	0.108652
0.525788	0.106805
0.526779	0.104991
0.52777	0.103209
0.528761	0.101459
0.529752	0.0997411
0.530743	0.0980536
0.531734	0.0963965
0.5325	0.0951363
0.532725	0.0947691
0.533716	0.093171
0.534707	0.0916017
0.535698	0.0900608
0.536689	0.0885476
0.53768	0.0870619
0.538671	0.085603
0.539662	0.0841706
0.540653	0.0827642
0.541644	0.0813834
0.542635	0.0800277
0.543626	0.0786966
0.544617	0.0773898
0.545608	0.0761069
0.546599	0.0748474
0.5475	0.0737224
0.54759	0.0736109
0.548581	0.072397
0.549572	0.0712054
0.550563	0.0700357
0.551554	0.0688874
0.552545	0.0677602
0.553536	0.0666537
0.554527	0.0655676
0.555518	0.0645015
0.556509	0.0634551
0.5575	0.062428
0.558491	0.0614199
0.559482	0.0604304
0.560473	0.0594592
0.561464	0.058506
0.562455	0.0575705
0.5625	0.0575284
0.563446	0.0566524
0.564437	0.0557513
0.565428	0.0548669
0.566419	0.053999
0.56741	0.0531473
0.568401	0.0523114
0.569392	0.0514911
0.570383	0.0506862
0.571374	0.0498962
0.572365	0.0491211
0.573356	0.0483604
0.574347	0.047614
0.575338	0.0468815
0.576329	0.0461628
0.57732	0.0454576
0.5775	0.0453308
0.578311	0.0447656
0.579302	0.0440866
0.580293	0.0434204
0.581284	0.0427667
0.582275	0.0421253
0.583266	0.041496
0.584257	0.0408786
0.585248	0.0402728
0.586239	0.0396785
0.58723	0.0390954
0.588221	0.0385233
0.589212	0.037962
0.590203	0.0374113
0.591194	0.0368711
0.592185	0.0363411
0.5925	0.0361746
0.593176	0.0358212
0.594167	0.0353111
0.595158	0.0348107
0.596149	0.0343198
0.59714	0.0338383
0.598131	0.0333659
0.599122	0.0329025
0.600113	0.0324479
0.601104	0.0320019
0.602095	0.0315645
0.603086	0.0311354
0.604077	0.0307145
0.605068	0.0303016
0.606059	0.0298967
0.60705	0.0294994
0.6075	0.0293214
0.608041	0.0291098
0.609032	0.0287276
0.610023	0.0283527
0.611014	0.027985
0.612005	0.0276243
0.612995	0.0272706
0.613986	0.0269236
0.614977	0.0265833
0.615968	0.0262495
0.616959	0.0259221
0.61795	0.0256011
0.618941	0.0252861
0.619932	0.0249773
0.620923	0.0246744
0.621914	0.0243773
0.6225	0.0242044
0.622905	0.0240859
0.623896	0.0238002
0.624887	0.0235199
0.625878	0.0232451
0.626869	0.0229755
0.62786	0.0227112
0.628851	0.0224519
0.629842	0.0221977
0.630833	0.0219483
0.631824	0.0217038
0.632815	0.021464
0.633806	0.0212289
0.634797	0.0209983
0.635788	0.0207721
0.636779	0.0205503
0.6375	0.0203918
0.63777	0.0203329
0.638761	0.0201196
0.639752	0.0199105
0.640743	0.0197054
0.641734	0.0195043
0.642725	0.0193071
0.643716	0.0191137
0.644707	0.0189241
0.645698	0.0187381
0.646689	0.0185558
0.64768	0.018377
0.648671	0.0182017
0.649662	0.0180298
0.650653	0.0178612
0.651644	0.0176959
0.6525	0.0175558
0.652635	0.0175339
0.653626	0.0173749
0.654617	0.0172191
0.655608	0.0170663
0.656599	0.0169165
0.65759	0.0167696
0.658581	0.0166255
0.659572	0.0164843
0.660563	0.0163458
0.661554	0.01621
0.662545	0.0160769
0.663536	0.0159464
0.664527	0.0158184
0.665518	0.0156929
0.666509	0.0155698
0.6675	0.0154492
0.668491	0.0153309
0.669482	0.0152149
0.670473	0.0151012
0.671464	0.0149897
0.672455	0.0148804
0.673446	0.0147733
0.674437	0.0146682
0.675428	0.0145652
0.676419	0.0144642
0.67741	0.0143651
0.678401	0.014268
0.679392	0.0141729
0.680383	0.0140795
0.681374	0.013988
0.682365	0.0138983
0.6825	0.0138862
0.683356	0.0138104
0.684347	0.0137241
0.685338	0.0136396
0.686329	0.0135567
0.68732	0.0134754
0.688311	0.0133958
0.689302	0.0133177
0.690293	0.0132411
0.691284	0.013166
0.692275	0.0130924
0.693266	0.0130203
0.694257	0.0129495
0.695248	0.0128802
0.696239	0.0128122
0.69723	0.0127455
0.6975	0.0127276
0.698221	0.0126802
0.699212	0.0126161
0.700203	0.0125533
0.701194	0.0124917
0.702185	0.0124313
0.703176	0.0123722
0.704167	0.0123141
0.705158	0.0122573
0.706149	0.0122015
0.70714	0.0121468
0.708131	0.0120932
0.709122	0.0120407
0.710113	0.0119892
0.711104	0.0119387
0.712095	0.0118892
0.7125	0.0118692
0.713086	0.0118407
0.714077	0.0117931
0.715068	0.0117464
0.716059	0.0117007
0.71705	0.0116559
0.718041	0.0116119
0.719032	0.0115689
0.720023	0.0115266
0.721014	0.0114852
0.722005	0.0114446
0.722995	0.0114048
0.723986	0.0113658
0.724977	0.0113276
0.725968	0.0112901
0.726959	0.0112534
0.7275	0.0112336
0.72795	0.0112173
0.728941	0.011182
0.729932	0.0111474
0.730923	0.0111135
0.731914	0.0110802
0.732905	0.0110476
0.733896	0.0110156
0.734887	0.0109842
0.735878	0.0109535
0.736869	0.0109234
0.73786	0.0108938
0.738851	0.0108649
0.739842	0.0108365
0.740833	0.0108087
0.741824	0.0107814
0.7425	0.0107631
0.742815	0.0107547
0.743806	0.0107285
0.744797	0.0107028
0.745788	0.0106776
0.746779	0.0106529
0.74777	0.0106287
0.748761	0.0106049
0.749752	0.0105817
0.750743	0.0105589
0.751734	0.0105365
0.752725	0.0105146
0.753716	0.0104931
0.754707	0.010472
0.755698	0.0104514
0.756689	0.0104311
0.7575	0.0104149
0.75768	0.0104113
0.758671	0.0103918
0.759662	0.0103728
0.760653	0.0103541
0.761644	0.0103358
0.762635	0.0103178
0.763626	0.0103002
0.764617	0.0102829
0.765608	0.010266
0.766599	0.0102494
0.76759	0.0102331
0.768581	0.0102172
0.769572	0.0102015
0.770563	0.0101862
0.771554	0.0101712
0.7725	0.0101571
0.772545	0.0101565
0.773536	0.010142
0.774527	0.0101279
0.775518	0.010114
0.776509	0.0101004
0.7775	0.010087
0.778491	0.010074
0.779482	0.0100612
0.780473	0.0100486
0.781464	0.0100363
0.782455	0.0100242
0.783446	0.0100124
0.784437	0.0100008
0.785428	0.00998937
0.786419	0.00997822
0.78741	0.00996729
0.7875	0.0099663
0.788401	0.00995657
0.789392	0.00994606
0.790383	0.00993576
0.791374	0.00992566
0.792365	0.00991576
0.793356	0.00990605
0.794347	0.00989653
0.795338	0.0098872
0.796329	0.00987806
0.79732	0.00986909
0.798311	0.0098603
0.799302	0.00985169
0.800293	0.00984324
0.801284	0.00983496
0.802275	0.00982684
0.8025	0.00982501
0.803266	0.00981888
0.804257	0.00981107
0.805248	0.00980342
0.806239	0.00979592
0.80723	0.00978857
0.808221	0.00978136
0.809212	0.00977429
0.810203	0.00976736
0.811194	0.00976057
0.812185	0.00975391
0.813176	0.00974738
0.814167	0.00974098
0.815158	0.00973471
0.816149	0.00972855
0.81714	0.00972252
0.8175	0.00972036
0.818131	0.00971661
0.819122	0.00971081
0.820113	0.00970513
0.821104	0.00969956
0.822095	0.00969409
0.823086	0.00968874
0.824077	0.00968348
0.825068	0.00967834
0.826059	0.00967329
0.82705	0.00966834
0.828041	0.00966349
0.829032	0.00965873
0.830023	0.00965407
0.831014	0.0096495
0.832005	0.00964501
0.8325	0.0096428
0.832995	0.00964062
0.833986	0.00963631
0.834977	0.00963208
0.835968	0.00962794
0.836959	0.00962388
0.83795	0.0096199
0.838941	0.009616
0.839932	0.00961217
0.840923	0.00960842
0.841914	0.00960474
0.842905	0.00960113
0.843896	0.00959759
0.844887	0.00959412
0.845878	0.00959072
0.846869	0.00958739
0.8475	0.0095853
0.84786	0.00958412
0.848851	0.00958092
0.849842	0.00957778
0.850833	0.00957469
0.851824	0.00957167
0.852815	0.00956871
0.853806	0.00956581
0.854797	0.00956296
0.855788	0.00956017
0.856779	0.00955743
0.85777	0.00955475
0.858761	0.00955212
0.859752	0.00954954
0.860743	0.00954701
0.861734	0.00954453
0.8625	0.00954264
0.862725	0.0095421
0.863716	0.00953971
0.864707	0.00953737
0.865698	0.00953508
0.866689	0.00953283
0.86768	0.00953063
0.868671	0.00952847
0.869662	0.00952635
0.870653	0.00952427
0.871644	0.00952223
0.872635	0.00952023
0.873626	0.00951827
0.874617	0.00951635
0.875608	0.00951447
0.876599	0.00951262
0.8775	0.00951098
0.87759	0.00951081
0.878581	0.00950904
0.879572	0.00950729
0.880563	0.00950559
0.881554	0.00950391
0.882545	0.00950227
0.883536	0.00950066
0.884527	0.00949908
0.885518	0.00949753
0.886509	0.00949602
0.8875	0.00949453
0.888491	0.00949307
0.889482	0.00949164
0.890473	0.00949023
0.891464	0.00948886
0.892455	0.00948751
0.8925	0.00948745
0.893446	0.00948619
0.894437	0.00948489
0.895428	0.00948361
0.896419	0.00948237
0.89741	0.00948114
0.898401	0.00947994
0.899392	0.00947877
0.900383	0.00947761
0.901374	0.00947648
0.902365	0.00947537
0.903356	0.00947428
0.904347	0.00947322
0.905338	0.00947217
0.906329	0.00947114
0.90732	0.00947014
0.9075	0.00946996
0.908311	0.00946915
0.909302	0.00946818
0.910293	0.00946723
0.911284	0.0094663
0.912275	0.00946539
0.913266	0.00946449
0.914257	0.00946362
0.915248	0.00946275
0.916239	0.00946191
0.91723	0.00946108
0.918221	0.00946027
0.919212	0.00945947
0.920203	0.00945869
0.921194	0.00945793
0.922185	0.00945718
0.9225	0.00945694
0.923176	0.00945644
0.924167	0.00945572
0.925158	0.00945501
0.926149	0.00945431
0.92714	0.00945363
0.928131	0.00945296
0.929122	0.00945231
0.930113	0.00945166
0.931104	0.00945103
0.932095	0.00945041
0.933086	0.00944981
0.934077	0.00944921
0.935068	0.00944863
0.936059	0.00944806
0.93705	0.0094475
0.9375	0.00944725
0.938041	0.00944695
0.939032	0.00944641
0.940023	0.00944588
0.941014	0.00944536
0.942005	0.00944485
0.942995	0.00944435
0.943986	0.00944386
0.944977	0.00944338
0.945968	0.00944291
0.946959	0.00944244
0.94795	0.00944199
0.948941	0.00944155
0.949932	0.00944111
0.950923	0.00944068
0.951914	0.00944026
0.9525	0.00944002
0.952905	0.00943985
0.953896	0.00943945
0.954887	0.00943905
0.955878	0.00943866
0.956869	0.00943828
0.95786	0.00943791
0.958851	0.00943754
0.959842	0.00943718
0.960833	0.00943683
0.961824	0.00943648
0.962815	0.00943615
0.963806	0.00943581
0.964797	0.00943549
0.965788	0.00943517
0.966779	0.00943485
0.9675	0.00943463
0.96777	0.00943454
0.968761	0.00943424
0.969752	0.00943395
0.970743	0.00943365
0.971734	0.00943337
0.972725	0.00943309
0.973716	0.00943281
0.974707	0.00943255
0.975698	0.00943228
0.976689	0.00943202
0.97768	0.00943177
0.978671	0.00943152
0.979662	0.00943127
0.980653	0.00943103
0.981644	0.0094308
0.9825	0.0094306
0.982635	0.00943057
0.983626	0.00943034
0.984617	0.00943012
0.985608	0.0094299
0.986599	0.00942969
0.98759	0.00942948
0.988581	0.00942927
0.989572	0.00942907
0.990563	0.00942887
0.991554	0.00942868
0.992545	0.00942849
0.993536	0.0094283
0.994527	0.00942812
0.995518	0.00942794
0.9975	0.00942759

## Sheet: FitNLCurve2
Independent variable	Boltzmann fit F cumulative frequency	Independent variable	Conventional Residual F Cumulative Frequency	Conventional Residual F Cumulative Frequency	Fitted Y values	Conventional Residual F Cumulative Frequency	Conventional Residual F Cumulative Frequency	Percentile	Reference X	Reference Line
									mu = -0.000000	sigma = 1.239285
Fitted curve graph	Fitted Curve Graph			Histogram of Residuals	Residual vs. Predicted Values Plot	Residual vs. Predicted Values Plot	Normal Probability Plot of Residuals	Normal Probability Plot of Residuals	Normal Probability Plot of Residuals	Normal Probability Plot of Residuals
0.0075	-1.50732	0.0075	1.50732	1.50732	-1.50732	1.50732	-3.38804	0.929368	-3.22345	0.464684
0.00849099	-1.50009	0.0225	1.3793	1.3793	-1.3793	1.3793	-2.94145	2.41636	3.22345	99.5353
0.00948198	-1.49271	0.0375	1.20179	1.20179	-1.20179	1.20179	-2.58507	3.90335
0.010473	-1.48516	0.0525	0.95595	0.95595	-0.95595	0.95595	-2.58389	5.39033
0.011464	-1.47745	0.0675	0.61603	0.61603	-0.61603	0.61603	-2.00268	6.87732
0.012455	-1.46957	0.0825	0.147076	0.147076	-0.147076	0.147076	-1.87899	8.36431
0.0134459	-1.46152	0.0975	-0.497897	-0.497897	0.497897	-0.497897	-1.78196	9.8513
0.0144369	-1.45329	0.1125	-1.3812	-1.3812	1.3812	-1.3812	-1.70856	11.3383
0.0154279	-1.44488	0.1275	-2.58389	-2.58389	2.58389	-2.58389	-1.3812	12.8253
0.0164189	-1.43629	0.1425	-1.70856	-1.70856	4.20856	-1.70856	-1.32457	14.3123
0.0174099	-1.42751	0.1575	1.12001	1.12001	6.37999	1.12001	-1.20193	15.7993
0.0184009	-1.41854	0.1725	0.758802	0.758802	9.2412	0.758802	-0.833628	17.2862
0.0193919	-1.40937	0.1875	-2.94145	-2.94145	12.9415	-2.94145	-0.497897	18.7732
0.0203829	-1.4	0.2025	-0.112755	-0.112755	17.6128	-0.112755	-0.320006	20.2602
0.0213739	-1.39043	0.2175	-0.833628	-0.833628	23.3336	-0.833628	-0.112755	21.7472
0.0223649	-1.38065	0.2325	-2.58507	-2.58507	30.0851	-2.58507	0.0254192	23.2342
0.0225	-1.3793	0.2475	4.78705	4.78705	37.7129	4.78705	0.0254235	24.7212
0.0233559	-1.37065	0.2625	1.58189	1.58189	45.9181	1.58189	0.0254295	26.2082
0.0243468	-1.36044	0.2775	0.709007	0.709007	54.291	0.709007	0.0254378	27.6952
0.0253378	-1.35	0.2925	0.112253	0.112253	62.3877	0.112253	0.0254494	29.1822
0.0263288	-1.33934	0.3075	0.179567	0.179567	69.8204	0.179567	0.0254656	30.6691
0.0273198	-1.32844	0.3225	-1.32457	-1.32457	76.3246	-1.32457	0.025488	32.1561
0.0283108	-1.31731	0.3375	-1.78196	-1.78196	81.782	-1.78196	0.0255192	33.6431
0.0293018	-1.30593	0.3525	-1.20193	-1.20193	86.2019	-1.20193	0.0255625	35.1301
0.0302928	-1.29431	0.3675	2.81974	2.81974	89.6803	2.81974	0.0256228	36.6171
0.0312838	-1.28243	0.3825	0.143859	0.143859	92.3561	0.143859	0.0257067	38.1041
0.0322748	-1.27029	0.3975	-1.87899	-1.87899	94.379	-1.87899	0.0258233	39.5911
0.0332658	-1.25789	0.4125	-3.38804	-3.38804	95.888	-3.38804	0.0259855	41.0781
0.0342568	-1.24522	0.4275	-2.00268	-2.00268	97.0027	-2.00268	0.0262112	42.5651
0.0352477	-1.23227	0.4425	-0.320006	-0.320006	97.82	-0.320006	0.0265249	44.052
0.0362387	-1.21904	0.4575	1.5839	1.5839	98.4161	1.5839	0.0269613	45.539
0.0372297	-1.20553	0.4725	1.15087	1.15087	98.8491	1.15087	0.0275681	47.026
0.0375	-1.20179	0.4875	0.837178	0.837178	99.1628	0.837178	0.0284121	48.513
0.0382207	-1.19171	0.5025	0.610413	0.610413	99.3896	0.610413	0.0295858	50
0.0392117	-1.1776	0.5175	0.446729	0.446729	99.5533	0.446729	0.0312181	51.487
0.0402027	-1.16319	0.5325	0.328707	0.328707	99.6713	0.328707	0.0334881	52.974
0.0411937	-1.14845	0.5475	0.243674	0.243674	99.7563	0.243674	0.0366449	54.461
0.0421847	-1.1334	0.5625	0.182444	0.182444	99.8176	0.182444	0.0410349	55.948
0.0431757	-1.11802	0.5775	0.138372	0.138372	99.8616	0.138372	0.0471397	57.4349
0.0441667	-1.10231	0.5925	0.106659	0.106659	99.8933	0.106659	0.0556287	58.9219
0.0451577	-1.08626	0.6075	0.0838437	0.0838437	99.9162	0.0838437	0.0674324	60.4089
0.0461486	-1.06985	0.6225	0.0674324	0.0674324	99.9326	0.0674324	0.0838437	61.8959
0.0471396	-1.0531	0.6375	0.0556287	0.0556287	99.9444	0.0556287	0.106659	63.3829
0.0481306	-1.03598	0.6525	0.0471397	0.0471397	99.9529	0.0471397	0.112253	64.8699
0.0491216	-1.01848	0.6675	0.0410349	0.0410349	99.959	0.0410349	0.138372	66.3569
0.0501126	-1.00061	0.6825	0.0366449	0.0366449	99.9634	0.0366449	0.143859	67.8439
0.0511036	-0.982352	0.6975	0.0334881	0.0334881	99.9665	0.0334881	0.147076	69.3309
0.0520946	-0.963697	0.7125	0.0312181	0.0312181	99.9688	0.0312181	0.179567	70.8178
0.0525	-0.95595	0.7275	0.0295858	0.0295858	99.9704	0.0295858	0.182444	72.3048
0.0530856	-0.944639	0.7425	0.0284121	0.0284121	99.9716	0.0284121	0.243674	73.7918
0.0540766	-0.925168	0.7575	0.0275681	0.0275681	99.9724	0.0275681	0.328707	75.2788
0.0550676	-0.905276	0.7725	0.0269613	0.0269613	99.973	0.0269613	0.446729	76.7658
0.0560586	-0.884955	0.7875	0.0265249	0.0265249	99.9735	0.0265249	0.610413	78.2528
0.0570495	-0.864193	0.8025	0.0262112	0.0262112	99.9738	0.0262112	0.61603	79.7398
0.0580405	-0.842984	0.8175	0.0259855	0.0259855	99.974	0.0259855	0.709007	81.2268
0.0590315	-0.821316	0.8325	0.0258233	0.0258233	99.9742	0.0258233	0.758802	82.7138
0.0600225	-0.79918	0.8475	0.0257067	0.0257067	99.9743	0.0257067	0.837178	84.2007
0.0610135	-0.776567	0.8625	0.0256228	0.0256228	99.9744	0.0256228	0.95595	85.6877
0.0620045	-0.753466	0.8775	0.0255625	0.0255625	99.9744	0.0255625	1.12001	87.1747
0.0629955	-0.729867	0.8925	0.0255192	0.0255192	99.9745	0.0255192	1.15087	88.6617
0.0639865	-0.70576	0.9075	0.025488	0.025488	99.9745	0.025488	1.20179	90.1487
0.0649775	-0.681134	0.9225	0.0254656	0.0254656	99.9745	0.0254656	1.3793	91.6357
0.0659685	-0.655977	0.9375	0.0254494	0.0254494	99.9746	0.0254494	1.50732	93.1227
0.0669595	-0.630279	0.9525	0.0254378	0.0254378	99.9746	0.0254378	1.58189	94.6097
0.0675	-0.61603	0.9675	0.0254295	0.0254295	99.9746	0.0254295	1.5839	96.0967
0.0679505	-0.604029	0.9825	0.0254235	0.0254235	99.9746	0.0254235	2.81974	97.5836
0.0689414	-0.577214	0.9975	0.0254192	0.0254192	99.9746	0.0254192	4.78705	99.0706
0.0699324	-0.549824
0.0709234	-0.521845
0.0719144	-0.493267
0.0729054	-0.464075
0.0738964	-0.434258
0.0748874	-0.403802
0.0758784	-0.372695
0.0768694	-0.340922
0.0778604	-0.308469
0.0788514	-0.275324
0.0798423	-0.241471
0.0808333	-0.206896
0.0818243	-0.171583
0.0825	-0.147076
0.0828153	-0.135519
0.0838063	-0.0986866
0.0847973	-0.061071
0.0857883	-0.0226559
0.0867793	0.0165751
0.0877703	0.0566385
0.0887613	0.0975514
0.0897523	0.139331
0.0907432	0.181995
0.0917342	0.225561
0.0927252	0.270048
0.0937162	0.315473
0.0947072	0.361857
0.0956982	0.409218
0.0966892	0.457576
0.0975	0.497897
0.0976802	0.506951
0.0986712	0.557362
0.0996622	0.608832
0.100653	0.661381
0.101644	0.715029
0.102635	0.7698
0.103626	0.825715
0.104617	0.882797
0.105608	0.941068
0.106599	1.00055
0.10759	1.06127
0.108581	1.12326
0.109572	1.18652
0.110563	1.2511
0.111554	1.31701
0.1125	1.3812
0.112545	1.38429
0.113536	1.45295
0.114527	1.52302
0.115518	1.59454
0.116509	1.66752
0.1175	1.742
0.118491	1.81801
0.119482	1.89557
0.120473	1.97471
0.121464	2.05546
0.122455	2.13785
0.123446	2.22192
0.124437	2.30768
0.125428	2.39519
0.126419	2.48445
0.12741	2.57552
0.1275	2.58389
0.128401	2.66842
0.129392	2.76318
0.130383	2.85983
0.131374	2.95842
0.132365	3.05897
0.133356	3.16153
0.134347	3.26612
0.135338	3.37278
0.136329	3.48154
0.13732	3.59245
0.138311	3.70554
0.139302	3.82085
0.140293	3.93841
0.141284	4.05827
0.142275	4.18046
0.1425	4.20856
0.143266	4.30502
0.144257	4.43199
0.145248	4.5614
0.146239	4.69331
0.14723	4.82775
0.148221	4.96475
0.149212	5.10437
0.150203	5.24664
0.151194	5.39161
0.152185	5.53931
0.153176	5.68979
0.154167	5.84309
0.155158	5.99925
0.156149	6.15832
0.15714	6.32033
0.1575	6.37999
0.158131	6.48534
0.159122	6.65339
0.160113	6.82451
0.161104	6.99876
0.162095	7.17617
0.163086	7.35679
0.164077	7.54067
0.165068	7.72784
0.166059	7.91836
0.16705	8.11226
0.168041	8.3096
0.169032	8.5104
0.170023	8.71472
0.171014	8.9226
0.172005	9.13409
0.1725	9.2412
0.172995	9.34922
0.173986	9.56804
0.174977	9.7906
0.175968	10.0169
0.176959	10.2471
0.17795	10.4811
0.178941	10.719
0.179932	10.9608
0.180923	11.2066
0.181914	11.4564
0.182905	11.7103
0.183896	11.9683
0.184887	12.2304
0.185878	12.4967
0.186869	12.7671
0.1875	12.9415
0.18786	13.0418
0.188851	13.3208
0.189842	13.6041
0.190833	13.8917
0.191824	14.1837
0.192815	14.48
0.193806	14.7808
0.194797	15.0861
0.195788	15.3958
0.196779	15.71
0.19777	16.0287
0.198761	16.352
0.199752	16.6798
0.200743	17.0122
0.201734	17.3492
0.2025	17.6128
0.202725	17.6908
0.203716	18.037
0.204707	18.3879
0.205698	18.7434
0.206689	19.1035
0.20768	19.4683
0.208671	19.8377
0.209662	20.2118
0.210653	20.5905
0.211644	20.9739
0.212635	21.3619
0.213626	21.7546
0.214617	22.1518
0.215608	22.5537
0.216599	22.9602
0.2175	23.3336
0.21759	23.3712
0.218581	23.7868
0.219572	24.2068
0.220563	24.6314
0.221554	25.0605
0.222545	25.494
0.223536	25.9319
0.224527	26.3741
0.225518	26.8207
0.226509	27.2715
0.2275	27.7265
0.228491	28.1858
0.229482	28.6491
0.230473	29.1166
0.231464	29.588
0.232455	30.0634
0.2325	30.0851
0.233446	30.5426
0.234437	31.0257
0.235428	31.5125
0.236419	32.003
0.2475	37.7129
0.2625	45.9181
0.2775	54.291
0.2925	62.3877
0.300833	66.6193
0.301824	67.1062
0.302815	67.5893
0.303806	68.0686
0.304797	68.544
0.305788	69.0155
0.306779	69.483
0.3075	69.8204
0.30777	69.9464
0.308761	70.4057
0.309752	70.8608
0.310743	71.3117
0.311734	71.7583
0.312725	72.2006
0.313716	72.6385
0.314707	73.0721
0.315698	73.5012
0.316689	73.9258
0.31768	74.346
0.318671	74.7616
0.319662	75.1727
0.320653	75.5792
0.321644	75.9811
0.3225	76.3246
0.322635	76.3785
0.323626	76.7712
0.324617	77.1593
0.325608	77.5427
0.326599	77.9215
0.32759	78.2956
0.328581	78.6651
0.329572	79.03
0.330563	79.3902
0.331554	79.7457
0.332545	80.0966
0.333536	80.4429
0.334527	80.7846
0.335518	81.1216
0.336509	81.4541
0.3375	81.782
0.3375	81.782
0.338491	82.1053
0.339482	82.4241
0.340473	82.7383
0.341464	83.0481
0.342455	83.3534
0.343446	83.6542
0.344437	83.9507
0.345428	84.2427
0.346419	84.5304
0.34741	84.8137
0.348401	85.0927
0.349392	85.3675
0.350383	85.638
0.351374	85.9043
0.352365	86.1665
0.3525	86.2019
0.353356	86.4245
0.354347	86.6785
0.355338	86.9283
0.356329	87.1742
0.35732	87.4161
0.358311	87.654
0.359302	87.8881
0.360293	88.1183
0.361284	88.3447
0.362275	88.5673
0.363266	88.7861
0.364257	89.0013
0.365248	89.2128
0.366239	89.4208
0.36723	89.6251
0.3675	89.6803
0.368221	89.826
0.369212	90.0234
0.370203	90.2173
0.371194	90.4079
0.372185	90.5951
0.373176	90.779
0.374167	90.9597
0.375158	91.1371
0.376149	91.3114
0.37714	91.4826
0.378131	91.6507
0.379122	91.8157
0.380113	91.9778
0.381104	92.1369
0.382095	92.2931
0.3825	92.3561
0.383086	92.4464
0.384077	92.5969
0.385068	92.7447
0.386059	92.8897
0.38705	93.032
0.388041	93.1716
0.389032	93.3087
0.390023	93.4431
0.391014	93.5751
0.392005	93.7045
0.392995	93.8315
0.393986	93.9561
0.394977	94.0783
0.395968	94.1982
0.396959	94.3158
0.3975	94.379
0.39795	94.4311
0.398941	94.5443
0.399932	94.6552
0.400923	94.764
0.401914	94.8707
0.402905	94.9753
0.403896	95.0779
0.404887	95.1785
0.405878	95.2771
0.406869	95.3737
0.40786	95.4685
0.408851	95.5615
0.409842	95.6525
0.410833	95.7418
0.411824	95.8294
0.4125	95.888
0.412815	95.9151
0.413806	95.9992
0.414797	96.0816
0.415788	96.1624
0.416779	96.2416
0.41777	96.3192
0.418761	96.3952
0.419752	96.4697
0.420743	96.5427
0.421734	96.6142
0.422725	96.6843
0.423716	96.753
0.424707	96.8203
0.425698	96.8862
0.426689	96.9508
0.4275	97.0027
0.42768	97.0141
0.428671	97.0761
0.429662	97.1368
0.430653	97.1963
0.431644	97.2546
0.432635	97.3117
0.433626	97.3676
0.434617	97.4224
0.435608	97.4761
0.436599	97.5287
0.43759	97.5801
0.438581	97.6306
0.439572	97.68
0.440563	97.7283
0.441554	97.7757
0.4425	97.82
0.442545	97.8221
0.443536	97.8675
0.444527	97.912
0.445518	97.9556
0.446509	97.9983
0.4475	98.0401
0.448491	98.081
0.449482	98.1211
0.450473	98.1603
0.451464	98.1987
0.452455	98.2364
0.453446	98.2732
0.454437	98.3093
0.455428	98.3446
0.456419	98.3792
0.45741	98.4131
0.4575	98.4161
0.458401	98.4462
0.459392	98.4787
0.460383	98.5104
0.461374	98.5416
0.462365	98.572
0.463356	98.6019
0.464347	98.6311
0.465338	98.6596
0.466329	98.6876
0.46732	98.715
0.468311	98.7418
0.469302	98.7681
0.470293	98.7938
0.471284	98.819
0.472275	98.8436
0.4725	98.8491
0.473266	98.8677
0.474257	98.8913
0.475248	98.9144
0.476239	98.9371
0.47723	98.9592
0.478221	98.9809
0.479212	99.0021
0.480203	99.0229
0.481194	99.0432
0.482185	99.0631
0.483176	99.0826
0.484167	99.1016
0.485158	99.1203
0.486149	99.1385
0.48714	99.1564
0.4875	99.1628
0.488131	99.1739
0.489122	99.191
0.490113	99.2078
0.491104	99.2242
0.492095	99.2403
0.493086	99.256
0.494077	99.2714
0.495068	99.2864
0.496059	99.3012
0.49705	99.3156
0.498041	99.3297
0.499032	99.3435
0.500023	99.357
0.501014	99.3703
0.502005	99.3832
0.5025	99.3896
0.502995	99.3959
0.503986	99.4083
0.504977	99.4204
0.505968	99.4323
0.506959	99.4439
0.50795	99.4553
0.508941	99.4665
0.509932	99.4774
0.510923	99.488
0.511914	99.4985
0.512905	99.5087
0.513896	99.5187
0.514887	99.5285
0.515878	99.538
0.516869	99.5474
0.5175	99.5533
0.51786	99.5566
0.518851	99.5656
0.519842	99.5743
0.520833	99.5829
0.521824	99.5913
0.522815	99.5996
0.523806	99.6076
0.524797	99.6155
0.525788	99.6232
0.526779	99.6308
0.52777	99.6382
0.528761	99.6454
0.529752	99.6525
0.530743	99.6594
0.531734	99.6662
0.5325	99.6713
0.532725	99.6728
0.533716	99.6793
0.534707	99.6856
0.535698	99.6918
0.536689	99.6979
0.53768	99.7039
0.538671	99.7097
0.539662	99.7154
0.540653	99.7209
0.541644	99.7264
0.542635	99.7317
0.543626	99.737
0.544617	99.7421
0.545608	99.7471
0.546599	99.752
0.5475	99.7563
0.54759	99.7568
0.548581	99.7614
0.549572	99.766
0.550563	99.7705
0.551554	99.7749
0.552545	99.7792
0.553536	99.7834
0.554527	99.7875
0.555518	99.7915
0.556509	99.7955
0.5575	99.7993
0.558491	99.8031
0.559482	99.8068
0.560473	99.8104
0.561464	99.8139
0.562455	99.8174
0.5625	99.8176
0.563446	99.8208
0.564437	99.8241
0.565428	99.8273
0.566419	99.8305
0.56741	99.8336
0.568401	99.8366
0.569392	99.8396
0.570383	99.8425
0.571374	99.8454
0.572365	99.8481
0.573356	99.8509
0.574347	99.8535
0.575338	99.8561
0.576329	99.8587
0.57732	99.8612
0.5775	99.8616
0.578311	99.8636
0.579302	99.866
0.580293	99.8683
0.581284	99.8706
0.582275	99.8729
0.583266	99.8751
0.584257	99.8772
0.585248	99.8793
0.586239	99.8814
0.58723	99.8834
0.588221	99.8853
0.589212	99.8873
0.590203	99.8891
0.591194	99.891
0.592185	99.8928
0.5925	99.8933
0.593176	99.8945
0.594167	99.8963
0.595158	99.8979
0.596149	99.8996
0.59714	99.9012
0.598131	99.9028
0.599122	99.9043
0.600113	99.9059
0.601104	99.9073
0.602095	99.9088
0.603086	99.9102
0.604077	99.9116
0.605068	99.9129
0.606059	99.9143
0.60705	99.9156
0.6075	99.9162
0.608041	99.9168
0.609032	99.9181
0.610023	99.9193
0.611014	99.9205
0.612005	99.9217
0.612995	99.9228
0.613986	99.9239
0.614977	99.925
0.615968	99.9261
0.616959	99.9271
0.61795	99.9281
0.618941	99.9291
0.619932	99.9301
0.620923	99.9311
0.621914	99.932
0.6225	99.9326
0.622905	99.9329
0.623896	99.9338
0.624887	99.9347
0.625878	99.9356
0.626869	99.9364
0.62786	99.9372
0.628851	99.938
0.629842	99.9388
0.630833	99.9396
0.631824	99.9404
0.632815	99.9411
0.633806	99.9418
0.634797	99.9425
0.635788	99.9432
0.636779	99.9439
0.6375	99.9444
0.63777	99.9446
0.638761	99.9452
0.639752	99.9458
0.640743	99.9465
0.641734	99.9471
0.642725	99.9477
0.643716	99.9482
0.644707	99.9488
0.645698	99.9494
0.646689	99.9499
0.64768	99.9504
0.648671	99.951
0.649662	99.9515
0.650653	99.952
0.651644	99.9524
0.6525	99.9529
0.652635	99.9529
0.653626	99.9534
0.654617	99.9538
0.655608	99.9543
0.656599	99.9547
0.65759	99.9552
0.658581	99.9556
0.659572	99.956
0.660563	99.9564
0.661554	99.9568
0.662545	99.9572
0.663536	99.9575
0.664527	99.9579
0.665518	99.9583
0.666509	99.9586
0.6675	99.959
0.668491	99.9593
0.669482	99.9596
0.670473	99.96
0.671464	99.9603
0.672455	99.9606
0.673446	99.9609
0.674437	99.9612
0.675428	99.9615
0.676419	99.9617
0.67741	99.962
0.678401	99.9623
0.679392	99.9626
0.680383	99.9628
0.681374	99.9631
0.682365	99.9633
0.6825	99.9634
0.683356	99.9636
0.684347	99.9638
0.685338	99.964
0.686329	99.9643
0.68732	99.9645
0.688311	99.9647
0.689302	99.9649
0.690293	99.9651
0.691284	99.9653
0.692275	99.9655
0.693266	99.9657
0.694257	99.9659
0.695248	99.9661
0.696239	99.9663
0.69723	99.9665
0.6975	99.9665
0.698221	99.9666
0.699212	99.9668
0.700203	99.967
0.701194	99.9671
0.702185	99.9673
0.703176	99.9675
0.704167	99.9676
0.705158	99.9678
0.706149	99.9679
0.70714	99.9681
0.708131	99.9682
0.709122	99.9683
0.710113	99.9685
0.711104	99.9686
0.712095	99.9687
0.7125	99.9688
0.713086	99.9689
0.714077	99.969
0.715068	99.9691
0.716059	99.9692
0.71705	99.9693
0.718041	99.9694
0.719032	99.9696
0.720023	99.9697
0.721014	99.9698
0.722005	99.9699
0.722995	99.97
0.723986	99.9701
0.724977	99.9702
0.725968	99.9703
0.726959	99.9704
0.7275	99.9704
0.72795	99.9705
0.728941	99.9705
0.729932	99.9706
0.730923	99.9707
0.731914	99.9708
0.732905	99.9709
0.733896	99.971
0.734887	99.971
0.735878	99.9711
0.736869	99.9712
0.73786	99.9713
0.738851	99.9713
0.739842	99.9714
0.740833	99.9715
0.741824	99.9715
0.7425	99.9716
0.742815	99.9716
0.743806	99.9717
0.744797	99.9717
0.745788	99.9718
0.746779	99.9719
0.74777	99.9719
0.748761	99.972
0.749752	99.972
0.750743	99.9721
0.751734	99.9721
0.752725	99.9722
0.753716	99.9722
0.754707	99.9723
0.755698	99.9723
0.756689	99.9724
0.7575	99.9724
0.75768	99.9724
0.758671	99.9725
0.759662	99.9725
0.760653	99.9726
0.761644	99.9726
0.762635	99.9727
0.763626	99.9727
0.764617	99.9727
0.765608	99.9728
0.766599	99.9728
0.76759	99.9729
0.768581	99.9729
0.769572	99.9729
0.770563	99.973
0.771554	99.973
0.7725	99.973
0.772545	99.973
0.773536	99.9731
0.774527	99.9731
0.775518	99.9731
0.776509	99.9732
0.7775	99.9732
0.778491	99.9732
0.779482	99.9733
0.780473	99.9733
0.781464	99.9733
0.782455	99.9733
0.783446	99.9734
0.784437	99.9734
0.785428	99.9734
0.786419	99.9734
0.78741	99.9735
0.7875	99.9735
0.788401	99.9735
0.789392	99.9735
0.790383	99.9735
0.791374	99.9736
0.792365	99.9736
0.793356	99.9736
0.794347	99.9736
0.795338	99.9737
0.796329	99.9737
0.79732	99.9737
0.798311	99.9737
0.799302	99.9737
0.800293	99.9737
0.801284	99.9738
0.802275	99.9738
0.8025	99.9738
0.803266	99.9738
0.804257	99.9738
0.805248	99.9738
0.806239	99.9739
0.80723	99.9739
0.808221	99.9739
0.809212	99.9739
0.810203	99.9739
0.811194	99.9739
0.812185	99.9739
0.813176	99.974
0.814167	99.974
0.815158	99.974
0.816149	99.974
0.81714	99.974
0.8175	99.974
0.818131	99.974
0.819122	99.974
0.820113	99.974
0.821104	99.9741
0.822095	99.9741
0.823086	99.9741
0.824077	99.9741
0.825068	99.9741
0.826059	99.9741
0.82705	99.9741
0.828041	99.9741
0.829032	99.9741
0.830023	99.9742
0.831014	99.9742
0.832005	99.9742
0.8325	99.9742
0.832995	99.9742
0.833986	99.9742
0.834977	99.9742
0.835968	99.9742
0.836959	99.9742
0.83795	99.9742
0.838941	99.9742
0.839932	99.9742
0.840923	99.9742
0.841914	99.9743
0.842905	99.9743
0.843896	99.9743
0.844887	99.9743
0.845878	99.9743
0.846869	99.9743
0.8475	99.9743
0.84786	99.9743
0.848851	99.9743
0.849842	99.9743
0.850833	99.9743
0.851824	99.9743
0.852815	99.9743
0.853806	99.9743
0.854797	99.9743
0.855788	99.9743
0.856779	99.9743
0.85777	99.9744
0.858761	99.9744
0.859752	99.9744
0.860743	99.9744
0.861734	99.9744
0.8625	99.9744
0.862725	99.9744
0.863716	99.9744
0.864707	99.9744
0.865698	99.9744
0.866689	99.9744
0.86768	99.9744
0.868671	99.9744
0.869662	99.9744
0.870653	99.9744
0.871644	99.9744
0.872635	99.9744
0.873626	99.9744
0.874617	99.9744
0.875608	99.9744
0.876599	99.9744
0.8775	99.9744
0.87759	99.9744
0.878581	99.9744
0.879572	99.9744
0.880563	99.9744
0.881554	99.9745
0.882545	99.9745
0.883536	99.9745
0.884527	99.9745
0.885518	99.9745
0.886509	99.9745
0.8875	99.9745
0.888491	99.9745
0.889482	99.9745
0.890473	99.9745
0.891464	99.9745
0.892455	99.9745
0.8925	99.9745
0.893446	99.9745
0.894437	99.9745
0.895428	99.9745
0.896419	99.9745
0.89741	99.9745
0.898401	99.9745
0.899392	99.9745
0.900383	99.9745
0.901374	99.9745
0.902365	99.9745
0.903356	99.9745
0.904347	99.9745
0.905338	99.9745
0.906329	99.9745
0.90732	99.9745
0.9075	99.9745
0.908311	99.9745
0.909302	99.9745
0.910293	99.9745
0.911284	99.9745
0.912275	99.9745
0.913266	99.9745
0.914257	99.9745
0.915248	99.9745
0.916239	99.9745
0.91723	99.9745
0.918221	99.9745
0.919212	99.9745
0.920203	99.9745
0.921194	99.9745
0.922185	99.9745
0.9225	99.9745
0.923176	99.9745
0.924167	99.9745
0.925158	99.9745
0.926149	99.9745
0.92714	99.9745
0.928131	99.9745
0.929122	99.9745
0.930113	99.9745
0.931104	99.9745
0.932095	99.9745
0.933086	99.9745
0.934077	99.9745
0.935068	99.9745
0.936059	99.9745
0.93705	99.9746
0.9375	99.9746
0.938041	99.9746
0.939032	99.9746
0.940023	99.9746
0.941014	99.9746
0.942005	99.9746
0.942995	99.9746
0.943986	99.9746
0.944977	99.9746
0.945968	99.9746
0.946959	99.9746
0.94795	99.9746
0.948941	99.9746
0.949932	99.9746
0.950923	99.9746
0.951914	99.9746
0.9525	99.9746
0.952905	99.9746
0.953896	99.9746
0.954887	99.9746
0.955878	99.9746
0.956869	99.9746
0.95786	99.9746
0.958851	99.9746
0.959842	99.9746
0.960833	99.9746
0.961824	99.9746
0.962815	99.9746
0.963806	99.9746
0.964797	99.9746
0.965788	99.9746
0.966779	99.9746
0.9675	99.9746
0.96777	99.9746
0.968761	99.9746
0.969752	99.9746
0.970743	99.9746
0.971734	99.9746
0.972725	99.9746
0.973716	99.9746
0.974707	99.9746
0.975698	99.9746
0.976689	99.9746
0.97768	99.9746
0.978671	99.9746
0.979662	99.9746
0.980653	99.9746
0.981644	99.9746
0.9825	99.9746
0.982635	99.9746
0.983626	99.9746
0.984617	99.9746
0.985608	99.9746
0.986599	99.9746
0.98759	99.9746
0.988581	99.9746
0.989572	99.9746
0.990563	99.9746
0.991554	99.9746
0.992545	99.9746
0.993536	99.9746
0.994527	99.9746
0.995518	99.9746
0.996509	99.9746
0.9975	99.9746
