# Supplementary material for: Calibration of parameters in microscopic traffic flow simulation models considering micro-meteorological information
Source: PLoS One. 2025 Jul 7;20(7):e0326191. doi: 10.1371/journal.pone.0326191 (PMC12233247; doi:10.1371/journal.pone.0326191)
Supplement: S1 Data — (ZIP) [file pone.0326191.s001.zip › Minimal Dataset/0.38Moderate Rain.xlsx]

## Sheet: Sheet1
0.315549
0.452696
0.32296
0.16872
0.423338
0.158542
0.196578
0.235632
0.197347
0.326015
0.288714
0.330698
0.325261
0.276795
0.218971
0.428352
0.264293
0.338603
0.1456
0.200568
0.306033
0.255855
0.208915
0.203508
0.246761
0.312811
0.376806
0.337929
0.394832
0.231998
0.305409
0.4533
0.230134
0.207776
0.248423
0.298617
0.443346
0.348362
0.402731
0.409208

## Sheet: FreqCounts1
RMSPE	Interval End Point	Count	Cumulative Frequency	Relative Frequency	Cumulative Frequency
		times		%	%
Frequency	Frequency	Frequency of A	Frequency of A	Frequency of A	Frequency of A
0.0075	0.015	0	0	0	0
0.0225	0.03	0	0	0	0
0.0375	0.045	0	0	0	0
0.0525	0.06	0	0	0	0
0.0675	0.075	0	0	0	0
0.0825	0.09	0	0	0	0
0.0975	0.105	0	0	0	0
0.1125	0.12	0	0	0	0
0.1275	0.135	0	0	0	0
0.1425	0.15	1	1	2.5	2.5
0.1575	0.165	1	2	2.5	5
0.1725	0.18	1	3	2.5	7.5
0.1875	0.195	0	3	0	7.5
0.2025	0.21	6	9	15	22.5
0.2175	0.225	1	10	2.5	25
0.2325	0.24	3	13	7.5	32.5
0.2475	0.255	2	15	5	37.5
0.2625	0.27	2	17	5	42.5
0.2775	0.285	1	18	2.5	45
0.2925	0.3	2	20	5	50
0.3075	0.315	3	23	7.5	57.5
0.3225	0.33	4	27	10	67.5
0.3375	0.345	3	30	7.5	75
0.3525	0.36	1	31	2.5	77.5
0.3675	0.375	0	31	0	77.5
0.3825	0.39	1	32	2.5	80
0.3975	0.405	2	34	5	85
0.4125	0.42	1	35	2.5	87.5
0.4275	0.435	2	37	5	92.5
0.4425	0.45	1	38	2.5	95
0.4575	0.465	2	40	5	100
0.4725	0.48	0	40	0	100
0.4875	0.495	0	40	0	100
0.5025	0.51	0	40	0	100
0.5175	0.525	0	40	0	100
0.5325	0.54	0	40	0	100
0.5475	0.555	0	40	0	100
0.5625	0.57	0	40	0	100
0.5775	0.585	0	40	0	100
0.5925	0.6	0	40	0	100
0.6075	0.615	0	40	0	100
0.6225	0.63	0	40	0	100
0.6375	0.645	0	40	0	100
0.6525	0.66	0	40	0	100
0.6675	0.675	0	40	0	100
0.6825	0.69	0	40	0	100
0.6975	0.705	0	40	0	100
0.7125	0.72	0	40	0	100
0.7275	0.735	0	40	0	100
0.7425	0.75	0	40	0	100
0.7575	0.765	0	40	0	100
0.7725	0.78	0	40	0	100
0.7875	0.795	0	40	0	100
0.8025	0.81	0	40	0	100
0.8175	0.825	0	40	0	100
0.8325	0.84	0	40	0	100
0.8475	0.855	0	40	0	100
0.8625	0.87	0	40	0	100
0.8775	0.885	0	40	0	100
0.8925	0.9	0	40	0	100
0.9075	0.915	0	40	0	100
0.9225	0.93	0	40	0	100
0.9375	0.945	0	40	0	100
0.9525	0.96	0	40	0	100
0.9675	0.975	0	40	0	100
0.9825	0.99	0	40	0	100
0.9975	1.005	0	40	0	100

## Sheet: FitNLCurve1
Independent variable	LogNormal fit C frequency	Independent variable	Regular Residual C Frequency	Regular Residual C Frequency	Fitted Y values	Regular Residual C Frequency	Regular Residual C Frequency	Percentile	Reference X	Reference Line
									mu = -0.000004	sigma = 0.750567
Fitted curve graph	Fitted Curve Graph			Histogram of Residuals	Residual vs. Predicted Values Plot	Residual vs. Predicted Values Plot	Normal Probability Plot of Residuals	Normal Probability Plot of Residuals	Normal Probability Plot of Residuals	Normal Probability Plot of Residuals
0.0075	-0.0661912	0.0075	0.0661912	0.0661912	-0.0661912	0.0661912	-1.74262	0.929368	-1.95227	0.464684
0.0225	-0.0661912	0.0225	0.0661912	0.0661912	-0.0661912	0.0661912	-1.58335	2.41636	1.95226	99.5353
0.0283108	-0.0661912	0.0375	0.0661889	0.0661889	-0.0661889	0.0661889	-1.52508	3.90335
0.0293018	-0.0661911	0.0525	0.0659931	0.0659931	-0.0659931	0.0659931	-1.30745	5.39033
0.0302928	-0.0661911	0.0675	0.0630494	0.0630494	-0.0630494	0.0630494	-0.764889	6.87732
0.0312838	-0.066191	0.0825	0.0458782	0.0458782	-0.0458782	0.0458782	-0.600515	8.36431
0.0322748	-0.0661909	0.0975	-0.0101018	-0.0101018	0.0101018	-0.0101018	-0.575309	9.8513
0.0332658	-0.0661908	0.1125	-0.134473	-0.134473	0.134473	-0.134473	-0.562317	11.3383
0.0342568	-0.0661906	0.1275	-0.346001	-0.346001	0.346001	-0.346001	-0.51007	12.8253
0.0352477	-0.0661903	0.1425	0.358123	0.358123	0.641877	0.358123	-0.430611	14.3123
0.0362387	-0.0661898	0.1575	0.00192124	0.00192124	0.998079	0.00192124	-0.424575	15.7993
0.0372297	-0.0661891	0.1725	-0.377905	-0.377905	1.3779	-0.377905	-0.407852	17.2862
0.0375	-0.0661889	0.1875	-1.74262	-1.74262	1.74262	-1.74262	-0.377905	18.7732
0.0382207	-0.0661881	0.2025	3.94024	3.94024	2.05976	3.94024	-0.361157	20.2602
0.0392117	-0.0661868	0.2175	-1.30745	-1.30745	2.30745	-1.30745	-0.346001	21.7472
0.0402027	-0.0661849	0.2325	0.524804	0.524804	2.4752	0.524804	-0.300709	23.2342
0.0411937	-0.0661824	0.2475	-0.562317	-0.562317	2.56232	-0.562317	-0.248297	24.7212
0.0421847	-0.066179	0.2625	-0.575309	-0.575309	2.57531	-0.575309	-0.202997	26.2082
0.0431757	-0.0661746	0.2775	-1.52508	-1.52508	2.52508	-1.52508	-0.163952	27.6952
0.0441667	-0.0661687	0.2925	-0.424575	-0.424575	2.42457	-0.424575	-0.134473	29.1822
0.0451577	-0.0661611	0.3075	0.713057	0.713057	2.28694	0.713057	-0.130378	30.6691
0.0461486	-0.0661513	0.3225	1.87561	1.87561	2.12439	1.87561	-0.101566	32.1561
0.0471396	-0.0661388	0.3375	1.05252	1.05252	1.94748	1.05252	-0.0875017	33.6431
0.0481306	-0.066123	0.3525	-0.764889	-0.764889	1.76489	-0.764889	-0.076883	35.1301
0.0491216	-0.0661031	0.3675	-1.58335	-1.58335	1.58335	-1.58335	-0.0557691	36.6171
0.0501126	-0.0660785	0.3825	-0.407852	-0.407852	1.40785	-0.407852	-0.0377302	38.1041
0.0511036	-0.066048	0.3975	0.758161	0.758161	1.24184	0.758161	-0.0223343	39.5911
0.0520946	-0.0660106	0.4125	-0.0875017	-0.0875017	1.0875	-0.0875017	-0.0101018	41.0781
0.0525	-0.0659931	0.4275	1.05397	1.05397	0.946031	1.05397	-0.00920534	42.5651
0.0530856	-0.0659651	0.4425	0.182142	0.182142	0.817858	0.182142	0.00192124	44.052
0.0540766	-0.0659101	0.4575	1.29714	1.29714	0.702856	1.29714	0.00198264	45.539
0.0550676	-0.0658438	0.4725	-0.600515	-0.600515	0.600515	-0.600515	0.0115113	47.026
0.0560586	-0.0657646	0.4875	-0.51007	-0.51007	0.51007	-0.51007	0.0196234	48.513
0.0570495	-0.0656705	0.5025	-0.430611	-0.430611	0.430611	-0.430611	0.0265272	50
0.0580405	-0.0655591	0.5175	-0.361157	-0.361157	0.361157	-0.361157	0.0324016	51.487
0.0590315	-0.0654281	0.5325	-0.300709	-0.300709	0.300709	-0.300709	0.0373993	52.974
0.0600225	-0.0652748	0.5475	-0.248297	-0.248297	0.248297	-0.248297	0.0416511	54.461
0.0610135	-0.0650962	0.5625	-0.202997	-0.202997	0.202997	-0.202997	0.0452683	55.948
0.0620045	-0.0648891	0.5775	-0.163952	-0.163952	0.163952	-0.163952	0.0458782	57.4349
0.0629955	-0.0646501	0.5925	-0.130378	-0.130378	0.130378	-0.130378	0.048346	58.9219
0.0639865	-0.0643752	0.6075	-0.101566	-0.101566	0.101566	-0.101566	0.0509651	60.4089
0.0649775	-0.0640605	0.6225	-0.076883	-0.076883	0.076883	-0.076883	0.0531943	61.8959
0.0659685	-0.0637017	0.6375	-0.0557691	-0.0557691	0.0557691	-0.0557691	0.0550922	63.3829
0.0669595	-0.0632941	0.6525	-0.0377302	-0.0377302	0.0377302	-0.0377302	0.0567085	64.8699
0.0675	-0.0630494	0.6675	-0.0223343	-0.0223343	0.0223343	-0.0223343	0.0580854	66.3569
0.0679505	-0.0628327	0.6825	-0.00920534	-0.00920534	0.00920534	-0.00920534	0.0592588	67.8439
0.0689414	-0.0623123	0.6975	0.00198264	0.00198264	-0.00198264	0.00198264	0.0602592	69.3309
0.0699324	-0.0617273	0.7125	0.0115113	0.0115113	-0.0115113	0.0115113	0.0611125	70.8178
0.0709234	-0.0610719	0.7275	0.0196234	0.0196234	-0.0196234	0.0196234	0.0618406	72.3048
0.0719144	-0.06034	0.7425	0.0265272	0.0265272	-0.0265272	0.0265272	0.0624622	73.7918
0.0729054	-0.059525	0.7575	0.0324016	0.0324016	-0.0324016	0.0324016	0.0629931	75.2788
0.0738964	-0.0586204	0.7725	0.0373993	0.0373993	-0.0373993	0.0373993	0.0630494	76.7658
0.0748874	-0.0576191	0.7875	0.0416511	0.0416511	-0.0416511	0.0416511	0.0634468	78.2528
0.0758784	-0.0565138	0.8025	0.0452683	0.0452683	-0.0452683	0.0452683	0.0659931	79.7398
0.0768694	-0.055297	0.8175	0.048346	0.048346	-0.048346	0.048346	0.0661889	81.2268
0.0778604	-0.053961	0.8325	0.0509651	0.0509651	-0.0509651	0.0509651	0.0661912	82.7138
0.0788514	-0.0524978	0.8475	0.0531943	0.0531943	-0.0531943	0.0531943	0.0661912	84.2007
0.0798423	-0.0508991	0.8625	0.0550922	0.0550922	-0.0550922	0.0550922	0.182142	85.6877
0.0808333	-0.0491567	0.8775	0.0567085	0.0567085	-0.0567085	0.0567085	0.358123	87.1747
0.0818243	-0.0472619	0.8925	0.0580854	0.0580854	-0.0580854	0.0580854	0.524804	88.6617
0.0825	-0.0458782	0.9075	0.0592588	0.0592588	-0.0592588	0.0592588	0.713057	90.1487
0.0828153	-0.045206	0.9225	0.0602592	0.0602592	-0.0602592	0.0602592	0.758161	91.6357
0.0838063	-0.0429801	0.9375	0.0611125	0.0611125	-0.0611125	0.0611125	1.05252	93.1227
0.0847973	-0.0405753	0.9525	0.0618406	0.0618406	-0.0618406	0.0618406	1.05397	94.6097
0.0857883	-0.0379824	0.9675	0.0624622	0.0624622	-0.0624622	0.0624622	1.29714	96.0967
0.0867793	-0.0351923	0.9825	0.0629931	0.0629931	-0.0629931	0.0629931	1.87561	97.5836
0.0877703	-0.0321959	0.9975	0.0634468	0.0634468	-0.0634468	0.0634468	3.94024	99.0706
0.0887613	-0.0289838
0.0897523	-0.0255468
0.0907432	-0.0218757
0.0917342	-0.0179614
0.0927252	-0.0137947
0.0937162	-0.00936658
0.0947072	-0.00466821
0.0956982	0.000309203
0.0966892	0.00557424
0.0975	0.0101018
0.0976802	0.0111353
0.0986712	0.0170006
0.0996622	0.0231781
0.100653	0.0296754
0.101644	0.0365001
0.102635	0.0436593
0.103626	0.0511598
0.104617	0.059008
0.105608	0.0672103
0.106599	0.0757722
0.10759	0.0846993
0.108581	0.0939966
0.109572	0.103669
0.110563	0.11372
0.111554	0.124153
0.1125	0.134473
0.112545	0.134973
0.113536	0.146182
0.114527	0.157782
0.115518	0.169776
0.116509	0.182164
0.1175	0.194949
0.118491	0.20813
0.119482	0.221707
0.120473	0.235681
0.121464	0.25005
0.122455	0.264814
0.123446	0.27997
0.124437	0.295515
0.125428	0.311449
0.126419	0.327766
0.12741	0.344464
0.1275	0.346001
0.128401	0.361539
0.129392	0.378986
0.130383	0.3968
0.131374	0.414977
0.132365	0.433509
0.133356	0.452392
0.134347	0.471618
0.135338	0.491181
0.136329	0.511074
0.13732	0.531289
0.138311	0.551818
0.139302	0.572653
0.140293	0.593786
0.141284	0.615207
0.142275	0.636907
0.1425	0.641877
0.143266	0.658878
0.144257	0.681109
0.145248	0.703591
0.146239	0.726313
0.14723	0.749266
0.148221	0.772439
0.149212	0.795821
0.150203	0.819401
0.151194	0.843169
0.152185	0.867113
0.153176	0.891223
0.154167	0.915486
0.1575	0.998079
0.1725	1.3779
0.179932	1.56275
0.180923	1.58687
0.181914	1.61084
0.182905	1.63464
0.183896	1.65828
0.184887	1.68173
0.185878	1.70499
0.186869	1.72805
0.1875	1.74262
0.18786	1.75091
0.188851	1.77355
0.189842	1.79597
0.190833	1.81816
0.191824	1.84011
0.192815	1.86182
0.193806	1.88327
0.194797	1.90447
0.195788	1.9254
0.196779	1.94607
0.19777	1.96645
0.198761	1.98655
0.199752	2.00637
0.200743	2.02589
0.201734	2.04511
0.2025	2.05976
0.202725	2.06403
0.203716	2.08264
0.204707	2.10094
0.205698	2.11892
0.206689	2.13657
0.20768	2.15391
0.208671	2.17091
0.209662	2.18759
0.210653	2.20393
0.211644	2.21993
0.212635	2.23559
0.213626	2.2509
0.214617	2.26588
0.215608	2.2805
0.216599	2.29478
0.2175	2.30745
0.21759	2.3087
0.218581	2.32227
0.219572	2.33549
0.220563	2.34835
0.221554	2.36085
0.222545	2.373
0.223536	2.3848
0.224527	2.39623
0.225518	2.4073
0.226509	2.41802
0.2275	2.42838
0.228491	2.43838
0.229482	2.44802
0.230473	2.45731
0.231464	2.46624
0.232455	2.47482
0.2325	2.4752
0.233446	2.48304
0.234437	2.4909
0.235428	2.49842
0.236419	2.50558
0.23741	2.51239
0.238401	2.51886
0.239392	2.52498
0.240383	2.53076
0.241374	2.53619
0.242365	2.54128
0.243356	2.54604
0.244347	2.55046
0.245338	2.55455
0.246329	2.5583
0.24732	2.56173
0.2475	2.56232
0.248311	2.56483
0.249302	2.56761
0.250293	2.57007
0.251284	2.57221
0.252275	2.57404
0.253266	2.57556
0.254257	2.57676
0.255248	2.57767
0.256239	2.57827
0.25723	2.57857
0.258221	2.57858
0.259212	2.5783
0.260203	2.57772
0.261194	2.57687
0.262185	2.57573
0.2625	2.57531
0.263176	2.57431
0.264167	2.57262
0.265158	2.57066
0.266149	2.56844
0.26714	2.56594
0.268131	2.56319
0.269122	2.56019
0.270113	2.55693
0.271104	2.55342
0.272095	2.54967
0.273086	2.54568
0.274077	2.54146
0.275068	2.537
0.276059	2.53231
0.27705	2.52739
0.2775	2.52508
0.278041	2.52226
0.279032	2.5169
0.280023	2.51134
0.281014	2.50556
0.282005	2.49958
0.282995	2.49339
0.283986	2.48701
0.284977	2.48043
0.285968	2.47367
0.286959	2.46671
0.28795	2.45958
0.288941	2.45226
0.289932	2.44477
0.290923	2.43711
0.291914	2.42928
0.2925	2.42457
0.292905	2.42129
0.293896	2.41313
0.294887	2.40482
0.295878	2.39636
0.296869	2.38775
0.29786	2.37899
0.298851	2.37009
0.299842	2.36105
0.300833	2.35188
0.301824	2.34258
0.302815	2.33315
0.303806	2.32359
0.304797	2.31392
0.305788	2.30412
0.306779	2.29422
0.3075	2.28694
0.30777	2.2842
0.308761	2.27408
0.309752	2.26385
0.310743	2.25352
0.311734	2.24309
0.312725	2.23257
0.313716	2.22196
0.314707	2.21126
0.315698	2.20047
0.316689	2.1896
0.31768	2.17866
0.318671	2.16763
0.319662	2.15654
0.320653	2.14537
0.321644	2.13414
0.3225	2.12439
0.322635	2.12284
0.323626	2.11149
0.324617	2.10007
0.325608	2.0886
0.326599	2.07707
0.32759	2.06549
0.328581	2.05387
0.329572	2.0422
0.330563	2.03048
0.331554	2.01873
0.332545	2.00693
0.333536	1.99511
0.334527	1.98324
0.335518	1.97135
0.336509	1.95943
0.3375	1.94748
0.3375	1.94748
0.338491	1.93551
0.339482	1.92352
0.340473	1.9115
0.3525	1.76489
0.360293	1.67009
0.361284	1.6581
0.362275	1.64612
0.363266	1.63417
0.364257	1.62224
0.365248	1.61033
0.366239	1.59844
0.36723	1.58658
0.3675	1.58335
0.368221	1.57475
0.369212	1.56294
0.370203	1.55117
0.371194	1.53942
0.372185	1.5277
0.373176	1.51602
0.374167	1.50437
0.375158	1.49275
0.376149	1.48117
0.37714	1.46963
0.378131	1.45812
0.379122	1.44665
0.380113	1.43522
0.381104	1.42383
0.382095	1.41248
0.3825	1.40785
0.383086	1.40118
0.384077	1.38991
0.385068	1.37869
0.386059	1.36751
0.38705	1.35637
0.388041	1.34529
0.389032	1.33424
0.390023	1.32325
0.391014	1.3123
0.392005	1.3014
0.392995	1.29054
0.393986	1.27974
0.394977	1.26899
0.395968	1.25828
0.396959	1.24763
0.3975	1.24184
0.39795	1.23703
0.398941	1.22647
0.399932	1.21598
0.400923	1.20553
0.401914	1.19514
0.402905	1.1848
0.403896	1.17451
0.404887	1.16428
0.405878	1.1541
0.406869	1.14397
0.40786	1.1339
0.408851	1.12389
0.409842	1.11393
0.410833	1.10403
0.411824	1.09418
0.4125	1.0875
0.412815	1.08439
0.413806	1.07466
0.414797	1.06498
0.415788	1.05536
0.416779	1.0458
0.41777	1.03629
0.418761	1.02685
0.419752	1.01745
0.420743	1.00812
0.421734	0.998846
0.422725	0.989629
0.423716	0.980469
0.424707	0.971368
0.425698	0.962325
0.426689	0.95334
0.4275	0.946031
0.42768	0.944413
0.428671	0.935544
0.429662	0.926733
0.430653	0.917981
0.431644	0.909287
0.432635	0.900652
0.433626	0.892074
0.434617	0.883555
0.435608	0.875094
0.436599	0.866692
0.43759	0.858347
0.438581	0.85006
0.439572	0.841832
0.440563	0.833661
0.441554	0.825548
0.4425	0.817858
0.442545	0.817493
0.443536	0.809495
0.444527	0.801555
0.445518	0.793673
0.446509	0.785847
0.4475	0.778079
0.448491	0.770368
0.449482	0.762714
0.450473	0.755116
0.451464	0.747575
0.452455	0.740091
0.453446	0.732662
0.454437	0.72529
0.455428	0.717974
0.456419	0.710713
0.45741	0.703508
0.4575	0.702856
0.458401	0.696359
0.459392	0.689264
0.460383	0.682225
0.461374	0.67524
0.462365	0.66831
0.463356	0.661434
0.464347	0.654613
0.465338	0.647845
0.466329	0.641131
0.46732	0.63447
0.468311	0.627863
0.469302	0.621308
0.470293	0.614807
0.471284	0.608358
0.472275	0.601961
0.4725	0.600515
0.473266	0.595616
0.474257	0.589323
0.475248	0.583082
0.476239	0.576892
0.47723	0.570753
0.478221	0.564664
0.479212	0.558627
0.480203	0.552639
0.481194	0.546701
0.482185	0.540814
0.483176	0.534975
0.484167	0.529186
0.485158	0.523445
0.486149	0.517754
0.48714	0.51211
0.4875	0.51007
0.488131	0.506515
0.489122	0.500967
0.490113	0.495467
0.491104	0.490015
0.492095	0.484609
0.493086	0.47925
0.494077	0.473937
0.495068	0.46867
0.496059	0.46345
0.49705	0.458274
0.498041	0.453144
0.499032	0.448059
0.500023	0.443019
0.501014	0.438023
0.502005	0.433071
0.5025	0.430611
0.502995	0.428163
0.503986	0.423298
0.504977	0.418477
0.505968	0.413699
0.506959	0.408963
0.50795	0.40427
0.508941	0.399618
0.509932	0.395009
0.510923	0.390441
0.511914	0.385914
0.512905	0.381428
0.513896	0.376983
0.514887	0.372578
0.515878	0.368213
0.516869	0.363888
0.5175	0.361157
0.51786	0.359603
0.518851	0.355357
0.519842	0.351149
0.520833	0.34698
0.521824	0.34285
0.522815	0.338758
0.523806	0.334703
0.524797	0.330686
0.525788	0.326706
0.526779	0.322763
0.52777	0.318857
0.528761	0.314987
0.529752	0.311153
0.530743	0.307355
0.531734	0.303593
0.5325	0.300709
0.532725	0.299865
0.533716	0.296173
0.534707	0.292516
0.535698	0.288893
0.536689	0.285304
0.53768	0.281749
0.538671	0.278227
0.539662	0.274739
0.540653	0.271284
0.541644	0.267862
0.542635	0.264473
0.543626	0.261116
0.544617	0.257791
0.545608	0.254497
0.546599	0.251235
0.5475	0.248297
0.54759	0.248005
0.548581	0.244805
0.549572	0.241636
0.550563	0.238498
0.551554	0.23539
0.552545	0.232311
0.553536	0.229263
0.554527	0.226244
0.555518	0.223254
0.556509	0.220293
0.5575	0.217361
0.558491	0.214458
0.559482	0.211582
0.560473	0.208735
0.561464	0.205915
0.562455	0.203123
0.5625	0.202997
0.563446	0.200359
0.564437	0.197621
0.565428	0.19491
0.566419	0.192226
0.56741	0.189568
0.568401	0.186936
0.569392	0.18433
0.570383	0.18175
0.571374	0.179195
0.572365	0.176665
0.573356	0.17416
0.574347	0.17168
0.575338	0.169225
0.576329	0.166794
0.57732	0.164387
0.5775	0.163952
0.578311	0.162004
0.579302	0.159645
0.580293	0.157309
0.581284	0.154996
0.582275	0.152706
0.583266	0.15044
0.584257	0.148195
0.585248	0.145974
0.586239	0.143774
0.58723	0.141597
0.588221	0.139441
0.589212	0.137307
0.590203	0.135194
0.591194	0.133102
0.592185	0.131032
0.5925	0.130378
0.593176	0.128982
0.594167	0.126953
0.595158	0.124945
0.596149	0.122956
0.59714	0.120988
0.598131	0.11904
0.599122	0.117111
0.600113	0.115202
0.601104	0.113312
0.602095	0.111441
0.603086	0.109589
0.604077	0.107756
0.605068	0.105941
0.606059	0.104145
0.60705	0.102368
0.6075	0.101566
0.608041	0.100608
0.609032	0.0988661
0.610023	0.097142
0.611014	0.0954355
0.612005	0.0937464
0.612995	0.0920745
0.613986	0.0904197
0.614977	0.0887818
0.615968	0.0871606
0.616959	0.0855561
0.61795	0.0839679
0.618941	0.082396
0.619932	0.0808402
0.620923	0.0793003
0.621914	0.0777762
0.6225	0.076883
0.622905	0.0762678
0.623896	0.0747749
0.624887	0.0732973
0.625878	0.0718349
0.626869	0.0703875
0.62786	0.0689551
0.628851	0.0675374
0.629842	0.0661343
0.630833	0.0647456
0.631824	0.0633713
0.632815	0.0620111
0.633806	0.060665
0.634797	0.0593328
0.635788	0.0580144
0.636779	0.0567096
0.6375	0.0557691
0.63777	0.0554183
0.638761	0.0541403
0.639752	0.0528756
0.640743	0.051624
0.641734	0.0503854
0.642725	0.0491596
0.643716	0.0479465
0.644707	0.046746
0.645698	0.0455579
0.646689	0.0443822
0.64768	0.0432187
0.648671	0.0420673
0.649662	0.0409279
0.650653	0.0398003
0.651644	0.0386845
0.6525	0.0377302
0.652635	0.0375803
0.653626	0.0364876
0.654617	0.0354062
0.655608	0.0343362
0.656599	0.0332773
0.65759	0.0322294
0.658581	0.0311925
0.659572	0.0301664
0.660563	0.029151
0.661554	0.0281462
0.662545	0.0271519
0.663536	0.026168
0.664527	0.0251944
0.665518	0.024231
0.666509	0.0232776
0.6675	0.0223343
0.668491	0.0214008
0.669482	0.0204771
0.670473	0.019563
0.671464	0.0186586
0.672455	0.0177636
0.673446	0.016878
0.674437	0.0160017
0.675428	0.0151346
0.676419	0.0142766
0.67741	0.0134276
0.678401	0.0125875
0.679392	0.0117562
0.680383	0.0109337
0.681374	0.0101198
0.682365	0.0093145
0.6825	0.00920534
0.683356	0.00851763
0.684347	0.00772915
0.685338	0.00694897
0.686329	0.00617699
0.68732	0.00541314
0.688311	0.00465733
0.689302	0.00390947
0.690293	0.0031695
0.691284	0.00243732
0.692275	0.00171285
0.693266	0.000996021
0.694257	0.000286747
0.695248	-0.000415049
0.696239	-0.00110944
0.69723	-0.00179651
0.6975	-0.00198264
0.698221	-0.00247633
0.699212	-0.00314898
0.700203	-0.00381453
0.701194	-0.00447305
0.702185	-0.00512462
0.703176	-0.00576931
0.704167	-0.00640719
0.705158	-0.00703833
0.706149	-0.00766281
0.70714	-0.00828068
0.708131	-0.00889202
0.709122	-0.0094969
0.710113	-0.0100954
0.711104	-0.0106875
0.712095	-0.0112734
0.7125	-0.0115113
0.713086	-0.0118531
0.714077	-0.0124267
0.715068	-0.0129942
0.716059	-0.0135557
0.71705	-0.0141112
0.718041	-0.0146609
0.719032	-0.0152047
0.720023	-0.0157428
0.721014	-0.0162752
0.722005	-0.016802
0.722995	-0.0173231
0.723986	-0.0178388
0.724977	-0.018349
0.725968	-0.0188538
0.726959	-0.0193532
0.7275	-0.0196234
0.72795	-0.0198473
0.728941	-0.0203362
0.729932	-0.02082
0.730923	-0.0212985
0.731914	-0.0217721
0.732905	-0.0222406
0.733896	-0.0227041
0.734887	-0.0231627
0.735878	-0.0236164
0.736869	-0.0240654
0.73786	-0.0245096
0.738851	-0.024949
0.739842	-0.0253838
0.740833	-0.025814
0.741824	-0.0262396
0.7425	-0.0265272
0.742815	-0.0266607
0.743806	-0.0270774
0.744797	-0.0274896
0.745788	-0.0278974
0.746779	-0.0283009
0.74777	-0.0287001
0.748761	-0.0290951
0.749752	-0.0294859
0.750743	-0.0298726
0.751734	-0.0302551
0.752725	-0.0306336
0.753716	-0.031008
0.754707	-0.0313785
0.755698	-0.0317451
0.756689	-0.0321077
0.7575	-0.0324016
0.75768	-0.0324665
0.758671	-0.0328215
0.759662	-0.0331727
0.760653	-0.0335202
0.761644	-0.033864
0.762635	-0.0342042
0.763626	-0.0345407
0.764617	-0.0348737
0.765608	-0.0352031
0.766599	-0.035529
0.76759	-0.0358515
0.768581	-0.0361705
0.769572	-0.0364861
0.770563	-0.0367984
0.771554	-0.0371074
0.7725	-0.0373993
0.772545	-0.0374131
0.773536	-0.0377156
0.774527	-0.0380148
0.775518	-0.0383109
0.776509	-0.0386038
0.7775	-0.0388936
0.778491	-0.0391803
0.779482	-0.039464
0.780473	-0.0397446
0.781464	-0.0400223
0.782455	-0.040297
0.783446	-0.0405688
0.784437	-0.0408378
0.785428	-0.0411038
0.786419	-0.0413671
0.78741	-0.0416275
0.7875	-0.0416511
0.788401	-0.0418852
0.789392	-0.0421401
0.790383	-0.0423924
0.791374	-0.0426419
0.792365	-0.0428888
0.793356	-0.0431331
0.794347	-0.0433748
0.795338	-0.0436139
0.796329	-0.0438505
0.79732	-0.0440846
0.798311	-0.0443162
0.799302	-0.0445453
0.800293	-0.044772
0.801284	-0.0449963
0.802275	-0.0452182
0.8025	-0.0452683
0.803266	-0.0454378
0.804257	-0.045655
0.805248	-0.0458699
0.806239	-0.0460825
0.80723	-0.0462929
0.808221	-0.0465011
0.809212	-0.046707
0.810203	-0.0469107
0.811194	-0.0471123
0.812185	-0.0473118
0.813176	-0.0475091
0.814167	-0.0477044
0.815158	-0.0478975
0.816149	-0.0480887
0.81714	-0.0482778
0.8175	-0.048346
0.818131	-0.0484648
0.819122	-0.04865
0.820113	-0.0488331
0.821104	-0.0490143
0.822095	-0.0491936
0.823086	-0.049371
0.824077	-0.0495465
0.825068	-0.0497201
0.826059	-0.0498919
0.82705	-0.0500619
0.828041	-0.0502301
0.829032	-0.0503965
0.830023	-0.0505611
0.831014	-0.050724
0.832005	-0.0508851
0.8325	-0.0509651
0.832995	-0.0510446
0.833986	-0.0512024
0.834977	-0.0513585
0.835968	-0.0515129
0.836959	-0.0516657
0.83795	-0.0518169
0.838941	-0.0519665
0.839932	-0.0521145
0.840923	-0.052261
0.841914	-0.0524058
0.842905	-0.0525492
0.843896	-0.052691
0.844887	-0.0528314
0.845878	-0.0529702
0.846869	-0.0531076
0.8475	-0.0531943
0.84786	-0.0532436
0.848851	-0.0533781
0.849842	-0.0535111
0.850833	-0.0536428
0.851824	-0.0537731
0.852815	-0.053902
0.853806	-0.0540295
0.854797	-0.0541557
0.855788	-0.0542806
0.856779	-0.0544041
0.85777	-0.0545263
0.858761	-0.0546473
0.859752	-0.054767
0.860743	-0.0548854
0.861734	-0.0550025
0.8625	-0.0550922
0.862725	-0.0551184
0.863716	-0.0552331
0.864707	-0.0553466
0.865698	-0.0554589
0.866689	-0.05557
0.86768	-0.0556799
0.868671	-0.0557887
0.869662	-0.0558963
0.870653	-0.0560028
0.871644	-0.0561081
0.872635	-0.0562124
0.873626	-0.0563156
0.874617	-0.0564176
0.875608	-0.0565186
0.876599	-0.0566185
0.8775	-0.0567085
0.87759	-0.0567174
0.878581	-0.0568152
0.879572	-0.056912
0.880563	-0.0570078
0.881554	-0.0571026
0.882545	-0.0571964
0.883536	-0.0572892
0.884527	-0.057381
0.885518	-0.0574718
0.886509	-0.0575617
0.8875	-0.0576507
0.888491	-0.0577387
0.889482	-0.0578258
0.890473	-0.0579119
0.891464	-0.0579972
0.892455	-0.0580816
0.8925	-0.0580854
0.893446	-0.058165
0.894437	-0.0582476
0.895428	-0.0583294
0.896419	-0.0584103
0.89741	-0.0584903
0.898401	-0.0585695
0.899392	-0.0586478
0.900383	-0.0587254
0.901374	-0.0588021
0.902365	-0.058878
0.903356	-0.0589531
0.904347	-0.0590274
0.905338	-0.059101
0.906329	-0.0591738
0.90732	-0.0592458
0.9075	-0.0592588
0.908311	-0.059317
0.909302	-0.0593876
0.910293	-0.0594573
0.911284	-0.0595264
0.912275	-0.0595947
0.913266	-0.0596623
0.914257	-0.0597292
0.915248	-0.0597954
0.916239	-0.0598609
0.91723	-0.0599257
0.918221	-0.0599899
0.919212	-0.0600533
0.920203	-0.0601161
0.921194	-0.0601783
0.922185	-0.0602398
0.9225	-0.0602592
0.923176	-0.0603006
0.924167	-0.0603608
0.925158	-0.0604204
0.926149	-0.0604794
0.92714	-0.0605378
0.928131	-0.0605955
0.929122	-0.0606526
0.930113	-0.0607092
0.931104	-0.0607651
0.932095	-0.0608205
0.933086	-0.0608753
0.934077	-0.0609295
0.935068	-0.0609831
0.936059	-0.0610362
0.93705	-0.0610888
0.9375	-0.0611125
0.938041	-0.0611408
0.939032	-0.0611922
0.940023	-0.0612431
0.941014	-0.0612935
0.942005	-0.0613434
0.942995	-0.0613927
0.943986	-0.0614415
0.944977	-0.0614898
0.945968	-0.0615377
0.946959	-0.061585
0.94795	-0.0616318
0.948941	-0.0616781
0.949932	-0.061724
0.950923	-0.0617694
0.951914	-0.0618143
0.9525	-0.0618406
0.952905	-0.0618587
0.953896	-0.0619027
0.954887	-0.0619462
0.955878	-0.0619893
0.956869	-0.0620319
0.95786	-0.0620741
0.958851	-0.0621158
0.959842	-0.0621571
0.960833	-0.062198
0.961824	-0.0622384
0.962815	-0.0622785
0.963806	-0.0623181
0.964797	-0.0623573
0.965788	-0.0623961
0.966779	-0.0624345
0.9675	-0.0624622
0.96777	-0.0624725
0.968761	-0.0625101
0.969752	-0.0625473
0.970743	-0.0625842
0.971734	-0.0626206
0.972725	-0.0626567
0.973716	-0.0626924
0.974707	-0.0627277
0.975698	-0.0627627
0.976689	-0.0627973
0.97768	-0.0628315
0.978671	-0.0628654
0.979662	-0.0628989
0.980653	-0.0629321
0.981644	-0.062965
0.9825	-0.0629931
0.982635	-0.0629975
0.983626	-0.0630297
0.984617	-0.0630615
0.985608	-0.063093
0.986599	-0.0631242
0.98759	-0.0631551
0.988581	-0.0631856
0.989572	-0.0632159
0.990563	-0.0632458
0.991554	-0.0632754
0.992545	-0.0633047
0.993536	-0.0633337
0.994527	-0.0633624
0.995518	-0.0633909
0.996509	-0.063419
0.9975	-0.0634468

## Sheet: FitNLCurve2
Independent variable	Boltzmann fit F cumulative frequency	Independent variable	Conventional Residual F Cumulative Frequency	Conventional Residual F Cumulative Frequency	Fitted Y values	Conventional Residual F Cumulative Frequency	Conventional Residual F Cumulative Frequency	Percentile	Reference X	Reference Line
									mu = -0.000000	sigma = 2.139189
Fitted curve graph	Fitted Curve Graph			Histogram of Residuals	Residual vs. Predicted Values Plot	Residual vs. Predicted Values Plot	Normal Probability Plot of Residuals	Normal Probability Plot of Residuals	Normal Probability Plot of Residuals	Normal Probability Plot of Residuals
0.0075	-2.54271	0.0075	2.54271	2.54271	-2.54271	2.54271	-6.34525	0.929368	-5.56415	0.464684
0.00849099	-2.52664	0.0225	2.2684	2.2684	-2.2684	2.2684	-4.69735	2.41636	5.56415	99.5353
0.00948198	-2.51029	0.0375	1.91604	1.91604	-1.91604	1.91604	-3.46962	3.90335
0.010473	-2.49368	0.0525	1.46419	1.46419	-1.46419	1.46419	-3.46662	5.39033
0.011464	-2.47678	0.0675	0.886073	0.886073	-0.886073	0.886073	-3.3123	6.87732
0.012455	-2.4596	0.0825	0.148539	0.148539	-0.148539	0.148539	-2.94879	8.36431
0.0134459	-2.44214	0.0975	-0.788922	-0.788922	0.788922	-0.788922	-2.88334	9.8513
0.0144369	-2.42438	0.1125	-1.97495	-1.97495	1.97495	-1.97495	-2.82883	11.3383
0.0154279	-2.40633	0.1275	-3.46662	-3.46662	3.46662	-3.46662	-2.81534	12.8253
0.0164189	-2.38797	0.1425	-2.82883	-2.82883	5.32883	-2.82883	-2.63218	14.3123
0.0174099	-2.3693	0.1575	-2.63218	-2.63218	7.63218	-2.63218	-2.30139	15.7993
0.0184009	-2.35033	0.1725	-2.94879	-2.94879	10.4488	-2.94879	-1.97495	17.2862
0.0193919	-2.33103	0.1875	-6.34525	-6.34525	13.8452	-6.34525	-1.666	18.7732
0.0203829	-2.31142	0.2025	4.6274	4.6274	17.8726	4.6274	-0.788922	20.2602
0.0213739	-2.29147	0.2175	2.44611	2.44611	22.5539	2.44611	-0.371244	21.7472
0.0223649	-2.2712	0.2325	4.62902	4.62902	27.871	4.62902	-0.371098	23.2342
0.0225	-2.2684	0.2475	3.74601	3.74601	33.754	3.74601	-0.370909	24.7212
0.0233559	-2.25058	0.2625	2.42263	2.42263	40.0774	2.42263	-0.370665	26.2082
0.0243468	-2.22962	0.2775	-1.666	-1.666	46.666	-1.666	-0.37035	27.6952
0.0253378	-2.20831	0.2925	-3.3123	-3.3123	53.3123	-3.3123	-0.369943	29.1822
0.0263288	-2.18665	0.3075	-2.30139	-2.30139	59.8014	-2.30139	-0.369416	30.6691
0.0273198	-2.16462	0.3225	1.56191	1.56191	65.9381	1.56191	-0.368736	32.1561
0.0283108	-2.14223	0.3375	3.43103	3.43103	71.569	3.43103	-0.367857	33.6431
0.0293018	-2.11947	0.3525	0.905622	0.905622	76.5944	0.905622	-0.36672	35.1301
0.0302928	-2.09633	0.3675	-3.46962	-3.46962	80.9696	-3.46962	-0.365251	36.6171
0.0312838	-2.0728	0.3825	-4.69735	-4.69735	84.6973	-4.69735	-0.363353	38.1041
0.0322748	-2.04888	0.3975	-2.81534	-2.81534	87.8153	-2.81534	-0.3609	39.5911
0.0332658	-2.02456	0.4125	-2.88334	-2.88334	90.3833	-2.88334	-0.357729	41.0781
0.0342568	-1.99984	0.4275	0.0284125	0.0284125	92.4716	0.0284125	-0.353631	42.5651
0.0352477	-1.97471	0.4425	0.847826	0.847826	94.1522	0.847826	-0.348336	44.052
0.0362387	-1.94917	0.4575	4.50657	4.50657	95.4934	4.50657	-0.341492	45.539
0.0372297	-1.9232	0.4725	3.44326	3.44326	96.5567	3.44326	-0.332649	47.026
0.0375	-1.91604	0.4875	2.60475	2.60475	97.3953	2.60475	-0.321221	48.513
0.0382207	-1.89679	0.5025	1.94626	1.94626	98.0537	1.94626	-0.306455	50
0.0392117	-1.86996	0.5175	1.43085	1.43085	98.5691	1.43085	-0.287377	51.487
0.0402027	-1.84267	0.5325	1.02846	1.02846	98.9715	1.02846	-0.26273	52.974
0.0411937	-1.81494	0.5475	0.714942	0.714942	99.2851	0.714942	-0.230892	54.461
0.0421847	-1.78675	0.5625	0.471044	0.471044	99.529	0.471044	-0.189771	55.948
0.0431757	-1.75809	0.5775	0.281539	0.281539	99.7185	0.281539	-0.136673	57.4349
0.0441667	-1.72895	0.5925	0.134436	0.134436	99.8656	0.134436	-0.0681273	58.9219
0.0451577	-1.69934	0.6075	0.0203312	0.0203312	99.9797	0.0203312	0.0203312	60.4089
0.0461486	-1.66924	0.6225	-0.0681273	-0.0681273	100.068	-0.0681273	0.0284125	61.8959
0.0471396	-1.63864	0.6375	-0.136673	-0.136673	100.137	-0.136673	0.134436	63.3829
0.0481306	-1.60754	0.6525	-0.189771	-0.189771	100.19	-0.189771	0.148539	64.8699
0.0491216	-1.57592	0.6675	-0.230892	-0.230892	100.231	-0.230892	0.281539	66.3569
0.0501126	-1.54379	0.6825	-0.26273	-0.26273	100.263	-0.26273	0.471044	67.8439
0.0511036	-1.51113	0.6975	-0.287377	-0.287377	100.287	-0.287377	0.714942	69.3309
0.0520946	-1.47793	0.7125	-0.306455	-0.306455	100.306	-0.306455	0.847826	70.8178
0.0525	-1.46419	0.7275	-0.321221	-0.321221	100.321	-0.321221	0.886073	72.3048
0.0530856	-1.44418	0.7425	-0.332649	-0.332649	100.333	-0.332649	0.905622	73.7918
0.0540766	-1.40988	0.7575	-0.341492	-0.341492	100.341	-0.341492	1.02846	75.2788
0.0550676	-1.37502	0.7725	-0.348336	-0.348336	100.348	-0.348336	1.43085	76.7658
0.0560586	-1.33959	0.7875	-0.353631	-0.353631	100.354	-0.353631	1.46419	78.2528
0.0570495	-1.30357	0.8025	-0.357729	-0.357729	100.358	-0.357729	1.56191	79.7398
0.0580405	-1.26697	0.8175	-0.3609	-0.3609	100.361	-0.3609	1.91604	81.2268
0.0590315	-1.22977	0.8325	-0.363353	-0.363353	100.363	-0.363353	1.94626	82.7138
0.0600225	-1.19196	0.8475	-0.365251	-0.365251	100.365	-0.365251	2.2684	84.2007
0.0610135	-1.15353	0.8625	-0.36672	-0.36672	100.367	-0.36672	2.42263	85.6877
0.0620045	-1.11448	0.8775	-0.367857	-0.367857	100.368	-0.367857	2.44611	87.1747
0.0629955	-1.07479	0.8925	-0.368736	-0.368736	100.369	-0.368736	2.54271	88.6617
0.0639865	-1.03445	0.9075	-0.369416	-0.369416	100.369	-0.369416	2.60475	90.1487
0.0649775	-0.993454	0.9225	-0.369943	-0.369943	100.37	-0.369943	3.43103	91.6357
0.0659685	-0.951793	0.9375	-0.37035	-0.37035	100.37	-0.37035	3.44326	93.1227
0.0669595	-0.909456	0.9525	-0.370665	-0.370665	100.371	-0.370665	3.74601	94.6097
0.0675	-0.886073	0.9675	-0.370909	-0.370909	100.371	-0.370909	4.50657	96.0967
0.0679505	-0.86643	0.9825	-0.371098	-0.371098	100.371	-0.371098	4.6274	97.5836
0.0689414	-0.822707	0.9975	-0.371244	-0.371244	100.371	-0.371244	4.62902	99.0706
0.0699324	-0.778275
0.0709234	-0.733124
0.0719144	-0.687242
0.0729054	-0.640618
0.0738964	-0.593242
0.0748874	-0.545102
0.0758784	-0.496185
0.0768694	-0.446481
0.0778604	-0.395978
0.0788514	-0.344664
0.0798423	-0.292525
0.0808333	-0.239551
0.0818243	-0.185729
0.0825	-0.148539
0.0828153	-0.131046
0.0838063	-0.0754887
0.0847973	-0.0190449
0.0857883	0.0382986
0.0867793	0.0965551
0.0877703	0.155738
0.0887613	0.215861
0.0897523	0.276938
0.0907432	0.338982
0.0917342	0.402008
0.0927252	0.46603
0.0937162	0.531062
0.0947072	0.597119
0.0956982	0.664216
0.0966892	0.732367
0.0975	0.788922
0.0976802	0.801587
0.0986712	0.871892
0.0996622	0.943297
0.100653	1.01582
0.101644	1.08947
0.102635	1.16427
0.103626	1.24023
0.104617	1.31737
0.105608	1.39571
0.106599	1.47526
0.10759	1.55603
0.108581	1.63806
0.109572	1.72134
0.110563	1.80591
0.111554	1.89177
0.1125	1.97495
0.112545	1.97894
0.113536	2.06745
0.114527	2.15731
0.115518	2.24853
0.116509	2.34114
0.1175	2.43516
0.118491	2.5306
0.119482	2.62747
0.120473	2.72581
0.121464	2.82563
0.122455	2.92694
0.123446	3.02977
0.124437	3.13413
0.125428	3.24005
0.126419	3.34754
0.12741	3.45663
0.1275	3.46662
0.128401	3.56733
0.129392	3.67966
0.130383	3.79364
0.131374	3.9093
0.132365	4.02665
0.133356	4.14572
0.134347	4.26652
0.135338	4.38907
0.136329	4.5134
0.13732	4.63952
0.138311	4.76746
0.139302	4.89723
0.140293	5.02886
0.141284	5.16237
0.142275	5.29778
0.1425	5.32883
0.143266	5.43511
0.144257	5.57438
0.145248	5.71562
0.146239	5.85883
0.14723	6.00405
0.148221	6.1513
0.149212	6.30059
0.150203	6.45195
0.151194	6.6054
0.152185	6.76095
0.153176	6.91864
0.154167	7.07848
0.155158	7.24049
0.156149	7.40469
0.15714	7.57111
0.1575	7.63218
0.158131	7.73976
0.159122	7.91067
0.160113	8.08385
0.161104	8.25933
0.162095	8.43713
0.163086	8.61726
0.164077	8.79975
0.165068	8.98461
0.166059	9.17187
0.16705	9.36155
0.168041	9.55366
0.169032	9.74822
0.170023	9.94526
0.171014	10.1448
0.172005	10.3468
0.1725	10.4488
0.172995	10.5514
0.173986	10.7585
0.174977	10.9682
0.175968	11.1804
0.176959	11.3953
0.17795	11.6127
0.178941	11.8328
0.179932	12.0556
0.180923	12.281
0.181914	12.509
0.182905	12.7398
0.183896	12.9733
0.184887	13.2094
0.185878	13.4484
0.186869	13.69
0.1875	13.8452
0.18786	13.9344
0.188851	14.1816
0.189842	14.4316
0.190833	14.6843
0.191824	14.9399
0.192815	15.1983
0.193806	15.4594
0.194797	15.7235
0.195788	15.9903
0.196779	16.26
0.19777	16.5325
0.198761	16.8079
0.199752	17.0861
0.200743	17.3672
0.201734	17.6512
0.2025	17.8726
0.202725	17.938
0.203716	18.2277
0.204707	18.5203
0.205698	18.8158
0.206689	19.1141
0.20768	19.4153
0.208671	19.7193
0.209662	20.0262
0.210653	20.336
0.211644	20.6486
0.212635	20.9641
0.213626	21.2824
0.214617	21.6036
0.215608	21.9276
0.216599	22.2544
0.2175	22.5539
0.21759	22.584
0.218581	22.9164
0.219572	23.2515
0.220563	23.5895
0.221554	23.9302
0.222545	24.2736
0.223536	24.6197
0.224527	24.9686
0.225518	25.3201
0.226509	25.6743
0.2275	26.0311
0.228491	26.3906
0.229482	26.7526
0.230473	27.1173
0.231464	27.4844
0.232455	27.8541
0.2325	27.871
0.233446	28.2263
0.234437	28.6009
0.235428	28.978
0.236419	29.3575
0.23741	29.7393
0.238401	30.1235
0.239392	30.51
0.240383	30.8988
0.241374	31.2898
0.242365	31.6829
0.243356	32.0783
0.244347	32.4757
0.245338	32.8753
0.246329	33.2768
0.24732	33.6804
0.2475	33.754
0.248311	34.0859
0.249302	34.4933
0.2625	40.0774
0.2775	46.666
0.2925	53.3123
0.3075	59.8014
0.313716	62.3972
0.314707	62.8046
0.315698	63.21
0.316689	63.6135
0.31768	64.015
0.318671	64.4145
0.319662	64.8119
0.320653	65.2072
0.321644	65.6003
0.3225	65.9381
0.322635	65.9913
0.323626	66.38
0.324617	66.7664
0.325608	67.1505
0.326599	67.5323
0.32759	67.9117
0.328581	68.2887
0.329572	68.6633
0.330563	69.0354
0.331554	69.4051
0.332545	69.7722
0.333536	70.1367
0.334527	70.4987
0.335518	70.8581
0.336509	71.2148
0.3375	71.569
0.3375	71.569
0.338491	71.9204
0.339482	72.2692
0.340473	72.6153
0.341464	72.9586
0.342455	73.2993
0.343446	73.6371
0.344437	73.9722
0.345428	74.3045
0.346419	74.6341
0.34741	74.9608
0.348401	75.2847
0.349392	75.6058
0.350383	75.924
0.351374	76.2394
0.352365	76.552
0.3525	76.5944
0.353356	76.8617
0.354347	77.1685
0.355338	77.4725
0.356329	77.7736
0.35732	78.0719
0.358311	78.3672
0.359302	78.6597
0.360293	78.9494
0.361284	79.2361
0.362275	79.52
0.363266	79.801
0.364257	80.0792
0.365248	80.3545
0.366239	80.627
0.36723	80.8966
0.3675	80.9696
0.368221	81.1633
0.369212	81.4273
0.370203	81.6884
0.371194	81.9467
0.372185	82.2022
0.373176	82.4548
0.374167	82.7047
0.375158	82.9519
0.376149	83.1962
0.37714	83.4378
0.378131	83.6766
0.379122	83.9127
0.380113	84.1461
0.381104	84.3768
0.382095	84.6048
0.3825	84.6973
0.383086	84.8302
0.384077	85.0528
0.385068	85.2729
0.386059	85.4903
0.38705	85.705
0.388041	85.9172
0.389032	86.1268
0.390023	86.3339
0.391014	86.5384
0.392005	86.7403
0.392995	86.9398
0.393986	87.1368
0.394977	87.3313
0.395968	87.5233
0.396959	87.7129
0.3975	87.8153
0.39795	87.9001
0.398941	88.0849
0.399932	88.2674
0.400923	88.4474
0.401914	88.6252
0.402905	88.8006
0.403896	88.9737
0.404887	89.1446
0.405878	89.3132
0.406869	89.4795
0.40786	89.6437
0.408851	89.8056
0.409842	89.9654
0.410833	90.123
0.411824	90.2785
0.4125	90.3833
0.412815	90.4319
0.413806	90.5832
0.414797	90.7325
0.415788	90.8797
0.416779	91.0248
0.41777	91.168
0.418761	91.3092
0.419752	91.4484
0.420743	91.5857
0.421734	91.721
0.422725	91.8545
0.423716	91.9861
0.424707	92.1158
0.425698	92.2437
0.426689	92.3698
0.4275	92.4716
0.42768	92.4941
0.428671	92.6166
0.429662	92.7373
0.430653	92.8563
0.431644	92.9736
0.432635	93.0893
0.433626	93.2032
0.434617	93.3155
0.435608	93.4261
0.436599	93.5352
0.43759	93.6426
0.438581	93.7485
0.439572	93.8528
0.440563	93.9556
0.441554	94.0569
0.4425	94.1522
0.442545	94.1567
0.443536	94.255
0.444527	94.3518
0.445518	94.4472
0.446509	94.5412
0.4475	94.6338
0.448491	94.725
0.449482	94.8148
0.450473	94.9033
0.451464	94.9904
0.452455	95.0762
0.453446	95.1608
0.454437	95.244
0.455428	95.326
0.456419	95.4067
0.45741	95.4863
0.4575	95.4934
0.458401	95.5646
0.459392	95.6417
0.460383	95.7176
0.461374	95.7924
0.462365	95.866
0.463356	95.9385
0.464347	96.0099
0.465338	96.0801
0.466329	96.1493
0.46732	96.2175
0.468311	96.2845
0.469302	96.3506
0.470293	96.4156
0.471284	96.4796
0.472275	96.5426
0.4725	96.5567
0.473266	96.6046
0.474257	96.6656
0.475248	96.7257
0.476239	96.7849
0.47723	96.8431
0.478221	96.9004
0.479212	96.9569
0.480203	97.0124
0.481194	97.0671
0.482185	97.1209
0.483176	97.1738
0.484167	97.2259
0.485158	97.2772
0.486149	97.3277
0.48714	97.3774
0.4875	97.3953
0.488131	97.4263
0.489122	97.4744
0.490113	97.5218
0.491104	97.5684
0.492095	97.6142
0.493086	97.6594
0.494077	97.7038
0.495068	97.7475
0.496059	97.7905
0.49705	97.8328
0.498041	97.8744
0.499032	97.9154
0.500023	97.9557
0.501014	97.9954
0.502005	98.0345
0.5025	98.0537
0.502995	98.0729
0.503986	98.1107
0.504977	98.1478
0.505968	98.1844
0.506959	98.2204
0.50795	98.2558
0.508941	98.2907
0.509932	98.325
0.510923	98.3587
0.511914	98.3919
0.512905	98.4245
0.513896	98.4567
0.514887	98.4883
0.515878	98.5194
0.516869	98.5499
0.5175	98.5691
0.51786	98.58
0.518851	98.6096
0.519842	98.6388
0.520833	98.6674
0.521824	98.6956
0.522815	98.7233
0.523806	98.7506
0.524797	98.7774
0.525788	98.8038
0.526779	98.8298
0.52777	98.8553
0.528761	98.8804
0.529752	98.9051
0.530743	98.9294
0.531734	98.9533
0.5325	98.9715
0.532725	98.9768
0.533716	99
0.534707	99.0227
0.535698	99.0451
0.536689	99.0671
0.53768	99.0888
0.538671	99.1101
0.539662	99.131
0.540653	99.1516
0.541644	99.1719
0.542635	99.1918
0.543626	99.2115
0.544617	99.2307
0.545608	99.2497
0.546599	99.2684
0.5475	99.2851
0.54759	99.2867
0.548581	99.3048
0.549572	99.3225
0.550563	99.34
0.551554	99.3571
0.552545	99.374
0.553536	99.3906
0.554527	99.407
0.555518	99.423
0.556509	99.4388
0.5575	99.4544
0.558491	99.4697
0.559482	99.4847
0.560473	99.4995
0.561464	99.514
0.562455	99.5283
0.5625	99.529
0.563446	99.5424
0.564437	99.5562
0.565428	99.5698
0.566419	99.5832
0.56741	99.5963
0.568401	99.6093
0.569392	99.622
0.570383	99.6345
0.571374	99.6468
0.572365	99.6589
0.573356	99.6708
0.574347	99.6825
0.575338	99.694
0.576329	99.7053
0.57732	99.7165
0.5775	99.7185
0.578311	99.7274
0.579302	99.7382
0.580293	99.7487
0.581284	99.7592
0.582275	99.7694
0.583266	99.7795
0.584257	99.7894
0.585248	99.7991
0.586239	99.8087
0.58723	99.8181
0.588221	99.8273
0.589212	99.8364
0.590203	99.8454
0.591194	99.8542
0.592185	99.8628
0.5925	99.8656
0.593176	99.8714
0.594167	99.8797
0.595158	99.888
0.596149	99.896
0.59714	99.904
0.598131	99.9118
0.599122	99.9195
0.600113	99.9271
0.601104	99.9345
0.602095	99.9419
0.603086	99.949
0.604077	99.9561
0.605068	99.9631
0.606059	99.9699
0.60705	99.9766
0.6075	99.9797
0.608041	99.9833
0.609032	99.9898
0.610023	99.9962
0.611014	100.002
0.612005	100.009
0.612995	100.015
0.613986	100.021
0.614977	100.027
0.615968	100.032
0.616959	100.038
0.61795	100.044
0.618941	100.049
0.619932	100.055
0.620923	100.06
0.621914	100.065
0.6225	100.068
0.622905	100.07
0.623896	100.075
0.624887	100.08
0.625878	100.085
0.626869	100.09
0.62786	100.095
0.628851	100.099
0.629842	100.104
0.630833	100.108
0.631824	100.113
0.632815	100.117
0.633806	100.121
0.634797	100.126
0.635788	100.13
0.636779	100.134
0.6375	100.137
0.63777	100.138
0.638761	100.142
0.639752	100.146
0.640743	100.149
0.641734	100.153
0.642725	100.157
0.643716	100.16
0.644707	100.164
0.645698	100.167
0.646689	100.171
0.64768	100.174
0.648671	100.177
0.649662	100.181
0.650653	100.184
0.651644	100.187
0.6525	100.19
0.652635	100.19
0.653626	100.193
0.654617	100.196
0.655608	100.199
0.656599	100.202
0.65759	100.205
0.658581	100.208
0.659572	100.21
0.660563	100.213
0.661554	100.216
0.662545	100.218
0.663536	100.221
0.664527	100.224
0.665518	100.226
0.666509	100.228
0.6675	100.231
0.668491	100.233
0.669482	100.236
0.670473	100.238
0.671464	100.24
0.672455	100.242
0.673446	100.244
0.674437	100.247
0.675428	100.249
0.676419	100.251
0.67741	100.253
0.678401	100.255
0.679392	100.257
0.680383	100.259
0.681374	100.261
0.682365	100.262
0.6825	100.263
0.683356	100.264
0.684347	100.266
0.685338	100.268
0.686329	100.27
0.68732	100.271
0.688311	100.273
0.689302	100.275
0.690293	100.276
0.691284	100.278
0.692275	100.279
0.693266	100.281
0.694257	100.283
0.695248	100.284
0.696239	100.286
0.69723	100.287
0.6975	100.287
0.698221	100.288
0.699212	100.29
0.700203	100.291
0.701194	100.293
0.702185	100.294
0.703176	100.295
0.704167	100.296
0.705158	100.298
0.706149	100.299
0.70714	100.3
0.708131	100.301
0.709122	100.303
0.710113	100.304
0.711104	100.305
0.712095	100.306
0.7125	100.306
0.713086	100.307
0.714077	100.308
0.715068	100.309
0.716059	100.31
0.71705	100.311
0.718041	100.312
0.719032	100.313
0.720023	100.314
0.721014	100.315
0.722005	100.316
0.722995	100.317
0.723986	100.318
0.724977	100.319
0.725968	100.32
0.726959	100.321
0.7275	100.321
0.72795	100.322
0.728941	100.322
0.729932	100.323
0.730923	100.324
0.731914	100.325
0.732905	100.326
0.733896	100.326
0.734887	100.327
0.735878	100.328
0.736869	100.329
0.73786	100.329
0.738851	100.33
0.739842	100.331
0.740833	100.332
0.741824	100.332
0.7425	100.333
0.742815	100.333
0.743806	100.334
0.744797	100.334
0.745788	100.335
0.746779	100.335
0.74777	100.336
0.748761	100.337
0.749752	100.337
0.750743	100.338
0.751734	100.338
0.752725	100.339
0.753716	100.339
0.754707	100.34
0.755698	100.341
0.756689	100.341
0.7575	100.341
0.75768	100.342
0.758671	100.342
0.759662	100.343
0.760653	100.343
0.761644	100.344
0.762635	100.344
0.763626	100.345
0.764617	100.345
0.765608	100.345
0.766599	100.346
0.76759	100.346
0.768581	100.347
0.769572	100.347
0.770563	100.348
0.771554	100.348
0.7725	100.348
0.772545	100.348
0.773536	100.349
0.774527	100.349
0.775518	100.35
0.776509	100.35
0.7775	100.35
0.778491	100.351
0.779482	100.351
0.780473	100.351
0.781464	100.352
0.782455	100.352
0.783446	100.352
0.784437	100.353
0.785428	100.353
0.786419	100.353
0.78741	100.354
0.7875	100.354
0.788401	100.354
0.789392	100.354
0.790383	100.355
0.791374	100.355
0.792365	100.355
0.793356	100.355
0.794347	100.356
0.795338	100.356
0.796329	100.356
0.79732	100.356
0.798311	100.357
0.799302	100.357
0.800293	100.357
0.801284	100.357
0.802275	100.358
0.8025	100.358
0.803266	100.358
0.804257	100.358
0.805248	100.358
0.806239	100.359
0.80723	100.359
0.808221	100.359
0.809212	100.359
0.810203	100.359
0.811194	100.36
0.812185	100.36
0.813176	100.36
0.814167	100.36
0.815158	100.36
0.816149	100.361
0.81714	100.361
0.8175	100.361
0.818131	100.361
0.819122	100.361
0.820113	100.361
0.821104	100.362
0.822095	100.362
0.823086	100.362
0.824077	100.362
0.825068	100.362
0.826059	100.362
0.82705	100.363
0.828041	100.363
0.829032	100.363
0.830023	100.363
0.831014	100.363
0.832005	100.363
0.8325	100.363
0.832995	100.363
0.833986	100.364
0.834977	100.364
0.835968	100.364
0.836959	100.364
0.83795	100.364
0.838941	100.364
0.839932	100.364
0.840923	100.364
0.841914	100.365
0.842905	100.365
0.843896	100.365
0.844887	100.365
0.845878	100.365
0.846869	100.365
0.8475	100.365
0.84786	100.365
0.848851	100.365
0.849842	100.366
0.850833	100.366
0.851824	100.366
0.852815	100.366
0.853806	100.366
0.854797	100.366
0.855788	100.366
0.856779	100.366
0.85777	100.366
0.858761	100.366
0.859752	100.366
0.860743	100.367
0.861734	100.367
0.8625	100.367
0.862725	100.367
0.863716	100.367
0.864707	100.367
0.865698	100.367
0.866689	100.367
0.86768	100.367
0.868671	100.367
0.869662	100.367
0.870653	100.367
0.871644	100.367
0.872635	100.368
0.873626	100.368
0.874617	100.368
0.875608	100.368
0.876599	100.368
0.8775	100.368
0.87759	100.368
0.878581	100.368
0.879572	100.368
0.880563	100.368
0.881554	100.368
0.882545	100.368
0.883536	100.368
0.884527	100.368
0.885518	100.368
0.886509	100.368
0.8875	100.368
0.888491	100.369
0.889482	100.369
0.890473	100.369
0.891464	100.369
0.892455	100.369
0.8925	100.369
0.893446	100.369
0.894437	100.369
0.895428	100.369
0.896419	100.369
0.89741	100.369
0.898401	100.369
0.899392	100.369
0.900383	100.369
0.901374	100.369
0.902365	100.369
0.903356	100.369
0.904347	100.369
0.905338	100.369
0.906329	100.369
0.90732	100.369
0.9075	100.369
0.908311	100.369
0.909302	100.369
0.910293	100.37
0.911284	100.37
0.912275	100.37
0.913266	100.37
0.914257	100.37
0.915248	100.37
0.916239	100.37
0.91723	100.37
0.918221	100.37
0.919212	100.37
0.920203	100.37
0.921194	100.37
0.922185	100.37
0.9225	100.37
0.923176	100.37
0.924167	100.37
0.925158	100.37
0.926149	100.37
0.92714	100.37
0.928131	100.37
0.929122	100.37
0.930113	100.37
0.931104	100.37
0.932095	100.37
0.933086	100.37
0.934077	100.37
0.935068	100.37
0.936059	100.37
0.93705	100.37
0.9375	100.37
0.938041	100.37
0.939032	100.37
0.940023	100.37
0.941014	100.37
0.942005	100.37
0.942995	100.37
0.943986	100.37
0.944977	100.371
0.945968	100.371
0.946959	100.371
0.94795	100.371
0.948941	100.371
0.949932	100.371
0.950923	100.371
0.951914	100.371
0.9525	100.371
0.952905	100.371
0.953896	100.371
0.954887	100.371
0.955878	100.371
0.956869	100.371
0.95786	100.371
0.958851	100.371
0.959842	100.371
0.960833	100.371
0.961824	100.371
0.962815	100.371
0.963806	100.371
0.964797	100.371
0.965788	100.371
0.966779	100.371
0.9675	100.371
0.96777	100.371
0.968761	100.371
0.969752	100.371
0.970743	100.371
0.971734	100.371
0.972725	100.371
0.973716	100.371
0.974707	100.371
0.975698	100.371
0.976689	100.371
0.97768	100.371
0.978671	100.371
0.979662	100.371
0.980653	100.371
0.981644	100.371
0.9825	100.371
0.982635	100.371
0.983626	100.371
0.984617	100.371
0.985608	100.371
0.986599	100.371
0.98759	100.371
0.988581	100.371
0.989572	100.371
0.990563	100.371
0.991554	100.371
0.992545	100.371
0.993536	100.371
0.994527	100.371
0.995518	100.371
0.996509	100.371
0.9975	100.371
