# Supplementary material for: Calibration of parameters in microscopic traffic flow simulation models considering micro-meteorological information
Source: PLoS One. 2025 Jul 7;20(7):e0326191. doi: 10.1371/journal.pone.0326191 (PMC12233247; doi:10.1371/journal.pone.0326191)
Supplement: S1 Data — (ZIP) [file pone.0326191.s001.zip › Minimal Dataset/0.39Light Rain.xlsx]

## Sheet: Sheet1
0.390512
0.299429
0.335331
0.312041
0.257272
0.350837
0.393855
0.344594
0.1353
0.31026
0.4375
0.297426
0.300637
0.338516
0.23722
0.397704
0.424502
0.343532
0.293864
0.283438
0.436415
0.353394
0.193159
0.415974
0.358603
0.373831
0.400358
0.341469
0.371586
0.386684
0.263226
0.351923
0.353729
0.30427
0.303073
0.289083
0.38254
0.283003
0.255122
0.386792

## Sheet: FreqCounts1
RMSPE	Interval End Point	Count	Cumulative Frequency	Relative Frequency	Cumulative Frequency
		times		%	%
Frequency	Frequency	Frequency of A	Frequency of A	Frequency of A	Frequency of A
0.0075	0.015	0	0	0	0
0.0225	0.03	0	0	0	0
0.0375	0.045	0	0	0	0
0.0525	0.06	0	0	0	0
0.0675	0.075	0	0	0	0
0.0825	0.09	0	0	0	0
0.0975	0.105	0	0	0	0
0.1125	0.12	0	0	0	0
0.1275	0.135	0	0	0	0
0.1425	0.15	1	1	2.5	2.5
0.1575	0.165	0	1	0	2.5
0.1725	0.18	0	1	0	2.5
0.1875	0.195	1	2	2.5	5
0.2025	0.21	0	2	0	5
0.2175	0.225	0	2	0	5
0.2325	0.24	1	3	2.5	7.5
0.2475	0.255	0	3	0	7.5
0.2625	0.27	3	6	7.5	15
0.2775	0.285	2	8	5	20
0.2925	0.3	4	12	10	30
0.3075	0.315	5	17	12.5	42.5
0.3225	0.33	0	17	0	42.5
0.3375	0.345	5	22	12.5	55
0.3525	0.36	5	27	12.5	67.5
0.3675	0.375	2	29	5	72.5
0.3825	0.39	3	32	7.5	80
0.3975	0.405	4	36	10	90
0.4125	0.42	1	37	2.5	92.5
0.4275	0.435	1	38	2.5	95
0.4425	0.45	2	40	5	100
0.4575	0.465	0	40	0	100
0.4725	0.48	0	40	0	100
0.4875	0.495	0	40	0	100
0.5025	0.51	0	40	0	100
0.5175	0.525	0	40	0	100
0.5325	0.54	0	40	0	100
0.5475	0.555	0	40	0	100
0.5625	0.57	0	40	0	100
0.5775	0.585	0	40	0	100
0.5925	0.6	0	40	0	100
0.6075	0.615	0	40	0	100
0.6225	0.63	0	40	0	100
0.6375	0.645	0	40	0	100
0.6525	0.66	0	40	0	100
0.6675	0.675	0	40	0	100
0.6825	0.69	0	40	0	100
0.6975	0.705	0	40	0	100
0.7125	0.72	0	40	0	100
0.7275	0.735	0	40	0	100
0.7425	0.75	0	40	0	100
0.7575	0.765	0	40	0	100
0.7725	0.78	0	40	0	100
0.7875	0.795	0	40	0	100
0.8025	0.81	0	40	0	100
0.8175	0.825	0	40	0	100
0.8325	0.84	0	40	0	100
0.8475	0.855	0	40	0	100
0.8625	0.87	0	40	0	100
0.8775	0.885	0	40	0	100
0.8925	0.9	0	40	0	100
0.9075	0.915	0	40	0	100
0.9225	0.93	0	40	0	100
0.9375	0.945	0	40	0	100
0.9525	0.96	0	40	0	100
0.9675	0.975	0	40	0	100
0.9825	0.99	0	40	0	100
0.9975	1.005	0	40	0	100

## Sheet: FitNLCurve1
Independent variable	LogNormal fit C frequency	Independent variable	Regular Residual C Frequency	Regular Residual C Frequency	Fitted Y values	Regular Residual C Frequency	Regular Residual C Frequency	Percentile	Reference X	Reference Line
									mu = -0.000003	sigma = 0.710880
Fitted curve graph	Fitted Curve Graph			Histogram of Residuals	Residual vs. Predicted Values Plot	Residual vs. Predicted Values Plot	Normal Probability Plot of Residuals	Normal Probability Plot of Residuals	Normal Probability Plot of Residuals	Normal Probability Plot of Residuals
0.0075	0.00638268	0.0075	-0.00638268	-0.00638268	0.00638268	-0.00638268	-3.88049	0.929368	-1.84904	0.464684
0.0225	0.00638268	0.0225	-0.00638268	-0.00638268	0.00638268	-0.00638268	-1.23978	2.41636	1.84904	99.5353
0.0375	0.00638268	0.0375	-0.00638268	-0.00638268	0.00638268	-0.00638268	-1.15317	3.90335
0.0525	0.00638268	0.0525	-0.00638268	-0.00638268	0.00638268	-0.00638268	-0.798404	5.39033
0.0675	0.00638268	0.0675	-0.00638268	-0.00638268	0.00638268	-0.00638268	-0.755427	6.87732
0.0719144	0.00638268	0.0825	-0.00638268	-0.00638268	0.00638268	-0.00638268	-0.540546	8.36431
0.0729054	0.00638268	0.0975	-0.00638268	-0.00638268	0.00638268	-0.00638268	-0.524182	9.8513
0.0738964	0.00638268	0.1125	-0.00638279	-0.00638279	0.00638279	-0.00638279	-0.382264	11.3383
0.0748874	0.00638268	0.1275	-0.00638756	-0.00638756	0.00638756	-0.00638756	-0.379962	12.8253
0.0758784	0.00638268	0.1425	0.993519	0.993519	0.00648107	0.993519	-0.29937	14.3123
0.0768694	0.00638268	0.1575	-0.00744802	-0.00744802	0.00744802	-0.00744802	-0.263147	15.7993
0.0778604	0.00638268	0.1725	-0.0135213	-0.0135213	0.0135213	-0.0135213	-0.180135	17.2862
0.0788514	0.00638268	0.1875	0.960864	0.960864	0.0391364	0.960864	-0.122336	18.7732
0.0798423	0.00638268	0.2025	-0.11726	-0.11726	0.11726	-0.11726	-0.11726	20.2602
0.0808333	0.00638268	0.2175	-0.29937	-0.29937	0.29937	-0.29937	-0.0828059	21.7472
0.0818243	0.00638268	0.2325	0.362458	0.362458	0.637542	0.362458	-0.0561935	23.2342
0.0825	0.00638268	0.2475	-1.15317	-1.15317	1.15317	-1.15317	-0.0385257	24.7212
0.0828153	0.00638268	0.2625	1.18799	1.18799	1.81201	1.18799	-0.0269402	26.2082
0.0838063	0.00638268	0.2775	-0.524182	-0.524182	2.52418	-0.524182	-0.0194259	27.6952
0.0847973	0.00638268	0.2925	0.828672	0.828672	3.17133	0.828672	-0.0145994	29.1822
0.0857883	0.00638268	0.3075	1.35449	1.35449	3.64551	1.35449	-0.0135213	30.6691
0.0867793	0.00638268	0.3225	-3.88049	-3.88049	3.88049	-3.88049	-0.0115261	32.1561
0.0877703	0.00638268	0.3375	1.13623	1.13623	3.86377	1.13623	-0.00958405	33.6431
0.0887613	0.00638268	0.3525	1.37058	1.37058	3.62942	1.37058	-0.00836527	35.1301
0.0897523	0.00638268	0.3675	-1.23978	-1.23978	3.23978	-1.23978	-0.00760501	36.6171
0.0907432	0.00638268	0.3825	0.234657	0.234657	2.76534	0.234657	-0.00744802	38.1041
0.0917342	0.00638268	0.3975	1.73084	1.73084	2.26916	1.73084	-0.00713331	39.5911
0.0927252	0.00638268	0.4125	-0.798404	-0.798404	1.7984	-0.798404	-0.00684204	41.0781
0.0937162	0.00638268	0.4275	-0.382264	-0.382264	1.38226	-0.382264	-0.00666294	42.5651
0.0947072	0.00638268	0.4425	0.965926	0.965926	1.03407	0.965926	-0.00655322	44.052
0.0956982	0.00638268	0.4575	-0.755427	-0.755427	0.755427	-0.755427	-0.00648621	45.539
0.0966892	0.00638268	0.4725	-0.540546	-0.540546	0.540546	-0.540546	-0.00644541	47.026
0.0975	0.00638268	0.4875	-0.379962	-0.379962	0.379962	-0.379962	-0.00642063	48.513
0.0976802	0.00638268	0.5025	-0.263147	-0.263147	0.263147	-0.263147	-0.0064056	50
0.0986712	0.00638268	0.5175	-0.180135	-0.180135	0.180135	-0.180135	-0.00639651	51.487
0.0996622	0.00638268	0.5325	-0.122336	-0.122336	0.122336	-0.122336	-0.00639102	52.974
0.100653	0.00638268	0.5475	-0.0828059	-0.0828059	0.0828059	-0.0828059	-0.0063877	54.461
0.101644	0.00638268	0.5625	-0.0561935	-0.0561935	0.0561935	-0.0561935	-0.00638756	55.948
0.102635	0.00638269	0.5775	-0.0385257	-0.0385257	0.0385257	-0.0385257	-0.0063857	57.4349
0.103626	0.00638269	0.5925	-0.0269402	-0.0269402	0.0269402	-0.0269402	-0.0063845	58.9219
0.104617	0.00638269	0.6075	-0.0194259	-0.0194259	0.0194259	-0.0194259	-0.00638378	60.4089
0.105608	0.00638269	0.6225	-0.0145994	-0.0145994	0.0145994	-0.0145994	-0.00638334	61.8959
0.106599	0.0063827	0.6375	-0.0115261	-0.0115261	0.0115261	-0.0115261	-0.00638308	63.3829
0.10759	0.00638271	0.6525	-0.00958405	-0.00958405	0.00958405	-0.00958405	-0.00638292	64.8699
0.108581	0.00638271	0.6675	-0.00836527	-0.00836527	0.00836527	-0.00836527	-0.00638283	66.3569
0.109572	0.00638273	0.6825	-0.00760501	-0.00760501	0.00760501	-0.00760501	-0.00638279	67.8439
0.110563	0.00638274	0.6975	-0.00713331	-0.00713331	0.00713331	-0.00713331	-0.00638277	69.3309
0.111554	0.00638276	0.7125	-0.00684204	-0.00684204	0.00684204	-0.00684204	-0.00638273	70.8178
0.1125	0.00638279	0.7275	-0.00666294	-0.00666294	0.00666294	-0.00666294	-0.00638271	72.3048
0.112545	0.00638279	0.7425	-0.00655322	-0.00655322	0.00655322	-0.00655322	-0.00638268	73.7918
0.113536	0.00638282	0.7575	-0.00648621	-0.00648621	0.00648621	-0.00648621	-0.00638268	75.2788
0.114527	0.00638287	0.7725	-0.00644541	-0.00644541	0.00644541	-0.00644541	-0.00638268	76.7658
0.115518	0.00638293	0.7875	-0.00642063	-0.00642063	0.00642063	-0.00642063	-0.00638268	78.2528
0.116509	0.00638301	0.8025	-0.0064056	-0.0064056	0.0064056	-0.0064056	-0.00638268	79.7398
0.1175	0.00638311	0.8175	-0.00639651	-0.00639651	0.00639651	-0.00639651	-0.00638268	81.2268
0.118491	0.00638323	0.8325	-0.00639102	-0.00639102	0.00639102	-0.00639102	-0.00638268	82.7138
0.119482	0.00638339	0.8475	-0.0063877	-0.0063877	0.0063877	-0.0063877	0.234657	84.2007
0.120473	0.0063836	0.8625	-0.0063857	-0.0063857	0.0063857	-0.0063857	0.362458	85.6877
0.121464	0.00638385	0.8775	-0.0063845	-0.0063845	0.0063845	-0.0063845	0.828672	87.1747
0.122455	0.00638418	0.8925	-0.00638378	-0.00638378	0.00638378	-0.00638378	0.960864	88.6617
0.123446	0.00638458	0.9075	-0.00638334	-0.00638334	0.00638334	-0.00638334	0.965926	90.1487
0.124437	0.00638509	0.9225	-0.00638308	-0.00638308	0.00638308	-0.00638308	0.993519	91.6357
0.125428	0.00638572	0.9375	-0.00638292	-0.00638292	0.00638292	-0.00638292	1.13623	93.1227
0.126419	0.0063865	0.9525	-0.00638283	-0.00638283	0.00638283	-0.00638283	1.18799	94.6097
0.12741	0.00638747	0.9675	-0.00638277	-0.00638277	0.00638277	-0.00638277	1.35449	96.0967
0.1275	0.00638756	0.9825	-0.00638273	-0.00638273	0.00638273	-0.00638273	1.37058	97.5836
0.128401	0.00638865	0.9975	-0.00638271	-0.00638271	0.00638271	-0.00638271	1.73084	99.0706
0.129392	0.00639011
0.130383	0.00639188
0.131374	0.00639405
0.132365	0.00639668
0.133356	0.00639985
0.134347	0.00640369
0.135338	0.00640829
0.136329	0.00641382
0.13732	0.00642042
0.138311	0.00642829
0.139302	0.00643763
0.140293	0.0064487
0.141284	0.00646179
0.142275	0.0064772
0.1425	0.00648107
0.143266	0.00649531
0.144257	0.00651654
0.145248	0.00654136
0.146239	0.0065703
0.14723	0.00660395
0.148221	0.006643
0.149212	0.0066882
0.150203	0.00674038
0.151194	0.0068005
0.152185	0.00686959
0.153176	0.00694882
0.154167	0.00703948
0.155158	0.00714298
0.156149	0.00726088
0.15714	0.00739492
0.1575	0.00744802
0.158131	0.00754697
0.159122	0.00771911
0.160113	0.00791359
0.161104	0.00813288
0.162095	0.00837965
0.163086	0.00865683
0.164077	0.00896756
0.165068	0.00931524
0.166059	0.00970357
0.16705	0.0101365
0.168041	0.0106183
0.169032	0.0111535
0.170023	0.0117471
0.171014	0.0124042
0.172005	0.0131304
0.1725	0.0135213
0.172995	0.0139318
0.173986	0.0148145
0.174977	0.0157853
0.175968	0.0168514
0.176959	0.0180201
0.17795	0.0192994
0.178941	0.0206976
0.179932	0.0222235
0.180923	0.0238862
0.181914	0.0256955
0.182905	0.0276613
0.183896	0.0297942
0.184887	0.0321051
0.185878	0.0346054
0.186869	0.0373069
0.1875	0.0391364
0.18786	0.0402218
0.188851	0.0433629
0.189842	0.0467433
0.190833	0.0503764
0.191824	0.0542761
0.192815	0.0584567
0.193806	0.0629328
0.194797	0.0677193
0.195788	0.0728317
0.196779	0.0782855
0.19777	0.0840965
0.198761	0.0902808
0.199752	0.096855
0.200743	0.103835
0.201734	0.111239
0.2025	0.11726
0.202725	0.119082
0.203716	0.127382
0.204707	0.136155
0.205698	0.145419
0.206689	0.155191
0.20768	0.165488
0.208671	0.176326
0.209662	0.187721
0.210653	0.199692
0.211644	0.212253
0.212635	0.225421
0.213626	0.239211
0.214617	0.253638
0.215608	0.268718
0.216599	0.284465
0.2175	0.29937
0.21759	0.300892
0.218581	0.318013
0.219572	0.33584
0.220563	0.354385
0.221554	0.373661
0.222545	0.393677
0.223536	0.414442
0.224527	0.435967
0.225518	0.458259
0.226509	0.481325
0.2275	0.505172
0.228491	0.529804
0.229482	0.555226
0.230473	0.581442
0.231464	0.608452
0.232455	0.636259
0.2325	0.637542
0.233446	0.664862
0.234437	0.69426
0.235428	0.72445
0.236419	0.755429
0.23741	0.787192
0.238401	0.819733
0.239392	0.853044
0.240383	0.887118
0.241374	0.921944
0.242365	0.957512
0.243356	0.993808
0.244347	1.03082
0.245338	1.06853
0.246329	1.10693
0.24732	1.146
0.2475	1.15317
0.248311	1.18572
0.249302	1.22607
0.250293	1.26702
0.251284	1.30857
0.252275	1.35068
0.253266	1.39334
0.254257	1.43651
0.255248	1.48017
0.256239	1.5243
0.25723	1.56887
0.258221	1.61384
0.259212	1.65919
0.260203	1.70489
0.261194	1.75091
0.262185	1.79722
0.2625	1.81201
0.263176	1.84378
0.264167	1.89056
0.265158	1.93753
0.266149	1.98465
0.26714	2.03189
0.268131	2.07922
0.269122	2.1266
0.270113	2.17399
0.271104	2.22136
0.272095	2.26868
0.273086	2.3159
0.274077	2.36299
0.275068	2.40992
0.276059	2.45665
0.27705	2.50314
0.2775	2.52418
0.278041	2.54936
0.279032	2.59527
0.280023	2.64084
0.281014	2.68603
0.282005	2.73081
0.282995	2.77514
0.283986	2.819
0.284977	2.86234
0.285968	2.90514
0.286959	2.94736
0.28795	2.98896
0.288941	3.02993
0.289932	3.07023
0.290923	3.10984
0.291914	3.14871
0.2925	3.17133
0.292905	3.18683
0.293896	3.22417
0.294887	3.26069
0.295878	3.29639
0.296869	3.33123
0.29786	3.36519
0.298851	3.39824
0.299842	3.43038
0.300833	3.46156
0.301824	3.49179
0.302815	3.52103
0.303806	3.54928
0.304797	3.57651
0.305788	3.60271
0.306779	3.62787
0.3075	3.64551
0.30777	3.65198
0.308761	3.67501
0.309752	3.69697
0.310743	3.71784
0.311734	3.73761
0.312725	3.75628
0.313716	3.77385
0.314707	3.79029
0.315698	3.80562
0.316689	3.81982
0.31768	3.8329
0.318671	3.84486
0.319662	3.85569
0.320653	3.8654
0.321644	3.87398
0.3225	3.88049
0.322635	3.88145
0.323626	3.8878
0.324617	3.89303
0.325608	3.89717
0.326599	3.9002
0.32759	3.90215
0.328581	3.90301
0.329572	3.9028
0.330563	3.90152
0.331554	3.89919
0.332545	3.89582
0.333536	3.89142
0.334527	3.886
0.335518	3.87957
0.336509	3.87216
0.3375	3.86377
0.3375	3.86377
0.338491	3.85442
0.339482	3.84413
0.340473	3.83291
0.341464	3.82078
0.342455	3.80775
0.343446	3.79384
0.344437	3.77908
0.345428	3.76348
0.346419	3.74705
0.34741	3.72982
0.348401	3.71181
0.349392	3.69304
0.350383	3.67352
0.351374	3.65327
0.352365	3.63233
0.3525	3.62942
0.353356	3.6107
0.354347	3.5884
0.355338	3.56547
0.356329	3.54191
0.35732	3.51776
0.358311	3.49302
0.359302	3.46773
0.360293	3.44189
0.361284	3.41554
0.362275	3.3887
0.363266	3.36138
0.364257	3.33361
0.365248	3.3054
0.366239	3.27678
0.36723	3.24776
0.3675	3.23978
0.368221	3.21837
0.369212	3.18864
0.370203	3.15856
0.371194	3.12818
0.372185	3.0975
0.373176	3.06655
0.374167	3.03534
0.375158	3.0039
0.376149	2.97224
0.37714	2.94038
0.378131	2.90833
0.379122	2.87613
0.380113	2.84378
0.381104	2.8113
0.382095	2.7787
0.3825	2.76534
0.383086	2.74602
0.384077	2.71325
0.385068	2.68042
0.386059	2.64754
0.38705	2.61463
0.388041	2.5817
0.389032	2.54877
0.390023	2.51585
0.391014	2.48295
0.392005	2.4501
0.392995	2.41729
0.393986	2.38455
0.394977	2.35188
0.395968	2.3193
0.396959	2.28683
0.3975	2.26916
0.39795	2.25446
0.398941	2.22222
0.399932	2.19011
0.400923	2.15815
0.401914	2.12633
0.402905	2.09468
0.403896	2.06321
0.404887	2.03191
0.405878	2.00081
0.406869	1.9699
0.40786	1.9392
0.408851	1.90871
0.409842	1.87844
0.410833	1.8484
0.411824	1.81859
0.4125	1.7984
0.412815	1.78902
0.413806	1.7597
0.414797	1.73063
0.415788	1.70182
0.416779	1.67327
0.41777	1.64499
0.418761	1.61697
0.419752	1.58924
0.420743	1.56178
0.421734	1.5346
0.422725	1.50772
0.423716	1.48112
0.424707	1.45481
0.425698	1.4288
0.426689	1.40308
0.4275	1.38226
0.42768	1.37767
0.428671	1.35255
0.429662	1.32774
0.430653	1.30323
0.431644	1.27903
0.432635	1.25513
0.433626	1.23155
0.434617	1.20827
0.435608	1.18529
0.436599	1.16263
0.43759	1.14028
0.438581	1.11823
0.439572	1.0965
0.440563	1.07507
0.441554	1.05395
0.4425	1.03407
0.442545	1.03313
0.443536	1.01263
0.444527	0.992425
0.445518	0.972527
0.446509	0.952932
0.4475	0.933638
0.448491	0.914644
0.449482	0.895949
0.450473	0.87755
0.451464	0.859446
0.452455	0.841635
0.453446	0.824115
0.454437	0.806884
0.455428	0.78994
0.456419	0.77328
0.45741	0.756902
0.4575	0.755427
0.458401	0.740805
0.459392	0.724984
0.460383	0.709439
0.461374	0.694165
0.462365	0.679162
0.463356	0.664425
0.464347	0.649953
0.465338	0.635742
0.466329	0.62179
0.46732	0.608093
0.468311	0.594649
0.469302	0.581456
0.470293	0.568509
0.471284	0.555806
0.472275	0.543345
0.4725	0.540546
0.473266	0.531121
0.474257	0.519133
0.475248	0.507376
0.476239	0.495848
0.47723	0.484546
0.478221	0.473467
0.479212	0.462607
0.480203	0.451964
0.481194	0.441534
0.482185	0.431314
0.483176	0.421302
0.484167	0.411494
0.485158	0.401887
0.486149	0.392478
0.48714	0.383264
0.4875	0.379962
0.488131	0.374242
0.489122	0.365409
0.490113	0.356762
0.491104	0.348297
0.492095	0.340013
0.493086	0.331905
0.494077	0.323971
0.495068	0.316208
0.496059	0.308613
0.49705	0.301184
0.498041	0.293916
0.499032	0.286809
0.500023	0.279858
0.501014	0.27306
0.502005	0.266414
0.5025	0.263147
0.502995	0.259917
0.503986	0.253564
0.504977	0.247355
0.505968	0.241287
0.506959	0.235356
0.50795	0.22956
0.508941	0.223896
0.509932	0.218363
0.510923	0.212957
0.511914	0.207676
0.512905	0.202518
0.513896	0.19748
0.514887	0.192559
0.515878	0.187755
0.516869	0.183063
0.5175	0.180135
0.51786	0.178482
0.518851	0.17401
0.519842	0.169644
0.520833	0.165383
0.521824	0.161223
0.522815	0.157164
0.523806	0.153202
0.524797	0.149336
0.525788	0.145564
0.526779	0.141884
0.52777	0.138294
0.528761	0.134791
0.529752	0.131375
0.530743	0.128042
0.531734	0.124792
0.5325	0.122336
0.532725	0.121623
0.533716	0.118532
0.534707	0.115518
0.535698	0.11258
0.536689	0.109715
0.53768	0.106922
0.538671	0.1042
0.539662	0.101546
0.540653	0.0989598
0.541644	0.0964391
0.542635	0.0939826
0.543626	0.0915888
0.544617	0.0892562
0.545608	0.0869835
0.546599	0.0847692
0.5475	0.0828059
0.54759	0.0826121
0.548581	0.0805107
0.549572	0.0784638
0.550563	0.07647
0.551554	0.0745281
0.552545	0.072637
0.553536	0.0707952
0.554527	0.0690018
0.555518	0.0672555
0.556509	0.0655552
0.5575	0.0638997
0.558491	0.0622881
0.559482	0.0607191
0.560473	0.0591919
0.561464	0.0577053
0.562455	0.0562584
0.5625	0.0561935
0.563446	0.0548501
0.564437	0.0534796
0.565428	0.0521458
0.566419	0.050848
0.56741	0.0495851
0.568401	0.0483563
0.569392	0.0471608
0.570383	0.0459977
0.571374	0.0448662
0.572365	0.0437655
0.573356	0.0426948
0.574347	0.0416533
0.575338	0.0406404
0.576329	0.0396552
0.57732	0.0386971
0.5775	0.0385257
0.578311	0.0377653
0.579302	0.0368593
0.580293	0.0359782
0.581284	0.0351215
0.582275	0.0342886
0.583266	0.0334788
0.584257	0.0326915
0.585248	0.0319262
0.586239	0.0311822
0.58723	0.0304589
0.588221	0.029756
0.589212	0.0290727
0.590203	0.0284086
0.591194	0.0277632
0.592185	0.027136
0.5925	0.0269402
0.593176	0.0265265
0.594167	0.0259342
0.595158	0.0253587
0.596149	0.0247995
0.59714	0.0242561
0.598131	0.0237282
0.599122	0.0232153
0.600113	0.0227171
0.601104	0.0222331
0.602095	0.0217629
0.603086	0.0213062
0.604077	0.0208626
0.605068	0.0204317
0.606059	0.0200132
0.60705	0.0196068
0.6075	0.0194259
0.608041	0.019212
0.609032	0.0188287
0.610023	0.0184565
0.611014	0.018095
0.612005	0.017744
0.612995	0.0174032
0.613986	0.0170723
0.614977	0.016751
0.615968	0.0164391
0.616959	0.0161363
0.61795	0.0158423
0.618941	0.015557
0.619932	0.0152799
0.620923	0.015011
0.621914	0.01475
0.6225	0.0145994
0.622905	0.0144967
0.623896	0.0142508
0.624887	0.0140122
0.625878	0.0137806
0.626869	0.0135558
0.62786	0.0133377
0.628851	0.013126
0.629842	0.0129206
0.630833	0.0127213
0.631824	0.0125279
0.632815	0.0123402
0.633806	0.0121582
0.634797	0.0119815
0.635788	0.0118101
0.636779	0.0116439
0.6375	0.0115261
0.63777	0.0114826
0.638761	0.0113261
0.639752	0.0111743
0.640743	0.011027
0.641734	0.0108842
0.642725	0.0107457
0.643716	0.0106113
0.644707	0.010481
0.645698	0.0103546
0.646689	0.010232
0.64768	0.010113
0.648671	0.00999774
0.649662	0.00988591
0.650653	0.00977746
0.651644	0.0096723
0.6525	0.00958405
0.652635	0.00957033
0.653626	0.00947145
0.654617	0.00937557
0.655608	0.0092826
0.656599	0.00919247
0.65759	0.00910507
0.658581	0.00902034
0.659572	0.00893819
0.660563	0.00885855
0.661554	0.00878134
0.662545	0.0087065
0.663536	0.00863394
0.664527	0.0085636
0.665518	0.00849542
0.666509	0.00842933
0.6675	0.00836527
0.668491	0.00830317
0.669482	0.00824299
0.670473	0.00818465
0.671464	0.00812812
0.672455	0.00807332
0.673446	0.00802022
0.674437	0.00796875
0.675428	0.00791887
0.676419	0.00787053
0.67741	0.00782369
0.678401	0.0077783
0.679392	0.00773431
0.680383	0.00769169
0.681374	0.00765039
0.682365	0.00761037
0.6825	0.00760501
0.683356	0.00757159
0.684347	0.00753402
0.685338	0.00749762
0.686329	0.00746235
0.68732	0.00742817
0.688311	0.00739507
0.689302	0.00736299
0.690293	0.00733192
0.691284	0.00730181
0.692275	0.00727265
0.693266	0.0072444
0.694257	0.00721703
0.695248	0.00719052
0.696239	0.00716484
0.69723	0.00713996
0.6975	0.00713331
0.698221	0.00711586
0.699212	0.00709252
0.700203	0.00706992
0.701194	0.00704802
0.702185	0.00702681
0.703176	0.00700627
0.704167	0.00698637
0.705158	0.0069671
0.706149	0.00694844
0.70714	0.00693037
0.708131	0.00691286
0.709122	0.00689591
0.710113	0.00687949
0.711104	0.0068636
0.712095	0.0068482
0.7125	0.00684204
0.713086	0.00683329
0.714077	0.00681886
0.715068	0.00680488
0.716059	0.00679134
0.71705	0.00677823
0.718041	0.00676554
0.719032	0.00675325
0.720023	0.00674135
0.721014	0.00672983
0.722005	0.00671867
0.722995	0.00670787
0.723986	0.00669741
0.724977	0.00668728
0.725968	0.00667748
0.726959	0.00666799
0.7275	0.00666294
0.72795	0.0066588
0.728941	0.00664991
0.729932	0.00664129
0.730923	0.00663296
0.731914	0.00662488
0.732905	0.00661707
0.733896	0.00660951
0.734887	0.00660218
0.735878	0.0065951
0.736869	0.00658823
0.73786	0.00658159
0.738851	0.00657516
0.739842	0.00656894
0.740833	0.00656292
0.741824	0.00655708
0.7425	0.00655322
0.742815	0.00655144
0.743806	0.00654598
0.744797	0.00654069
0.745788	0.00653557
0.746779	0.00653062
0.74777	0.00652582
0.748761	0.00652118
0.749752	0.00651669
0.750743	0.00651234
0.751734	0.00650814
0.752725	0.00650407
0.753716	0.00650012
0.754707	0.00649631
0.755698	0.00649262
0.756689	0.00648905
0.7575	0.00648621
0.75768	0.00648559
0.758671	0.00648225
0.759662	0.00647901
0.760653	0.00647588
0.761644	0.00647284
0.762635	0.00646991
0.763626	0.00646707
0.764617	0.00646432
0.765608	0.00646167
0.766599	0.00645909
0.76759	0.0064566
0.768581	0.0064542
0.769572	0.00645187
0.770563	0.00644961
0.771554	0.00644743
0.7725	0.00644541
0.772545	0.00644532
0.773536	0.00644327
0.774527	0.0064413
0.775518	0.00643938
0.776509	0.00643753
0.7775	0.00643574
0.778491	0.00643401
0.779482	0.00643233
0.780473	0.00643071
0.781464	0.00642914
0.782455	0.00642762
0.783446	0.00642615
0.784437	0.00642473
0.785428	0.00642336
0.786419	0.00642203
0.78741	0.00642074
0.7875	0.00642063
0.788401	0.0064195
0.789392	0.00641829
0.790383	0.00641713
0.791374	0.006416
0.792365	0.00641491
0.793356	0.00641385
0.794347	0.00641283
0.795338	0.00641184
0.796329	0.00641089
0.79732	0.00640996
0.798311	0.00640907
0.799302	0.0064082
0.800293	0.00640737
0.801284	0.00640656
0.802275	0.00640578
0.8025	0.0064056
0.803266	0.00640502
0.804257	0.00640429
0.805248	0.00640358
0.806239	0.00640289
0.80723	0.00640223
0.808221	0.00640159
0.809212	0.00640097
0.810203	0.00640037
0.811194	0.00639979
0.812185	0.00639922
0.813176	0.00639868
0.814167	0.00639815
0.815158	0.00639765
0.816149	0.00639716
0.81714	0.00639668
0.8175	0.00639651
0.818131	0.00639622
0.819122	0.00639577
0.820113	0.00639534
0.821104	0.00639493
0.822095	0.00639453
0.823086	0.00639414
0.824077	0.00639376
0.825068	0.00639339
0.826059	0.00639304
0.82705	0.0063927
0.828041	0.00639237
0.829032	0.00639205
0.830023	0.00639175
0.831014	0.00639145
0.832005	0.00639116
0.8325	0.00639102
0.832995	0.00639088
0.833986	0.00639061
0.834977	0.00639035
0.835968	0.0063901
0.836959	0.00638985
0.83795	0.00638962
0.838941	0.00638939
0.839932	0.00638917
0.840923	0.00638895
0.841914	0.00638875
0.842905	0.00638855
0.843896	0.00638835
0.844887	0.00638817
0.845878	0.00638799
0.846869	0.00638781
0.8475	0.0063877
0.84786	0.00638764
0.848851	0.00638748
0.849842	0.00638732
0.850833	0.00638717
0.851824	0.00638702
0.852815	0.00638688
0.853806	0.00638674
0.854797	0.0063866
0.855788	0.00638648
0.856779	0.00638635
0.85777	0.00638623
0.858761	0.00638611
0.859752	0.006386
0.860743	0.00638589
0.861734	0.00638578
0.8625	0.0063857
0.862725	0.00638568
0.863716	0.00638558
0.864707	0.00638549
0.865698	0.00638539
0.866689	0.00638531
0.86768	0.00638522
0.868671	0.00638514
0.869662	0.00638505
0.870653	0.00638498
0.871644	0.0063849
0.872635	0.00638483
0.873626	0.00638476
0.874617	0.00638469
0.875608	0.00638462
0.876599	0.00638456
0.8775	0.0063845
0.87759	0.0063845
0.878581	0.00638444
0.879572	0.00638438
0.880563	0.00638432
0.881554	0.00638427
0.882545	0.00638422
0.883536	0.00638416
0.884527	0.00638412
0.885518	0.00638407
0.886509	0.00638402
0.8875	0.00638398
0.888491	0.00638394
0.889482	0.00638389
0.890473	0.00638385
0.891464	0.00638382
0.892455	0.00638378
0.8925	0.00638378
0.893446	0.00638374
0.894437	0.00638371
0.895428	0.00638367
0.896419	0.00638364
0.89741	0.00638361
0.898401	0.00638358
0.899392	0.00638355
0.900383	0.00638352
0.901374	0.00638349
0.902365	0.00638347
0.903356	0.00638344
0.904347	0.00638341
0.905338	0.00638339
0.906329	0.00638337
0.90732	0.00638334
0.9075	0.00638334
0.908311	0.00638332
0.909302	0.0063833
0.910293	0.00638328
0.911284	0.00638326
0.912275	0.00638324
0.913266	0.00638322
0.914257	0.00638321
0.915248	0.00638319
0.916239	0.00638317
0.91723	0.00638316
0.918221	0.00638314
0.919212	0.00638312
0.920203	0.00638311
0.921194	0.0063831
0.922185	0.00638308
0.9225	0.00638308
0.923176	0.00638307
0.924167	0.00638306
0.925158	0.00638304
0.926149	0.00638303
0.92714	0.00638302
0.928131	0.00638301
0.929122	0.006383
0.930113	0.00638299
0.931104	0.00638298
0.932095	0.00638297
0.933086	0.00638296
0.934077	0.00638295
0.935068	0.00638294
0.936059	0.00638293
0.93705	0.00638292
0.9375	0.00638292
0.938041	0.00638292
0.939032	0.00638291
0.940023	0.0063829
0.941014	0.00638289
0.942005	0.00638289
0.942995	0.00638288
0.943986	0.00638287
0.944977	0.00638287
0.945968	0.00638286
0.946959	0.00638285
0.94795	0.00638285
0.948941	0.00638284
0.949932	0.00638284
0.950923	0.00638283
0.951914	0.00638283
0.9525	0.00638283
0.952905	0.00638282
0.953896	0.00638282
0.954887	0.00638281
0.955878	0.00638281
0.956869	0.00638281
0.95786	0.0063828
0.958851	0.0063828
0.959842	0.00638279
0.960833	0.00638279
0.961824	0.00638279
0.962815	0.00638278
0.963806	0.00638278
0.964797	0.00638278
0.965788	0.00638277
0.966779	0.00638277
0.9675	0.00638277
0.96777	0.00638277
0.968761	0.00638276
0.969752	0.00638276
0.970743	0.00638276
0.971734	0.00638276
0.972725	0.00638275
0.973716	0.00638275
0.974707	0.00638275
0.975698	0.00638275
0.976689	0.00638275
0.97768	0.00638274
0.978671	0.00638274
0.979662	0.00638274
0.980653	0.00638274
0.981644	0.00638274
0.9825	0.00638273
0.982635	0.00638273
0.983626	0.00638273
0.984617	0.00638273
0.985608	0.00638273
0.986599	0.00638273
0.98759	0.00638273
0.988581	0.00638272
0.989572	0.00638272
0.990563	0.00638272
0.991554	0.00638272
0.992545	0.00638272
0.993536	0.00638272
0.994527	0.00638272
0.995518	0.00638272
0.996509	0.00638271
0.9975	0.00638271

## Sheet: FitNLCurve2
Independent variable	Boltzmann fit F cumulative frequency	Independent variable	Conventional Residual F Cumulative Frequency	Conventional Residual F Cumulative Frequency	Fitted Y values	Conventional Residual F Cumulative Frequency	Conventional Residual F Cumulative Frequency	Percentile	Reference X	Reference Line
									mu = 0.000000	sigma = 1.400828
Fitted curve graph	Fitted Curve Graph			Histogram of Residuals	Residual vs. Predicted Values Plot	Residual vs. Predicted Values Plot	Normal Probability Plot of Residuals	Normal Probability Plot of Residuals	Normal Probability Plot of Residuals	Normal Probability Plot of Residuals
0.0075	0.525091	0.0075	-0.525091	-0.525091	0.525091	-0.525091	-4.26931	0.929368	-3.64364	0.464684
0.00849099	0.52551	0.0225	-0.532846	-0.532846	0.532846	-0.532846	-2.93342	2.41636	3.64364	99.5353
0.00948198	0.525942	0.0375	-0.544548	-0.544548	0.544548	-0.544548	-2.66846	3.90335
0.010473	0.526385	0.0525	-0.5622	-0.5622	0.5622	-0.5622	-2.10412	5.39033
0.011464	0.526841	0.0675	-0.588826	-0.588826	0.588826	-0.588826	-1.9912	6.87732
0.012455	0.527309	0.0825	-0.628978	-0.628978	0.628978	-0.628978	-0.918009	8.36431
0.0134459	0.52779	0.0975	-0.689506	-0.689506	0.689506	-0.689506	-0.780705	9.8513
0.0144369	0.528284	0.1125	-0.780705	-0.780705	0.780705	-0.780705	-0.689506	11.3383
0.0154279	0.528792	0.1275	-0.918009	-0.918009	0.918009	-0.918009	-0.628978	12.8253
0.0164189	0.529314	0.1425	1.37551	1.37551	1.12449	1.37551	-0.588826	14.3123
0.0174099	0.52985	0.1575	1.06555	1.06555	1.43445	1.06555	-0.5622	15.7993
0.0184009	0.530401	0.1725	0.601473	0.601473	1.89853	0.601473	-0.560937	17.2862
0.0193919	0.530967	0.1875	2.40936	2.40936	2.59064	2.40936	-0.544548	18.7732
0.0203829	0.531549	0.2025	1.38318	1.38318	3.61682	1.38318	-0.532846	20.2602
0.0213739	0.532147	0.2175	-0.12517	-0.12517	5.12517	-0.12517	-0.525091	21.7472
0.0223649	0.532761	0.2325	0.185739	0.185739	7.31426	0.185739	-0.32031	23.2342
0.0225	0.532846	0.2475	-2.93342	-2.93342	10.4334	-2.93342	-0.32031	24.7212
0.0233559	0.533393	0.2625	0.236714	0.236714	14.7633	0.236714	-0.320309	26.2082
0.0243468	0.534041	0.2775	-0.560937	-0.560937	20.5609	-0.560937	-0.320308	27.6952
0.0253378	0.534708	0.2925	2.03981	2.03981	27.9602	2.03981	-0.320306	29.1822
0.0263288	0.535392	0.3075	5.65401	5.65401	36.846	5.65401	-0.320303	30.6691
0.0273198	0.536096	0.3225	-4.26931	-4.26931	46.7693	-4.26931	-0.320299	32.1561
0.0283108	0.536819	0.3375	-1.9912	-1.9912	56.9912	-1.9912	-0.320293	33.6431
0.0293018	0.537562	0.3525	0.819204	0.819204	66.6808	0.819204	-0.320283	35.1301
0.0302928	0.538325	0.3675	-2.66846	-2.66846	75.1685	-2.66846	-0.320269	36.6171
0.0312838	0.53911	0.3825	-2.10412	-2.10412	82.1041	-2.10412	-0.320247	38.1041
0.0322748	0.539916	0.3975	2.54321	2.54321	87.4568	2.54321	-0.320214	39.5911
0.0332658	0.540744	0.4125	1.09159	1.09159	91.4084	1.09159	-0.320165	41.0781
0.0342568	0.541595	0.4275	0.768873	0.768873	94.2311	0.768873	-0.32009	42.5651
0.0352477	0.54247	0.4425	3.79969	3.79969	96.2003	3.79969	-0.319978	44.052
0.0362387	0.543368	0.4575	2.44851	2.44851	97.5515	2.44851	-0.319808	45.539
0.0372297	0.544292	0.4725	1.53188	1.53188	98.4681	1.53188	-0.319552	47.026
0.0375	0.544548	0.4875	0.914839	0.914839	99.0852	0.914839	-0.319165	48.513
0.0382207	0.54524	0.5025	0.501637	0.501637	99.4984	0.501637	-0.318581	50
0.0392117	0.546215	0.5175	0.225899	0.225899	99.7741	0.225899	-0.317701	51.487
0.0402027	0.547217	0.5325	0.0423241	0.0423241	99.9577	0.0423241	-0.316372	52.974
0.0411937	0.548246	0.5475	-0.0797031	-0.0797031	100.08	-0.0797031	-0.314367	54.461
0.0421847	0.549304	0.5625	-0.160734	-0.160734	100.161	-0.160734	-0.311342	55.948
0.0431757	0.550391	0.5775	-0.214505	-0.214505	100.215	-0.214505	-0.306776	57.4349
0.0441667	0.551507	0.5925	-0.25017	-0.25017	100.25	-0.25017	-0.299889	58.9219
0.0451577	0.552655	0.6075	-0.273818	-0.273818	100.274	-0.273818	-0.289496	60.4089
0.0461486	0.553834	0.6225	-0.289496	-0.289496	100.289	-0.289496	-0.273818	61.8959
0.0471396	0.555045	0.6375	-0.299889	-0.299889	100.3	-0.299889	-0.25017	63.3829
0.0481306	0.55629	0.6525	-0.306776	-0.306776	100.307	-0.306776	-0.214505	64.8699
0.0491216	0.557569	0.6675	-0.311342	-0.311342	100.311	-0.311342	-0.160734	66.3569
0.0501126	0.558883	0.6825	-0.314367	-0.314367	100.314	-0.314367	-0.12517	67.8439
0.0511036	0.560234	0.6975	-0.316372	-0.316372	100.316	-0.316372	-0.0797031	69.3309
0.0520946	0.561622	0.7125	-0.317701	-0.317701	100.318	-0.317701	0.0423241	70.8178
0.0525	0.5622	0.7275	-0.318581	-0.318581	100.319	-0.318581	0.185739	72.3048
0.0530856	0.563047	0.7425	-0.319165	-0.319165	100.319	-0.319165	0.225899	73.7918
0.0540766	0.564513	0.7575	-0.319552	-0.319552	100.32	-0.319552	0.236714	75.2788
0.0550676	0.566018	0.7725	-0.319808	-0.319808	100.32	-0.319808	0.501637	76.7658
0.0560586	0.567565	0.7875	-0.319978	-0.319978	100.32	-0.319978	0.601473	78.2528
0.0570495	0.569154	0.8025	-0.32009	-0.32009	100.32	-0.32009	0.768873	79.7398
0.0580405	0.570788	0.8175	-0.320165	-0.320165	100.32	-0.320165	0.819204	81.2268
0.0590315	0.572466	0.8325	-0.320214	-0.320214	100.32	-0.320214	0.914839	82.7138
0.0600225	0.57419	0.8475	-0.320247	-0.320247	100.32	-0.320247	1.06555	84.2007
0.0610135	0.575962	0.8625	-0.320269	-0.320269	100.32	-0.320269	1.09159	85.6877
0.0620045	0.577782	0.8775	-0.320283	-0.320283	100.32	-0.320283	1.37551	87.1747
0.0629955	0.579653	0.8925	-0.320293	-0.320293	100.32	-0.320293	1.38318	88.6617
0.0639865	0.581575	0.9075	-0.320299	-0.320299	100.32	-0.320299	1.53188	90.1487
0.0649775	0.58355	0.9225	-0.320303	-0.320303	100.32	-0.320303	2.03981	91.6357
0.0659685	0.585579	0.9375	-0.320306	-0.320306	100.32	-0.320306	2.40936	93.1227
0.0669595	0.587665	0.9525	-0.320308	-0.320308	100.32	-0.320308	2.44851	94.6097
0.0675	0.588826	0.9675	-0.320309	-0.320309	100.32	-0.320309	2.54321	96.0967
0.0679505	0.589807	0.9825	-0.32031	-0.32031	100.32	-0.32031	3.79969	97.5836
0.0689414	0.592009	0.9975	-0.32031	-0.32031	100.32	-0.32031	5.65401	99.0706
0.0699324	0.594271
0.0709234	0.596595
0.0719144	0.598983
0.0729054	0.601437
0.0738964	0.603958
0.0748874	0.606549
0.0758784	0.609211
0.0768694	0.611946
0.0778604	0.614757
0.0788514	0.617645
0.0798423	0.620612
0.0808333	0.62366
0.0818243	0.626793
0.0825	0.628978
0.0828153	0.630011
0.0838063	0.633318
0.0847973	0.636716
0.0857883	0.640208
0.0867793	0.643795
0.0877703	0.647481
0.0887613	0.651268
0.0897523	0.655159
0.0907432	0.659158
0.0917342	0.663266
0.0927252	0.667487
0.0937162	0.671823
0.0947072	0.676279
0.0956982	0.680857
0.0966892	0.685561
0.0975	0.689506
0.0976802	0.690395
0.0986712	0.69536
0.0996622	0.700463
0.100653	0.705705
0.101644	0.711091
0.102635	0.716625
0.103626	0.722311
0.104617	0.728152
0.105608	0.734154
0.106599	0.740321
0.10759	0.746657
0.108581	0.753166
0.109572	0.759854
0.110563	0.766726
0.111554	0.773786
0.1125	0.780705
0.112545	0.781039
0.113536	0.788491
0.114527	0.796147
0.115518	0.804013
0.116509	0.812094
0.1175	0.820397
0.118491	0.828927
0.119482	0.837691
0.120473	0.846694
0.121464	0.855944
0.122455	0.865447
0.123446	0.87521
0.124437	0.88524
0.125428	0.895545
0.126419	0.906131
0.12741	0.917006
0.1275	0.918009
0.128401	0.928178
0.129392	0.939656
0.130383	0.951448
0.131374	0.963561
0.132365	0.976005
0.133356	0.988789
0.134347	1.00192
0.135338	1.01541
0.136329	1.02927
0.13732	1.04351
0.138311	1.05813
0.139302	1.07316
0.140293	1.08859
0.141284	1.10444
0.142275	1.12072
0.1425	1.12449
0.143266	1.13745
0.144257	1.15463
0.145248	1.17228
0.146239	1.19041
0.14723	1.20904
0.148221	1.22816
0.149212	1.24781
0.150203	1.26799
0.151194	1.28872
0.152185	1.31001
0.153176	1.33188
0.154167	1.35434
0.155158	1.37741
0.156149	1.4011
0.15714	1.42544
0.1575	1.43445
0.158131	1.45043
0.159122	1.47609
0.160113	1.50246
0.161104	1.52953
0.162095	1.55733
0.163086	1.58589
0.164077	1.61521
0.165068	1.64532
0.166059	1.67624
0.16705	1.708
0.168041	1.74061
0.169032	1.77409
0.170023	1.80848
0.171014	1.84378
0.172005	1.88004
0.1725	1.89853
0.172995	1.91726
0.173986	1.95548
0.174977	1.99473
0.175968	2.03502
0.176959	2.07639
0.17795	2.11886
0.178941	2.16246
0.179932	2.20723
0.180923	2.25318
0.181914	2.30036
0.182905	2.34879
0.183896	2.39851
0.184887	2.44954
0.185878	2.50192
0.186869	2.55569
0.1875	2.59064
0.18786	2.61088
0.188851	2.66752
0.189842	2.72566
0.190833	2.78533
0.191824	2.84656
0.192815	2.9094
0.193806	2.97389
0.194797	3.04007
0.195788	3.10798
0.196779	3.17766
0.19777	3.24916
0.198761	3.32251
0.199752	3.39778
0.200743	3.47499
0.201734	3.55421
0.2025	3.61682
0.202725	3.63547
0.203716	3.71883
0.204707	3.80434
0.205698	3.89204
0.206689	3.982
0.20768	4.07426
0.208671	4.16888
0.209662	4.26592
0.210653	4.36542
0.211644	4.46745
0.212635	4.57207
0.213626	4.67933
0.214617	4.7893
0.215608	4.90204
0.216599	5.0176
0.2175	5.12517
0.21759	5.13606
0.218581	5.25748
0.219572	5.38192
0.220563	5.50945
0.221554	5.64013
0.222545	5.77405
0.223536	5.91126
0.224527	6.05183
0.225518	6.19585
0.226509	6.34337
0.2275	6.49448
0.228491	6.64925
0.229482	6.80776
0.230473	6.97007
0.231464	7.13627
0.232455	7.30643
0.2325	7.31426
0.233446	7.48064
0.234437	7.65897
0.235428	7.8415
0.236419	8.02831
0.23741	8.21948
0.238401	8.4151
0.239392	8.61525
0.240383	8.82001
0.241374	9.02945
0.242365	9.24368
0.243356	9.46276
0.244347	9.68678
0.245338	9.91583
0.246329	10.15
0.24732	10.3893
0.2475	10.4334
0.248311	10.634
0.249302	10.8839
0.250293	11.1394
0.251284	11.4003
0.252275	11.6669
0.253266	11.9391
0.254257	12.2171
0.255248	12.501
0.256239	12.7907
0.25723	13.0865
0.258221	13.3883
0.259212	13.6963
0.260203	14.0106
0.261194	14.3311
0.262185	14.6579
0.2625	14.7633
0.263176	14.9912
0.264167	15.331
0.265158	15.6774
0.266149	16.0303
0.26714	16.39
0.268131	16.7563
0.269122	17.1295
0.270113	17.5095
0.271104	17.8963
0.272095	18.2901
0.273086	18.6908
0.274077	19.0984
0.275068	19.5131
0.276059	19.9349
0.27705	20.3637
0.2775	20.5609
0.278041	20.7996
0.279032	21.2425
0.280023	21.6926
0.281014	22.1498
0.282005	22.614
0.282995	23.0853
0.283986	23.5637
0.284977	24.0492
0.285968	24.5417
0.286959	25.0411
0.28795	25.5475
0.288941	26.0608
0.289932	26.581
0.290923	27.108
0.291914	27.6417
0.2925	27.9602
0.292905	28.182
0.293896	28.729
0.294887	29.2824
0.295878	29.8423
0.3075	36.846
0.3225	46.7693
0.3375	56.9912
0.3525	66.6808
0.360293	71.2707
0.361284	71.8273
0.362275	72.3775
0.363266	72.9211
0.364257	73.4581
0.365248	73.9884
0.366239	74.512
0.36723	75.0287
0.3675	75.1685
0.368221	75.5386
0.369212	76.0415
0.370203	76.5374
0.371194	77.0264
0.372185	77.5083
0.373176	77.9831
0.374167	78.4509
0.375158	78.9116
0.376149	79.3651
0.37714	79.8116
0.378131	80.251
0.379122	80.6833
0.380113	81.1086
0.381104	81.5268
0.382095	81.9379
0.3825	82.1041
0.383086	82.3421
0.384077	82.7393
0.385068	83.1296
0.386059	83.5129
0.38705	83.8895
0.388041	84.2592
0.389032	84.6222
0.390023	84.9784
0.391014	85.3281
0.392005	85.6711
0.392995	86.0076
0.393986	86.3377
0.394977	86.6613
0.395968	86.9787
0.396959	87.2897
0.3975	87.4568
0.39795	87.5946
0.398941	87.8934
0.399932	88.1861
0.400923	88.4729
0.401914	88.7538
0.402905	89.0289
0.403896	89.2983
0.404887	89.562
0.405878	89.8201
0.406869	90.0728
0.40786	90.3201
0.408851	90.562
0.409842	90.7988
0.410833	91.0303
0.411824	91.2568
0.4125	91.4084
0.412815	91.4784
0.413806	91.695
0.414797	91.9068
0.415788	92.1139
0.416779	92.3163
0.41777	92.5141
0.418761	92.7075
0.419752	92.8965
0.420743	93.0811
0.421734	93.2615
0.422725	93.4378
0.423716	93.6099
0.424707	93.7781
0.425698	93.9423
0.426689	94.1027
0.4275	94.2311
0.42768	94.2593
0.428671	94.4122
0.429662	94.5615
0.430653	94.7073
0.431644	94.8496
0.432635	94.9884
0.433626	95.124
0.434617	95.2563
0.435608	95.3853
0.436599	95.5113
0.43759	95.6342
0.438581	95.7541
0.439572	95.8711
0.440563	95.9853
0.441554	96.0966
0.4425	96.2003
0.442545	96.2052
0.443536	96.3111
0.444527	96.4144
0.445518	96.5152
0.446509	96.6134
0.4475	96.7092
0.448491	96.8027
0.449482	96.8938
0.450473	96.9826
0.451464	97.0692
0.452455	97.1536
0.453446	97.2359
0.454437	97.3161
0.455428	97.3943
0.456419	97.4705
0.45741	97.5448
0.4575	97.5515
0.458401	97.6172
0.459392	97.6878
0.460383	97.7566
0.461374	97.8236
0.462365	97.889
0.463356	97.9526
0.464347	98.0146
0.465338	98.0751
0.466329	98.134
0.46732	98.1914
0.468311	98.2473
0.469302	98.3017
0.470293	98.3548
0.471284	98.4065
0.472275	98.4569
0.4725	98.4681
0.473266	98.5059
0.474257	98.5537
0.475248	98.6003
0.476239	98.6456
0.47723	98.6898
0.478221	98.7328
0.479212	98.7747
0.480203	98.8156
0.481194	98.8553
0.482185	98.8941
0.483176	98.9318
0.484167	98.9685
0.485158	99.0043
0.486149	99.0391
0.48714	99.073
0.4875	99.0852
0.488131	99.1061
0.489122	99.1383
0.490113	99.1696
0.491104	99.2001
0.492095	99.2298
0.493086	99.2588
0.494077	99.2869
0.495068	99.3144
0.496059	99.3411
0.49705	99.3671
0.498041	99.3924
0.499032	99.4171
0.500023	99.4411
0.501014	99.4644
0.502005	99.4872
0.5025	99.4984
0.502995	99.5094
0.503986	99.5309
0.504977	99.5519
0.505968	99.5724
0.506959	99.5923
0.50795	99.6117
0.508941	99.6306
0.509932	99.6489
0.510923	99.6668
0.511914	99.6842
0.512905	99.7012
0.513896	99.7177
0.514887	99.7338
0.515878	99.7494
0.516869	99.7646
0.5175	99.7741
0.51786	99.7794
0.518851	99.7939
0.519842	99.8079
0.520833	99.8216
0.521824	99.8349
0.522815	99.8479
0.523806	99.8605
0.524797	99.8727
0.525788	99.8847
0.526779	99.8963
0.52777	99.9076
0.528761	99.9187
0.529752	99.9294
0.530743	99.9398
0.531734	99.95
0.5325	99.9577
0.532725	99.9599
0.533716	99.9695
0.534707	99.9789
0.535698	99.988
0.536689	99.9969
0.53768	100.006
0.538671	100.014
0.539662	100.022
0.540653	100.03
0.541644	100.038
0.542635	100.045
0.543626	100.053
0.544617	100.06
0.545608	100.067
0.546599	100.074
0.5475	100.08
0.54759	100.08
0.548581	100.087
0.549572	100.093
0.550563	100.099
0.551554	100.105
0.552545	100.111
0.553536	100.116
0.554527	100.122
0.555518	100.127
0.556509	100.132
0.5575	100.137
0.558491	100.142
0.559482	100.147
0.560473	100.152
0.561464	100.156
0.562455	100.161
0.5625	100.161
0.563446	100.165
0.564437	100.169
0.565428	100.173
0.566419	100.177
0.56741	100.181
0.568401	100.185
0.569392	100.188
0.570383	100.192
0.571374	100.195
0.572365	100.199
0.573356	100.202
0.574347	100.205
0.575338	100.208
0.576329	100.211
0.57732	100.214
0.5775	100.215
0.578311	100.217
0.579302	100.22
0.580293	100.222
0.581284	100.225
0.582275	100.227
0.583266	100.23
0.584257	100.232
0.585248	100.235
0.586239	100.237
0.58723	100.239
0.588221	100.241
0.589212	100.244
0.590203	100.246
0.591194	100.248
0.592185	100.25
0.5925	100.25
0.593176	100.251
0.594167	100.253
0.595158	100.255
0.596149	100.257
0.59714	100.259
0.598131	100.26
0.599122	100.262
0.600113	100.263
0.601104	100.265
0.602095	100.266
0.603086	100.268
0.604077	100.269
0.605068	100.271
0.606059	100.272
0.60705	100.273
0.6075	100.274
0.608041	100.275
0.609032	100.276
0.610023	100.277
0.611014	100.278
0.612005	100.279
0.612995	100.28
0.613986	100.281
0.614977	100.282
0.615968	100.283
0.616959	100.284
0.61795	100.285
0.618941	100.286
0.619932	100.287
0.620923	100.288
0.621914	100.289
0.6225	100.289
0.622905	100.29
0.623896	100.291
0.624887	100.291
0.625878	100.292
0.626869	100.293
0.62786	100.294
0.628851	100.294
0.629842	100.295
0.630833	100.296
0.631824	100.296
0.632815	100.297
0.633806	100.298
0.634797	100.298
0.635788	100.299
0.636779	100.299
0.6375	100.3
0.63777	100.3
0.638761	100.301
0.639752	100.301
0.640743	100.302
0.641734	100.302
0.642725	100.303
0.643716	100.303
0.644707	100.304
0.645698	100.304
0.646689	100.304
0.64768	100.305
0.648671	100.305
0.649662	100.306
0.650653	100.306
0.651644	100.306
0.6525	100.307
0.652635	100.307
0.653626	100.307
0.654617	100.308
0.655608	100.308
0.656599	100.308
0.65759	100.309
0.658581	100.309
0.659572	100.309
0.660563	100.309
0.661554	100.31
0.662545	100.31
0.663536	100.31
0.664527	100.311
0.665518	100.311
0.666509	100.311
0.6675	100.311
0.668491	100.312
0.669482	100.312
0.670473	100.312
0.671464	100.312
0.672455	100.312
0.673446	100.313
0.674437	100.313
0.675428	100.313
0.676419	100.313
0.67741	100.313
0.678401	100.314
0.679392	100.314
0.680383	100.314
0.681374	100.314
0.682365	100.314
0.6825	100.314
0.683356	100.315
0.684347	100.315
0.685338	100.315
0.686329	100.315
0.68732	100.315
0.688311	100.315
0.689302	100.315
0.690293	100.316
0.691284	100.316
0.692275	100.316
0.693266	100.316
0.694257	100.316
0.695248	100.316
0.696239	100.316
0.69723	100.316
0.6975	100.316
0.698221	100.316
0.699212	100.317
0.700203	100.317
0.701194	100.317
0.702185	100.317
0.703176	100.317
0.704167	100.317
0.705158	100.317
0.706149	100.317
0.70714	100.317
0.708131	100.317
0.709122	100.317
0.710113	100.318
0.711104	100.318
0.712095	100.318
0.7125	100.318
0.713086	100.318
0.714077	100.318
0.715068	100.318
0.716059	100.318
0.71705	100.318
0.718041	100.318
0.719032	100.318
0.720023	100.318
0.721014	100.318
0.722005	100.318
0.722995	100.318
0.723986	100.318
0.724977	100.318
0.725968	100.319
0.726959	100.319
0.7275	100.319
0.72795	100.319
0.728941	100.319
0.729932	100.319
0.730923	100.319
0.731914	100.319
0.732905	100.319
0.733896	100.319
0.734887	100.319
0.735878	100.319
0.736869	100.319
0.73786	100.319
0.738851	100.319
0.739842	100.319
0.740833	100.319
0.741824	100.319
0.7425	100.319
0.742815	100.319
0.743806	100.319
0.744797	100.319
0.745788	100.319
0.746779	100.319
0.74777	100.319
0.748761	100.319
0.749752	100.319
0.750743	100.319
0.751734	100.319
0.752725	100.319
0.753716	100.319
0.754707	100.319
0.755698	100.32
0.756689	100.32
0.7575	100.32
0.75768	100.32
0.758671	100.32
0.759662	100.32
0.760653	100.32
0.761644	100.32
0.762635	100.32
0.763626	100.32
0.764617	100.32
0.765608	100.32
0.766599	100.32
0.76759	100.32
0.768581	100.32
0.769572	100.32
0.770563	100.32
0.771554	100.32
0.7725	100.32
0.772545	100.32
0.773536	100.32
0.774527	100.32
0.775518	100.32
0.776509	100.32
0.7775	100.32
0.778491	100.32
0.779482	100.32
0.780473	100.32
0.781464	100.32
0.782455	100.32
0.783446	100.32
0.784437	100.32
0.785428	100.32
0.786419	100.32
0.78741	100.32
0.7875	100.32
0.788401	100.32
0.789392	100.32
0.790383	100.32
0.791374	100.32
0.792365	100.32
0.793356	100.32
0.794347	100.32
0.795338	100.32
0.796329	100.32
0.79732	100.32
0.798311	100.32
0.799302	100.32
0.800293	100.32
0.801284	100.32
0.802275	100.32
0.8025	100.32
0.803266	100.32
0.804257	100.32
0.805248	100.32
0.806239	100.32
0.80723	100.32
0.808221	100.32
0.809212	100.32
0.810203	100.32
0.811194	100.32
0.812185	100.32
0.813176	100.32
0.814167	100.32
0.815158	100.32
0.816149	100.32
0.81714	100.32
0.8175	100.32
0.818131	100.32
0.819122	100.32
0.820113	100.32
0.821104	100.32
0.822095	100.32
0.823086	100.32
0.824077	100.32
0.825068	100.32
0.826059	100.32
0.82705	100.32
0.828041	100.32
0.829032	100.32
0.830023	100.32
0.831014	100.32
0.832005	100.32
0.8325	100.32
0.832995	100.32
0.833986	100.32
0.834977	100.32
0.835968	100.32
0.836959	100.32
0.83795	100.32
0.838941	100.32
0.839932	100.32
0.840923	100.32
0.841914	100.32
0.842905	100.32
0.843896	100.32
0.844887	100.32
0.845878	100.32
0.846869	100.32
0.8475	100.32
0.84786	100.32
0.848851	100.32
0.849842	100.32
0.850833	100.32
0.851824	100.32
0.852815	100.32
0.853806	100.32
0.854797	100.32
0.855788	100.32
0.856779	100.32
0.85777	100.32
0.858761	100.32
0.859752	100.32
0.860743	100.32
0.861734	100.32
0.8625	100.32
0.862725	100.32
0.863716	100.32
0.864707	100.32
0.865698	100.32
0.866689	100.32
0.86768	100.32
0.868671	100.32
0.869662	100.32
0.870653	100.32
0.871644	100.32
0.872635	100.32
0.873626	100.32
0.874617	100.32
0.875608	100.32
0.876599	100.32
0.8775	100.32
0.87759	100.32
0.878581	100.32
0.879572	100.32
0.880563	100.32
0.881554	100.32
0.882545	100.32
0.883536	100.32
0.884527	100.32
0.885518	100.32
0.886509	100.32
0.8875	100.32
0.888491	100.32
0.889482	100.32
0.890473	100.32
0.891464	100.32
0.892455	100.32
0.8925	100.32
0.893446	100.32
0.894437	100.32
0.895428	100.32
0.896419	100.32
0.89741	100.32
0.898401	100.32
0.899392	100.32
0.900383	100.32
0.901374	100.32
0.902365	100.32
0.903356	100.32
0.904347	100.32
0.905338	100.32
0.906329	100.32
0.90732	100.32
0.9075	100.32
0.908311	100.32
0.909302	100.32
0.910293	100.32
0.911284	100.32
0.912275	100.32
0.913266	100.32
0.914257	100.32
0.915248	100.32
0.916239	100.32
0.91723	100.32
0.918221	100.32
0.919212	100.32
0.920203	100.32
0.921194	100.32
0.922185	100.32
0.9225	100.32
0.923176	100.32
0.924167	100.32
0.925158	100.32
0.926149	100.32
0.92714	100.32
0.928131	100.32
0.929122	100.32
0.930113	100.32
0.931104	100.32
0.932095	100.32
0.933086	100.32
0.934077	100.32
0.935068	100.32
0.936059	100.32
0.93705	100.32
0.9375	100.32
0.938041	100.32
0.939032	100.32
0.940023	100.32
0.941014	100.32
0.942005	100.32
0.942995	100.32
0.943986	100.32
0.944977	100.32
0.945968	100.32
0.946959	100.32
0.94795	100.32
0.948941	100.32
0.949932	100.32
0.950923	100.32
0.951914	100.32
0.9525	100.32
0.952905	100.32
0.953896	100.32
0.954887	100.32
0.955878	100.32
0.956869	100.32
0.95786	100.32
0.958851	100.32
0.959842	100.32
0.960833	100.32
0.961824	100.32
0.962815	100.32
0.963806	100.32
0.964797	100.32
0.965788	100.32
0.966779	100.32
0.9675	100.32
0.96777	100.32
0.968761	100.32
0.969752	100.32
0.970743	100.32
0.971734	100.32
0.972725	100.32
0.973716	100.32
0.974707	100.32
0.975698	100.32
0.976689	100.32
0.97768	100.32
0.978671	100.32
0.979662	100.32
0.980653	100.32
0.981644	100.32
0.9825	100.32
0.982635	100.32
0.983626	100.32
0.984617	100.32
0.985608	100.32
0.986599	100.32
0.98759	100.32
0.988581	100.32
0.989572	100.32
0.990563	100.32
0.991554	100.32
0.992545	100.32
0.993536	100.32
0.994527	100.32
0.995518	100.32
0.996509	100.32
0.9975	100.32
