# Supplementary material for: Calibration of parameters in microscopic traffic flow simulation models considering micro-meteorological information
Source: PLoS One. 2025 Jul 7;20(7):e0326191. doi: 10.1371/journal.pone.0326191 (PMC12233247; doi:10.1371/journal.pone.0326191)
Supplement: S1 Data — (ZIP) [file pone.0326191.s001.zip › Minimal Dataset/0.44Clear.xlsx]

## Sheet: Sheet1
0.440782
0.1563
0.276915
0.370796
0.41165
0.441026
0.382173
0.367657
0.5368
0.392966
0.285204
0.302334
0.422783
0.414073
0.370406
0.221614
0.492693
0.40048
0.402073
0.351204
0.291324
0.422482
0.387187
0.419232
0.243139
0.339846
0.390859
0.302888
0.345018
0.265645
0.294548
0.374796
0.523468
0.491142
0.324477
0.430202
0.36955
0.204762
0.374749
0.41728

## Sheet: FreqCounts1
RMSPE	Interval End Point	Frequency	Cumulative frequency	Relative Frequency	Cumulative Frequency
		(times)		%	%
Frequency	Frequency	Frequency of A	Frequency of A	Frequency of A	Frequency of A
0.0075	0.015	0	0	0	0
0.0225	0.03	0	0	0	0
0.0375	0.045	0	0	0	0
0.0525	0.06	0	0	0	0
0.0675	0.075	0	0	0	0
0.0825	0.09	0	0	0	0
0.0975	0.105	0	0	0	0
0.1125	0.12	0	0	0	0
0.1275	0.135	0	0	0	0
0.1425	0.15	0	0	0	0
0.1575	0.165	1	1	2.5	2.5
0.1725	0.18	0	1	0	2.5
0.1875	0.195	0	1	0	2.5
0.2025	0.21	1	2	2.5	5
0.2175	0.225	1	3	2.5	7.5
0.2325	0.24	0	3	0	7.5
0.2475	0.255	1	4	2.5	10
0.2625	0.27	1	5	2.5	12.5
0.2775	0.285	1	6	2.5	15
0.2925	0.3	3	9	7.5	22.5
0.3075	0.315	2	11	5	27.5
0.3225	0.33	1	12	2.5	30
0.3375	0.345	1	13	2.5	32.5
0.3525	0.36	2	15	5	37.5
0.3675	0.375	6	21	15	52.5
0.3825	0.39	2	23	5	57.5
0.3975	0.405	4	27	10	67.5
0.4125	0.42	4	31	10	77.5
0.4275	0.435	3	34	7.5	85
0.4425	0.45	2	36	5	90
0.4575	0.465	0	36	0	90
0.4725	0.48	0	36	0	90
0.4875	0.495	2	38	5	95
0.5025	0.51	0	38	0	95
0.5175	0.525	1	39	2.5	97.5
0.5325	0.54	1	40	2.5	100
0.5475	0.555	0	40	0	100
0.5625	0.57	0	40	0	100
0.5775	0.585	0	40	0	100
0.5925	0.6	0	40	0	100
0.6075	0.615	0	40	0	100
0.6225	0.63	0	40	0	100
0.6375	0.645	0	40	0	100
0.6525	0.66	0	40	0	100
0.6675	0.675	0	40	0	100
0.6825	0.69	0	40	0	100
0.6975	0.705	0	40	0	100
0.7125	0.72	0	40	0	100
0.7275	0.735	0	40	0	100
0.7425	0.75	0	40	0	100
0.7575	0.765	0	40	0	100
0.7725	0.78	0	40	0	100
0.7875	0.795	0	40	0	100
0.8025	0.81	0	40	0	100
0.8175	0.825	0	40	0	100
0.8325	0.84	0	40	0	100
0.8475	0.855	0	40	0	100
0.8625	0.87	0	40	0	100
0.8775	0.885	0	40	0	100
0.8925	0.9	0	40	0	100
0.9075	0.915	0	40	0	100
0.9225	0.93	0	40	0	100
0.9375	0.945	0	40	0	100
0.9525	0.96	0	40	0	100
0.9675	0.975	0	40	0	100
0.9825	0.99	0	40	0	100
0.9975	1.005	0	40	0	100

## Sheet: FitNLCurve1
Independent variable	LogNormal fit C frequency	Independent variable	Regular Residual C Frequency	Regular Residual C Frequency	Fitted Y values	Regular Residual C Frequency	Regular Residual C Frequency	Percentile	Reference X	Reference Line
									mu = -0.000010	sigma = 0.688763
Fitted curve graph	Fitted Curve Graph			Histogram of Residuals	Residual vs. Predicted Values Plot	Residual vs. Predicted Values Plot	Normal Probability Plot of Residuals	Normal Probability Plot of Residuals	Normal Probability Plot of Residuals	Normal Probability Plot of Residuals
0.0075	0.0989988	0.0075	-0.0989988	-0.0989988	0.0989988	-0.0989988	-1.72907	0.929368	-1.79152	0.464684
0.00948198	0.0989988	0.0225	-0.0989988	-0.0989988	0.0989988	-0.0989988	-1.63079	2.41636	1.7915	99.5353
0.0225	0.0989988	0.0375	-0.0989988	-0.0989988	0.0989988	-0.0989988	-1.38051	3.90335
0.0375	0.0989988	0.0525	-0.0989988	-0.0989988	0.0989988	-0.0989988	-1.26572	5.39033
0.0525	0.0989988	0.0675	-0.0989988	-0.0989988	0.0989988	-0.0989988	-1.18042	6.87732
0.0675	0.0989988	0.0825	-0.0989988	-0.0989988	0.0989988	-0.0989988	-1.14617	8.36431
0.0729054	0.0989988	0.0975	-0.0989988	-0.0989988	0.0989988	-0.0989988	-0.718015	9.8513
0.0738964	0.0989988	0.1125	-0.0989988	-0.0989988	0.0989988	-0.0989988	-0.298311	11.3383
0.0748874	0.0989988	0.1275	-0.0989988	-0.0989988	0.0989988	-0.0989988	-0.230285	12.8253
0.0758784	0.0989988	0.1425	-0.0989989	-0.0989989	0.0989989	-0.0989989	-0.184035	14.3123
0.0768694	0.0989988	0.1575	0.901	0.901	0.0989999	0.901	-0.153244	15.7993
0.0778604	0.0989988	0.1725	-0.0990192	-0.0990192	0.0990192	-0.0990192	-0.133552	17.2862
0.0788514	0.0989988	0.1875	-0.0992307	-0.0992307	0.0992307	-0.0992307	-0.133128	18.7732
0.0798423	0.0989988	0.2025	0.899286	0.899286	0.100714	0.899286	-0.120203	20.2602
0.0808333	0.0989988	0.2175	0.892092	0.892092	0.107908	0.892092	-0.112024	21.7472
0.0818243	0.0989988	0.2325	-0.133552	-0.133552	0.133552	-0.133552	-0.106918	23.2342
0.0825	0.0989988	0.2475	0.79608	0.79608	0.20392	0.79608	-0.103768	24.7212
0.0828153	0.0989988	0.2625	0.641916	0.641916	0.358084	0.641916	-0.101847	26.2082
0.0838063	0.0989988	0.2775	0.364545	0.364545	0.635455	0.364545	-0.100687	27.6952
0.0847973	0.0989988	0.2925	1.94602	1.94602	1.05398	1.94602	-0.099992	29.1822
0.0857883	0.0989988	0.3075	0.408939	0.408939	1.59106	0.408939	-0.0995796	30.6691
0.0867793	0.0989988	0.3225	-1.18042	-1.18042	2.18042	-1.18042	-0.0993365	32.1561
0.0877703	0.0989988	0.3375	-1.72907	-1.72907	2.72907	-1.72907	-0.0992307	33.6431
0.0887613	0.0989988	0.3525	-1.14617	-1.14617	3.14617	-1.14617	-0.0991941	35.1301
0.0897523	0.0989988	0.3675	2.63024	2.63024	3.36976	2.63024	-0.0991113	36.6171
0.0907432	0.0989988	0.3825	-1.38051	-1.38051	3.38051	-1.38051	-0.0990633	38.1041
0.0917342	0.0989988	0.3975	0.800101	0.800101	3.1999	0.800101	-0.0990357	39.5911
0.0927252	0.0989988	0.4125	1.1228	1.1228	2.8772	1.1228	-0.0990198	41.0781
0.0937162	0.0989988	0.4275	0.527454	0.527454	2.47255	0.527454	-0.0990192	42.5651
0.0947072	0.0989988	0.4425	-0.0424435	-0.0424435	2.04244	-0.0424435	-0.0990107	44.052
0.0956982	0.0989988	0.4575	-1.63079	-1.63079	1.63079	-1.63079	-0.0990056	45.539
0.0966892	0.0989988	0.4725	-1.26572	-1.26572	1.26572	-1.26572	-0.0990026	47.026
0.0975	0.0989988	0.4875	1.03929	1.03929	0.960707	1.03929	-0.099001	48.513
0.0976802	0.0989988	0.5025	-0.718015	-0.718015	0.718015	-0.718015	-0.099	50
0.0986712	0.0989988	0.5175	0.467326	0.467326	0.532674	0.467326	-0.0989995	51.487
0.0996622	0.0989988	0.5325	0.603973	0.603973	0.396027	0.603973	-0.0989992	52.974
0.100653	0.0989988	0.5475	-0.298311	-0.298311	0.298311	-0.298311	-0.098999	54.461
0.101644	0.0989988	0.5625	-0.230285	-0.230285	0.230285	-0.230285	-0.0989989	55.948
0.102635	0.0989988	0.5775	-0.184035	-0.184035	0.184035	-0.184035	-0.0989989	57.4349
0.103626	0.0989988	0.5925	-0.153244	-0.153244	0.153244	-0.153244	-0.0989989	58.9219
0.104617	0.0989988	0.6075	-0.133128	-0.133128	0.133128	-0.133128	-0.0989989	60.4089
0.105608	0.0989988	0.6225	-0.120203	-0.120203	0.120203	-0.120203	-0.0989988	61.8959
0.106599	0.0989988	0.6375	-0.112024	-0.112024	0.112024	-0.112024	-0.0989988	63.3829
0.10759	0.0989988	0.6525	-0.106918	-0.106918	0.106918	-0.106918	-0.0989988	64.8699
0.108581	0.0989988	0.6675	-0.103768	-0.103768	0.103768	-0.103768	-0.0989988	66.3569
0.109572	0.0989988	0.6825	-0.101847	-0.101847	0.101847	-0.101847	-0.0989988	67.8439
0.110563	0.0989988	0.6975	-0.100687	-0.100687	0.100687	-0.100687	-0.0989988	69.3309
0.111554	0.0989988	0.7125	-0.099992	-0.099992	0.099992	-0.099992	-0.0989988	70.8178
0.1125	0.0989988	0.7275	-0.0995796	-0.0995796	0.0995796	-0.0995796	-0.0989988	72.3048
0.112545	0.0989988	0.7425	-0.0993365	-0.0993365	0.0993365	-0.0993365	-0.0989988	73.7918
0.113536	0.0989988	0.7575	-0.0991941	-0.0991941	0.0991941	-0.0991941	-0.0989988	75.2788
0.114527	0.0989988	0.7725	-0.0991113	-0.0991113	0.0991113	-0.0991113	-0.0424435	76.7658
0.115518	0.0989988	0.7875	-0.0990633	-0.0990633	0.0990633	-0.0990633	0.364545	78.2528
0.116509	0.0989988	0.8025	-0.0990357	-0.0990357	0.0990357	-0.0990357	0.408939	79.7398
0.1175	0.0989988	0.8175	-0.0990198	-0.0990198	0.0990198	-0.0990198	0.467326	81.2268
0.118491	0.0989988	0.8325	-0.0990107	-0.0990107	0.0990107	-0.0990107	0.527454	82.7138
0.119482	0.0989988	0.8475	-0.0990056	-0.0990056	0.0990056	-0.0990056	0.603973	84.2007
0.120473	0.0989988	0.8625	-0.0990026	-0.0990026	0.0990026	-0.0990026	0.641916	85.6877
0.121464	0.0989988	0.8775	-0.099001	-0.099001	0.099001	-0.099001	0.79608	87.1747
0.122455	0.0989988	0.8925	-0.099	-0.099	0.099	-0.099	0.800101	88.6617
0.123446	0.0989988	0.9075	-0.0989995	-0.0989995	0.0989995	-0.0989995	0.892092	90.1487
0.124437	0.0989988	0.9225	-0.0989992	-0.0989992	0.0989992	-0.0989992	0.899286	91.6357
0.125428	0.0989988	0.9375	-0.098999	-0.098999	0.098999	-0.098999	0.901	93.1227
0.126419	0.0989988	0.9525	-0.0989989	-0.0989989	0.0989989	-0.0989989	1.03929	94.6097
0.12741	0.0989988	0.9675	-0.0989989	-0.0989989	0.0989989	-0.0989989	1.1228	96.0967
0.1275	0.0989988	0.9825	-0.0989989	-0.0989989	0.0989989	-0.0989989	1.94602	97.5836
0.128401	0.0989988	0.9975	-0.0989988	-0.0989988	0.0989988	-0.0989988	2.63024	99.0706
0.129392	0.0989988
0.130383	0.0989988
0.131374	0.0989988
0.132365	0.0989988
0.133356	0.0989988
0.134347	0.0989988
0.135338	0.0989988
0.136329	0.0989988
0.13732	0.0989988
0.138311	0.0989988
0.139302	0.0989988
0.140293	0.0989988
0.141284	0.0989988
0.142275	0.0989989
0.1425	0.0989989
0.143266	0.0989989
0.144257	0.0989989
0.145248	0.0989989
0.146239	0.0989989
0.14723	0.0989989
0.148221	0.0989989
0.149212	0.098999
0.150203	0.098999
0.151194	0.0989991
0.152185	0.0989991
0.153176	0.0989992
0.154167	0.0989993
0.155158	0.0989994
0.156149	0.0989996
0.15714	0.0989998
0.1575	0.0989999
0.158131	0.099
0.159122	0.0990003
0.160113	0.0990007
0.161104	0.0990011
0.162095	0.0990016
0.163086	0.0990022
0.164077	0.099003
0.165068	0.0990039
0.166059	0.0990049
0.16705	0.0990062
0.168041	0.0990078
0.169032	0.0990096
0.170023	0.0990118
0.171014	0.0990144
0.172005	0.0990175
0.1725	0.0990192
0.172995	0.0990211
0.173986	0.0990253
0.174977	0.0990303
0.175968	0.0990361
0.176959	0.099043
0.17795	0.0990509
0.178941	0.0990602
0.179932	0.099071
0.180923	0.0990835
0.181914	0.0990979
0.182905	0.0991146
0.183896	0.0991337
0.184887	0.0991558
0.185878	0.0991811
0.186869	0.0992101
0.1875	0.0992307
0.18786	0.0992433
0.188851	0.0992811
0.189842	0.0993242
0.190833	0.0993731
0.191824	0.0994287
0.192815	0.0994916
0.193806	0.0995628
0.194797	0.0996431
0.195788	0.0997337
0.196779	0.0998355
0.19777	0.0999499
0.198761	0.100078
0.199752	0.100222
0.200743	0.100382
0.201734	0.100561
0.2025	0.100714
0.202725	0.100761
0.203716	0.100983
0.204707	0.101229
0.205698	0.101503
0.206689	0.101806
0.20768	0.102141
0.208671	0.102511
0.209662	0.102919
0.210653	0.103368
0.211644	0.103862
0.212635	0.104404
0.213626	0.104998
0.214617	0.10565
0.215608	0.106362
0.216599	0.10714
0.2175	0.107908
0.21759	0.107988
0.218581	0.108912
0.219572	0.109918
0.220563	0.111011
0.221554	0.112197
0.222545	0.113482
0.223536	0.114873
0.224527	0.116378
0.225518	0.118003
0.226509	0.119756
0.2275	0.121645
0.228491	0.123678
0.229482	0.125864
0.230473	0.128211
0.231464	0.130728
0.232455	0.133425
0.2325	0.133552
0.233446	0.136311
0.234437	0.139397
0.235428	0.142693
0.236419	0.146209
0.23741	0.149956
0.238401	0.153945
0.239392	0.158187
0.240383	0.162694
0.241374	0.167478
0.242365	0.17255
0.243356	0.177922
0.244347	0.183607
0.245338	0.189618
0.246329	0.195965
0.24732	0.202663
0.2475	0.20392
0.248311	0.209724
0.249302	0.21716
0.250293	0.224985
0.251284	0.23321
0.252275	0.241849
0.253266	0.250914
0.254257	0.260418
0.255248	0.270373
0.256239	0.280791
0.25723	0.291685
0.258221	0.303066
0.259212	0.314946
0.260203	0.327337
0.261194	0.340249
0.262185	0.353693
0.2625	0.358084
0.263176	0.36768
0.264167	0.382219
0.265158	0.39732
0.266149	0.412991
0.26714	0.429243
0.268131	0.446081
0.269122	0.463514
0.270113	0.481549
0.271104	0.500192
0.272095	0.519448
0.273086	0.539322
0.274077	0.559819
0.275068	0.580941
0.276059	0.602692
0.27705	0.625073
0.2775	0.635455
0.278041	0.648085
0.279032	0.67173
0.280023	0.696005
0.281014	0.72091
0.282005	0.746443
0.282995	0.7726
0.283986	0.799377
0.284977	0.826769
0.285968	0.85477
0.286959	0.883374
0.28795	0.912572
0.288941	0.942357
0.289932	0.972718
0.290923	1.00364
0.291914	1.03513
0.2925	1.05398
0.292905	1.06715
0.293896	1.0997
0.294887	1.13277
0.295878	1.16633
0.296869	1.20038
0.29786	1.2349
0.298851	1.26987
0.299842	1.30526
0.300833	1.34107
0.301824	1.37727
0.302815	1.41384
0.303806	1.45076
0.304797	1.488
0.305788	1.52555
0.306779	1.56339
0.3075	1.59106
0.30777	1.60147
0.308761	1.63979
0.309752	1.67832
0.310743	1.71702
0.311734	1.75588
0.312725	1.79487
0.313716	1.83396
0.314707	1.87312
0.315698	1.91233
0.316689	1.95155
0.31768	1.99077
0.318671	2.02995
0.319662	2.06905
0.320653	2.10807
0.321644	2.14695
0.3225	2.18042
0.322635	2.18569
0.323626	2.22424
0.324617	2.26258
0.325608	2.30068
0.326599	2.33851
0.32759	2.37605
0.328581	2.41326
0.329572	2.45011
0.330563	2.48659
0.331554	2.52266
0.332545	2.5583
0.333536	2.59348
0.334527	2.62817
0.335518	2.66235
0.336509	2.69599
0.3375	2.72907
0.3375	2.72907
0.338491	2.76156
0.339482	2.79345
0.340473	2.8247
0.341464	2.8553
0.342455	2.88523
0.343446	2.91446
0.344437	2.94298
0.345428	2.97076
0.346419	2.99779
0.34741	3.02405
0.348401	3.04952
0.349392	3.07419
0.350383	3.09803
0.351374	3.12105
0.352365	3.14322
0.3525	3.14617
0.353356	3.16453
0.354347	3.18497
0.355338	3.20452
0.356329	3.22319
0.35732	3.24095
0.358311	3.2578
0.359302	3.27374
0.360293	3.28875
0.361284	3.30284
0.362275	3.31599
0.363266	3.3282
0.364257	3.33947
0.365248	3.3498
0.366239	3.35918
0.36723	3.36762
0.3675	3.36976
0.368221	3.37512
0.369212	3.38167
0.370203	3.38728
0.371194	3.39195
0.372185	3.39568
0.373176	3.39849
0.374167	3.40037
0.375158	3.40133
0.376149	3.40137
0.37714	3.40051
0.378131	3.39875
0.379122	3.3961
0.380113	3.39257
0.381104	3.38817
0.382095	3.3829
0.3825	3.38051
0.383086	3.37679
0.384077	3.36984
0.385068	3.36206
0.386059	3.35347
0.38705	3.34407
0.388041	3.33389
0.389032	3.32294
0.390023	3.31122
0.391014	3.29876
0.392005	3.28557
0.392995	3.27167
0.393986	3.25706
0.394977	3.24178
0.395968	3.22583
0.396959	3.20922
0.3975	3.1999
0.39795	3.19199
0.398941	3.17413
0.399932	3.15568
0.400923	3.13665
0.401914	3.11705
0.402905	3.09691
0.403896	3.07624
0.404887	3.05505
0.405878	3.03338
0.406869	3.01122
0.40786	2.98861
0.408851	2.96556
0.409842	2.94209
0.410833	2.91822
0.411824	2.89395
0.4125	2.8772
0.412815	2.86932
0.413806	2.84434
0.414797	2.81903
0.415788	2.7934
0.416779	2.76748
0.41777	2.74127
0.418761	2.7148
0.419752	2.68808
0.420743	2.66113
0.421734	2.63397
0.422725	2.60661
0.423716	2.57908
0.424707	2.55137
0.425698	2.52352
0.426689	2.49553
0.4275	2.47255
0.42768	2.46743
0.428671	2.43922
0.429662	2.41092
0.430653	2.38255
0.431644	2.35412
0.432635	2.32564
0.433626	2.29713
0.434617	2.2686
0.435608	2.24006
0.436599	2.21153
0.43759	2.18302
0.438581	2.15454
0.439572	2.1261
0.440563	2.09772
0.441554	2.0694
0.4425	2.04244
0.442545	2.04116
0.443536	2.01301
0.444527	1.98495
0.445518	1.957
0.446509	1.92917
0.4475	1.90146
0.448491	1.87389
0.449482	1.84646
0.450473	1.81918
0.451464	1.79207
0.452455	1.76512
0.453446	1.73834
0.454437	1.71175
0.455428	1.68535
0.456419	1.65915
0.45741	1.63315
0.4575	1.63079
0.458401	1.60735
0.459392	1.58177
0.460383	1.55641
0.461374	1.53127
0.462365	1.50636
0.463356	1.48169
0.464347	1.45725
0.465338	1.43306
0.466329	1.40911
0.46732	1.38541
0.468311	1.36197
0.469302	1.33878
0.470293	1.31585
0.471284	1.29318
0.472275	1.27077
0.4725	1.26572
0.473266	1.24863
0.474257	1.22676
0.475248	1.20516
0.476239	1.18383
0.47723	1.16277
0.478221	1.14198
0.479212	1.12147
0.480203	1.10123
0.481194	1.08127
0.482185	1.06158
0.483176	1.04217
0.484167	1.02304
0.485158	1.00418
0.486149	0.985602
0.48714	0.967296
0.4875	0.960707
0.488131	0.949264
0.489122	0.931507
0.490113	0.914023
0.491104	0.896812
0.492095	0.879871
0.493086	0.863201
0.494077	0.8468
0.495068	0.830666
0.496059	0.814798
0.49705	0.799194
0.498041	0.783852
0.499032	0.768772
0.500023	0.75395
0.501014	0.739385
0.502005	0.725075
0.5025	0.718015
0.502995	0.711017
0.503986	0.69721
0.504977	0.683652
0.505968	0.670339
0.506959	0.65727
0.50795	0.644442
0.508941	0.631852
0.509932	0.619499
0.510923	0.60738
0.511914	0.595491
0.512905	0.583831
0.513896	0.572396
0.514887	0.561184
0.515878	0.550193
0.516869	0.539419
0.5175	0.532674
0.51786	0.528859
0.518851	0.518512
0.519842	0.508373
0.520833	0.498441
0.521824	0.488712
0.522815	0.479183
0.523806	0.469853
0.524797	0.460717
0.525788	0.451772
0.526779	0.443017
0.52777	0.434448
0.528761	0.426063
0.529752	0.417857
0.530743	0.40983
0.531734	0.401977
0.5325	0.396027
0.532725	0.394296
0.533716	0.386784
0.534707	0.379438
0.535698	0.372256
0.536689	0.365234
0.53768	0.358371
0.538671	0.351662
0.539662	0.345106
0.540653	0.338699
0.541644	0.33244
0.542635	0.326325
0.543626	0.320352
0.544617	0.314517
0.545608	0.308819
0.546599	0.303256
0.5475	0.298311
0.54759	0.297823
0.548581	0.292519
0.549572	0.287342
0.550563	0.282288
0.551554	0.277356
0.552545	0.272543
0.553536	0.267847
0.554527	0.263265
0.555518	0.258795
0.556509	0.254435
0.5575	0.250182
0.558491	0.246034
0.559482	0.24199
0.560473	0.238046
0.561464	0.234201
0.562455	0.230453
0.5625	0.230285
0.563446	0.226799
0.564437	0.223238
0.565428	0.219767
0.566419	0.216385
0.56741	0.213089
0.568401	0.209878
0.569392	0.206749
0.570383	0.203702
0.571374	0.200734
0.572365	0.197843
0.573356	0.195028
0.574347	0.192286
0.575338	0.189616
0.576329	0.187017
0.57732	0.184487
0.5775	0.184035
0.578311	0.182024
0.579302	0.179627
0.580293	0.177294
0.581284	0.175023
0.582275	0.172813
0.583266	0.170663
0.584257	0.168571
0.585248	0.166536
0.586239	0.164557
0.58723	0.162631
0.588221	0.160758
0.589212	0.158936
0.590203	0.157165
0.591194	0.155442
0.592185	0.153768
0.5925	0.153244
0.593176	0.152139
0.594167	0.150556
0.595158	0.149017
0.596149	0.147522
0.59714	0.146068
0.598131	0.144655
0.599122	0.143282
0.600113	0.141947
0.601104	0.140651
0.602095	0.139391
0.603086	0.138167
0.604077	0.136978
0.605068	0.135824
0.606059	0.134702
0.60705	0.133613
0.6075	0.133128
0.608041	0.132554
0.609032	0.131527
0.610023	0.130529
0.611014	0.129561
0.612005	0.12862
0.612995	0.127707
0.613986	0.12682
0.614977	0.12596
0.615968	0.125125
0.616959	0.124314
0.61795	0.123527
0.618941	0.122763
0.619932	0.122022
0.620923	0.121303
0.621914	0.120606
0.6225	0.120203
0.622905	0.119929
0.623896	0.119272
0.624887	0.118635
0.625878	0.118017
0.626869	0.117418
0.62786	0.116837
0.628851	0.116273
0.629842	0.115726
0.630833	0.115196
0.631824	0.114682
0.632815	0.114183
0.633806	0.1137
0.634797	0.113231
0.635788	0.112777
0.636779	0.112336
0.6375	0.112024
0.63777	0.111909
0.638761	0.111495
0.639752	0.111094
0.640743	0.110705
0.641734	0.110328
0.642725	0.109963
0.643716	0.10961
0.644707	0.109267
0.645698	0.108934
0.646689	0.108613
0.64768	0.108301
0.648671	0.107999
0.649662	0.107706
0.650653	0.107422
0.651644	0.107148
0.6525	0.106918
0.652635	0.106882
0.653626	0.106624
0.654617	0.106375
0.655608	0.106133
0.656599	0.105899
0.65759	0.105673
0.658581	0.105453
0.659572	0.105241
0.660563	0.105035
0.661554	0.104836
0.662545	0.104643
0.663536	0.104457
0.664527	0.104276
0.665518	0.104101
0.666509	0.103932
0.6675	0.103768
0.668491	0.10361
0.669482	0.103456
0.670473	0.103308
0.671464	0.103164
0.672455	0.103025
0.673446	0.10289
0.674437	0.10276
0.675428	0.102634
0.676419	0.102512
0.67741	0.102394
0.678401	0.10228
0.679392	0.10217
0.680383	0.102063
0.681374	0.10196
0.682365	0.10186
0.6825	0.101847
0.683356	0.101764
0.684347	0.10167
0.685338	0.10158
0.686329	0.101493
0.68732	0.101408
0.688311	0.101326
0.689302	0.101247
0.690293	0.101171
0.691284	0.101097
0.692275	0.101026
0.693266	0.100957
0.694257	0.10089
0.695248	0.100825
0.696239	0.100763
0.69723	0.100703
0.6975	0.100687
0.698221	0.100644
0.699212	0.100588
0.700203	0.100534
0.701194	0.100481
0.702185	0.10043
0.703176	0.100381
0.704167	0.100333
0.705158	0.100287
0.706149	0.100243
0.70714	0.1002
0.708131	0.100159
0.709122	0.100119
0.710113	0.10008
0.711104	0.100043
0.712095	0.100006
0.7125	0.099992
0.713086	0.0999715
0.714077	0.0999378
0.715068	0.0999052
0.716059	0.0998738
0.71705	0.0998434
0.718041	0.099814
0.719032	0.0997856
0.720023	0.0997582
0.721014	0.0997318
0.722005	0.0997062
0.722995	0.0996815
0.723986	0.0996577
0.724977	0.0996347
0.725968	0.0996124
0.726959	0.099591
0.7275	0.0995796
0.72795	0.0995702
0.728941	0.0995502
0.729932	0.0995309
0.730923	0.0995122
0.731914	0.0994942
0.732905	0.0994768
0.733896	0.09946
0.734887	0.0994438
0.735878	0.0994281
0.736869	0.099413
0.73786	0.0993984
0.738851	0.0993843
0.739842	0.0993707
0.740833	0.0993575
0.741824	0.0993449
0.7425	0.0993365
0.742815	0.0993326
0.743806	0.0993208
0.744797	0.0993094
0.745788	0.0992984
0.746779	0.0992878
0.74777	0.0992776
0.748761	0.0992677
0.749752	0.0992581
0.750743	0.0992489
0.751734	0.09924
0.752725	0.0992314
0.753716	0.0992232
0.754707	0.0992152
0.755698	0.0992075
0.756689	0.0992
0.7575	0.0991941
0.75768	0.0991928
0.758671	0.0991859
0.759662	0.0991792
0.760653	0.0991728
0.761644	0.0991666
0.762635	0.0991606
0.763626	0.0991548
0.764617	0.0991492
0.765608	0.0991438
0.766599	0.0991386
0.76759	0.0991336
0.768581	0.0991288
0.769572	0.0991241
0.770563	0.0991196
0.771554	0.0991153
0.7725	0.0991113
0.772545	0.0991111
0.773536	0.099107
0.774527	0.0991032
0.775518	0.0990994
0.776509	0.0990958
0.7775	0.0990923
0.778491	0.0990889
0.779482	0.0990857
0.780473	0.0990825
0.781464	0.0990795
0.782455	0.0990766
0.783446	0.0990738
0.784437	0.0990711
0.785428	0.0990685
0.786419	0.0990659
0.78741	0.0990635
0.7875	0.0990633
0.788401	0.0990612
0.789392	0.0990589
0.790383	0.0990567
0.791374	0.0990546
0.792365	0.0990526
0.793356	0.0990507
0.794347	0.0990488
0.795338	0.099047
0.796329	0.0990452
0.79732	0.0990435
0.798311	0.0990419
0.799302	0.0990403
0.800293	0.0990388
0.801284	0.0990374
0.802275	0.099036
0.8025	0.0990357
0.803266	0.0990346
0.804257	0.0990333
0.805248	0.099032
0.806239	0.0990308
0.80723	0.0990297
0.808221	0.0990285
0.809212	0.0990275
0.810203	0.0990264
0.811194	0.0990254
0.812185	0.0990244
0.813176	0.0990235
0.814167	0.0990226
0.815158	0.0990217
0.816149	0.0990209
0.81714	0.0990201
0.8175	0.0990198
0.818131	0.0990193
0.819122	0.0990185
0.820113	0.0990178
0.821104	0.0990171
0.822095	0.0990165
0.823086	0.0990158
0.824077	0.0990152
0.825068	0.0990146
0.826059	0.099014
0.82705	0.0990134
0.828041	0.0990129
0.829032	0.0990124
0.830023	0.0990119
0.831014	0.0990114
0.832005	0.099011
0.8325	0.0990107
0.832995	0.0990105
0.833986	0.0990101
0.834977	0.0990097
0.835968	0.0990093
0.836959	0.0990089
0.83795	0.0990085
0.838941	0.0990081
0.839932	0.0990078
0.840923	0.0990075
0.841914	0.0990072
0.842905	0.0990068
0.843896	0.0990066
0.844887	0.0990063
0.845878	0.099006
0.846869	0.0990057
0.8475	0.0990056
0.84786	0.0990055
0.848851	0.0990052
0.849842	0.099005
0.850833	0.0990048
0.851824	0.0990045
0.852815	0.0990043
0.853806	0.0990041
0.854797	0.0990039
0.855788	0.0990037
0.856779	0.0990036
0.85777	0.0990034
0.858761	0.0990032
0.859752	0.0990031
0.860743	0.0990029
0.861734	0.0990027
0.8625	0.0990026
0.862725	0.0990026
0.863716	0.0990025
0.864707	0.0990023
0.865698	0.0990022
0.866689	0.0990021
0.86768	0.0990019
0.868671	0.0990018
0.869662	0.0990017
0.870653	0.0990016
0.871644	0.0990015
0.872635	0.0990014
0.873626	0.0990013
0.874617	0.0990012
0.875608	0.0990011
0.876599	0.099001
0.8775	0.099001
0.87759	0.099001
0.878581	0.0990009
0.879572	0.0990008
0.880563	0.0990007
0.881554	0.0990007
0.882545	0.0990006
0.883536	0.0990005
0.884527	0.0990005
0.885518	0.0990004
0.886509	0.0990003
0.8875	0.0990003
0.888491	0.0990002
0.889482	0.0990002
0.890473	0.0990001
0.891464	0.0990001
0.892455	0.099
0.8925	0.099
0.893446	0.099
0.894437	0.0989999
0.895428	0.0989999
0.896419	0.0989999
0.89741	0.0989998
0.898401	0.0989998
0.899392	0.0989998
0.900383	0.0989997
0.901374	0.0989997
0.902365	0.0989997
0.903356	0.0989996
0.904347	0.0989996
0.905338	0.0989996
0.906329	0.0989995
0.90732	0.0989995
0.9075	0.0989995
0.908311	0.0989995
0.909302	0.0989995
0.910293	0.0989994
0.911284	0.0989994
0.912275	0.0989994
0.913266	0.0989994
0.914257	0.0989993
0.915248	0.0989993
0.916239	0.0989993
0.91723	0.0989993
0.918221	0.0989993
0.919212	0.0989993
0.920203	0.0989992
0.921194	0.0989992
0.922185	0.0989992
0.9225	0.0989992
0.923176	0.0989992
0.924167	0.0989992
0.925158	0.0989992
0.926149	0.0989992
0.92714	0.0989991
0.928131	0.0989991
0.929122	0.0989991
0.930113	0.0989991
0.931104	0.0989991
0.932095	0.0989991
0.933086	0.0989991
0.934077	0.0989991
0.935068	0.0989991
0.936059	0.0989991
0.93705	0.098999
0.9375	0.098999
0.938041	0.098999
0.939032	0.098999
0.940023	0.098999
0.941014	0.098999
0.942005	0.098999
0.942995	0.098999
0.943986	0.098999
0.944977	0.098999
0.945968	0.098999
0.946959	0.098999
0.94795	0.098999
0.948941	0.098999
0.949932	0.098999
0.950923	0.098999
0.951914	0.0989989
0.9525	0.0989989
0.952905	0.0989989
0.953896	0.0989989
0.954887	0.0989989
0.955878	0.0989989
0.956869	0.0989989
0.95786	0.0989989
0.958851	0.0989989
0.959842	0.0989989
0.960833	0.0989989
0.961824	0.0989989
0.962815	0.0989989
0.963806	0.0989989
0.964797	0.0989989
0.965788	0.0989989
0.966779	0.0989989
0.9675	0.0989989
0.96777	0.0989989
0.968761	0.0989989
0.969752	0.0989989
0.970743	0.0989989
0.971734	0.0989989
0.972725	0.0989989
0.973716	0.0989989
0.974707	0.0989989
0.975698	0.0989989
0.976689	0.0989989
0.97768	0.0989989
0.978671	0.0989989
0.979662	0.0989989
0.980653	0.0989989
0.981644	0.0989989
0.9825	0.0989989
0.982635	0.0989989
0.983626	0.0989989
0.984617	0.0989989
0.985608	0.0989989
0.986599	0.0989989
0.98759	0.0989989
0.988581	0.0989989
0.989572	0.0989989
0.990563	0.0989989
0.991554	0.0989989
0.992545	0.0989989
0.993536	0.0989988
0.994527	0.0989988
0.995518	0.0989988
0.996509	0.0989988
0.9975	0.0989988

## Sheet: FitNLCurve2
Independent variable	LogNormal fitting F cumulative frequency	Independent variable	Conventional Residual F Cumulative Frequency	Regular Residual F Cumulative Frequency	Fitted Y values	Conventional Residual F Cumulative Frequency	Conventional Residual F Cumulative Frequency	Percentile	Reference X	Reference Line
									mu = -0.000000	sigma = 43.238554
Fitted curve graph	Fitted Curve Graph			Histogram of Residuals	Residual vs. Predicted Values Plot	Residual vs. Predicted Values Plot	Normal Probability Plot of Residuals	Normal Probability Plot of Residuals	Normal Probability Plot of Residuals	Normal Probability Plot of Residuals
0.0075	64.3657	0.0075	-64.3657	-64.3657	64.3657	-64.3657	-64.3657	0.929368	-112.466	0.464684
0.00948198	64.3657	0.0225	-64.3657	-64.3657	64.3657	-64.3657	-64.3657	2.41636	112.466	99.5353
0.010473	64.3657	0.0375	-64.3657	-64.3657	64.3657	-64.3657	-64.3657	3.90335
0.011464	64.3657	0.0525	-64.3657	-64.3657	64.3657	-64.3657	-64.3657	5.39033
0.012455	64.3657	0.0675	-64.3657	-64.3657	64.3657	-64.3657	-64.3657	6.87732
0.0134459	64.3657	0.0825	-64.3657	-64.3657	64.3657	-64.3657	-64.3657	8.36431
0.0144369	64.3657	0.0975	-64.3657	-64.3657	64.3657	-64.3657	-64.3657	9.8513
0.0154279	64.3657	0.1125	-64.3657	-64.3657	64.3657	-64.3657	-64.3657	11.3383
0.0164189	64.3657	0.1275	-64.3657	-64.3657	64.3657	-64.3657	-64.3657	12.8253
0.0174099	64.3657	0.1425	-64.3657	-64.3657	64.3657	-64.3657	-64.3657	14.3123
0.0184009	64.3657	0.1575	-61.8657	-61.8657	64.3657	-61.8657	-61.8657	15.7993
0.0193919	64.3657	0.1725	-61.8657	-61.8657	64.3657	-61.8657	-61.8657	17.2862
0.0203829	64.3657	0.1875	-61.8657	-61.8657	64.3657	-61.8657	-61.8657	18.7732
0.0213739	64.3657	0.2025	-59.3657	-59.3657	64.3657	-59.3657	-59.3657	20.2602
0.0223649	64.3657	0.2175	-56.8657	-56.8657	64.3657	-56.8657	-56.8657	21.7472
0.0225	64.3657	0.2325	-56.8657	-56.8657	64.3657	-56.8657	-56.8657	23.2342
0.0233559	64.3657	0.2475	-54.3657	-54.3657	64.3657	-54.3657	-54.3657	24.7212
0.0243468	64.3657	0.2625	-51.8657	-51.8657	64.3657	-51.8657	-51.8657	26.2082
0.0253378	64.3657	0.2775	-49.3657	-49.3657	64.3657	-49.3657	-49.3657	27.6952
0.0263288	64.3657	0.2925	-41.8657	-41.8657	64.3657	-41.8657	-41.8657	29.1822
0.0273198	64.3657	0.3075	-36.8657	-36.8657	64.3657	-36.8657	-36.8657	30.6691
0.0283108	64.3657	0.3225	-34.3657	-34.3657	64.3657	-34.3657	-34.3657	32.1561
0.0293018	64.3657	0.3375	-31.8657	-31.8657	64.3657	-31.8657	-31.8657	33.6431
0.0302928	64.3657	0.3525	-26.8657	-26.8657	64.3657	-26.8657	-26.8657	35.1301
0.0312838	64.3657	0.3675	-11.8657	-11.8657	64.3657	-11.8657	-11.8657	36.6171
0.0322748	64.3657	0.3825	-6.86567	-6.86567	64.3657	-6.86567	-6.86567	38.1041
0.0332658	64.3657	0.3975	3.13433	3.13433	64.3657	3.13433	3.13433	39.5911
0.0342568	64.3657	0.4125	13.1343	13.1343	64.3657	13.1343	13.1343	41.0781
0.0352477	64.3657	0.4275	20.6343	20.6343	64.3657	20.6343	20.6343	42.5651
0.0362387	64.3657	0.4425	25.6343	25.6343	64.3657	25.6343	25.6343	44.052
0.0372297	64.3657	0.4575	25.6343	25.6343	64.3657	25.6343	25.6343	45.539
0.0375	64.3657	0.4725	25.6343	25.6343	64.3657	25.6343	25.6343	47.026
0.0382207	64.3657	0.4875	30.6343	30.6343	64.3657	30.6343	30.6343	48.513
0.0392117	64.3657	0.5025	30.6343	30.6343	64.3657	30.6343	30.6343	50
0.0402027	64.3657	0.5175	33.1343	33.1343	64.3657	33.1343	33.1343	51.487
0.0411937	64.3657	0.5325	35.6343	35.6343	64.3657	35.6343	35.6343	52.974
0.0421847	64.3657	0.5475	35.6343	35.6343	64.3657	35.6343	35.6343	54.461
0.0431757	64.3657	0.5625	35.6343	35.6343	64.3657	35.6343	35.6343	55.948
0.0441667	64.3657	0.5775	35.6343	35.6343	64.3657	35.6343	35.6343	57.4349
0.0451577	64.3657	0.5925	35.6343	35.6343	64.3657	35.6343	35.6343	58.9219
0.0461486	64.3657	0.6075	35.6343	35.6343	64.3657	35.6343	35.6343	60.4089
0.0471396	64.3657	0.6225	35.6343	35.6343	64.3657	35.6343	35.6343	61.8959
0.0481306	64.3657	0.6375	35.6343	35.6343	64.3657	35.6343	35.6343	63.3829
0.0491216	64.3657	0.6525	35.6343	35.6343	64.3657	35.6343	35.6343	64.8699
0.0501126	64.3657	0.6675	35.6343	35.6343	64.3657	35.6343	35.6343	66.3569
0.0511036	64.3657	0.6825	35.6343	35.6343	64.3657	35.6343	35.6343	67.8439
0.0520946	64.3657	0.6975	35.6343	35.6343	64.3657	35.6343	35.6343	69.3309
0.0525	64.3657	0.7125	35.6343	35.6343	64.3657	35.6343	35.6343	70.8178
0.0530856	64.3657	0.7275	35.6343	35.6343	64.3657	35.6343	35.6343	72.3048
0.0540766	64.3657	0.7425	35.6343	35.6343	64.3657	35.6343	35.6343	73.7918
0.0550676	64.3657	0.7575	35.6343	35.6343	64.3657	35.6343	35.6343	75.2788
0.0560586	64.3657	0.7725	35.6343	35.6343	64.3657	35.6343	35.6343	76.7658
0.0570495	64.3657	0.7875	35.6343	35.6343	64.3657	35.6343	35.6343	78.2528
0.0580405	64.3657	0.8025	35.6343	35.6343	64.3657	35.6343	35.6343	79.7398
0.0590315	64.3657	0.8175	35.6343	35.6343	64.3657	35.6343	35.6343	81.2268
0.0600225	64.3657	0.8325	35.6343	35.6343	64.3657	35.6343	35.6343	82.7138
0.0610135	64.3657	0.8475	35.6343	35.6343	64.3657	35.6343	35.6343	84.2007
0.0620045	64.3657	0.8625	35.6343	35.6343	64.3657	35.6343	35.6343	85.6877
0.0629955	64.3657	0.8775	35.6343	35.6343	64.3657	35.6343	35.6343	87.1747
0.0639865	64.3657	0.8925	35.6343	35.6343	64.3657	35.6343	35.6343	88.6617
0.0649775	64.3657	0.9075	35.6343	35.6343	64.3657	35.6343	35.6343	90.1487
0.0659685	64.3657	0.9225	35.6343	35.6343	64.3657	35.6343	35.6343	91.6357
0.0669595	64.3657	0.9375	35.6343	35.6343	64.3657	35.6343	35.6343	93.1227
0.0675	64.3657	0.9525	35.6343	35.6343	64.3657	35.6343	35.6343	94.6097
0.0679505	64.3657	0.9675	35.6343	35.6343	64.3657	35.6343	35.6343	96.0967
0.0689414	64.3657	0.9825	35.6343	35.6343	64.3657	35.6343	35.6343	97.5836
0.0699324	64.3657	0.9975	35.6343	35.6343	64.3657	35.6343	35.6343	99.0706
0.0709234	64.3657
0.0719144	64.3657
0.0729054	64.3657
0.0738964	64.3657
0.0748874	64.3657
0.0758784	64.3657
0.0768694	64.3657
0.0778604	64.3657
0.0788514	64.3657
0.0798423	64.3657
0.0808333	64.3657
0.0818243	64.3657
0.0825	64.3657
0.0828153	64.3657
0.0838063	64.3657
0.0847973	64.3657
0.0857883	64.3657
0.0867793	64.3657
0.0877703	64.3657
0.0887613	64.3657
0.0897523	64.3657
0.0907432	64.3657
0.0917342	64.3657
0.0927252	64.3657
0.0937162	64.3657
0.0947072	64.3657
0.0956982	64.3657
0.0966892	64.3657
0.0975	64.3657
0.0976802	64.3657
0.0986712	64.3657
0.0996622	64.3657
0.100653	64.3657
0.101644	64.3657
0.102635	64.3657
0.103626	64.3657
0.104617	64.3657
0.105608	64.3657
0.106599	64.3657
0.10759	64.3657
0.108581	64.3657
0.109572	64.3657
0.110563	64.3657
0.111554	64.3657
0.1125	64.3657
0.112545	64.3657
0.113536	64.3657
0.114527	64.3657
0.115518	64.3657
0.116509	64.3657
0.1175	64.3657
0.118491	64.3657
0.119482	64.3657
0.120473	64.3657
0.121464	64.3657
0.122455	64.3657
0.123446	64.3657
0.124437	64.3657
0.125428	64.3657
0.126419	64.3657
0.12741	64.3657
0.1275	64.3657
0.128401	64.3657
0.129392	64.3657
0.130383	64.3657
0.131374	64.3657
0.132365	64.3657
0.133356	64.3657
0.134347	64.3657
0.135338	64.3657
0.136329	64.3657
0.13732	64.3657
0.138311	64.3657
0.139302	64.3657
0.140293	64.3657
0.141284	64.3657
0.142275	64.3657
0.1425	64.3657
0.143266	64.3657
0.144257	64.3657
0.145248	64.3657
0.146239	64.3657
0.14723	64.3657
0.148221	64.3657
0.149212	64.3657
0.150203	64.3657
0.151194	64.3657
0.152185	64.3657
0.153176	64.3657
0.154167	64.3657
0.155158	64.3657
0.156149	64.3657
0.15714	64.3657
0.1575	64.3657
0.158131	64.3657
0.159122	64.3657
0.160113	64.3657
0.161104	64.3657
0.162095	64.3657
0.163086	64.3657
0.164077	64.3657
0.165068	64.3657
0.166059	64.3657
0.16705	64.3657
0.168041	64.3657
0.169032	64.3657
0.170023	64.3657
0.171014	64.3657
0.172005	64.3657
0.1725	64.3657
0.172995	64.3657
0.173986	64.3657
0.174977	64.3657
0.175968	64.3657
0.176959	64.3657
0.17795	64.3657
0.178941	64.3657
0.179932	64.3657
0.180923	64.3657
0.181914	64.3657
0.182905	64.3657
0.183896	64.3657
0.184887	64.3657
0.185878	64.3657
0.186869	64.3657
0.1875	64.3657
0.18786	64.3657
0.188851	64.3657
0.189842	64.3657
0.190833	64.3657
0.191824	64.3657
0.192815	64.3657
0.193806	64.3657
0.194797	64.3657
0.195788	64.3657
0.196779	64.3657
0.19777	64.3657
0.198761	64.3657
0.199752	64.3657
0.200743	64.3657
0.201734	64.3657
0.2025	64.3657
0.202725	64.3657
0.203716	64.3657
0.204707	64.3657
0.205698	64.3657
0.206689	64.3657
0.20768	64.3657
0.208671	64.3657
0.209662	64.3657
0.210653	64.3657
0.211644	64.3657
0.212635	64.3657
0.213626	64.3657
0.214617	64.3657
0.215608	64.3657
0.216599	64.3657
0.2175	64.3657
0.21759	64.3657
0.218581	64.3657
0.219572	64.3657
0.220563	64.3657
0.221554	64.3657
0.222545	64.3657
0.223536	64.3657
0.224527	64.3657
0.225518	64.3657
0.226509	64.3657
0.2275	64.3657
0.228491	64.3657
0.229482	64.3657
0.230473	64.3657
0.231464	64.3657
0.232455	64.3657
0.2325	64.3657
0.233446	64.3657
0.234437	64.3657
0.235428	64.3657
0.236419	64.3657
0.23741	64.3657
0.238401	64.3657
0.239392	64.3657
0.240383	64.3657
0.241374	64.3657
0.242365	64.3657
0.243356	64.3657
0.244347	64.3657
0.245338	64.3657
0.246329	64.3657
0.24732	64.3657
0.2475	64.3657
0.248311	64.3657
0.249302	64.3657
0.250293	64.3657
0.251284	64.3657
0.252275	64.3657
0.253266	64.3657
0.254257	64.3657
0.255248	64.3657
0.256239	64.3657
0.25723	64.3657
0.258221	64.3657
0.259212	64.3657
0.260203	64.3657
0.261194	64.3657
0.262185	64.3657
0.2625	64.3657
0.263176	64.3657
0.264167	64.3657
0.265158	64.3657
0.266149	64.3657
0.26714	64.3657
0.268131	64.3657
0.269122	64.3657
0.270113	64.3657
0.271104	64.3657
0.272095	64.3657
0.273086	64.3657
0.274077	64.3657
0.275068	64.3657
0.276059	64.3657
0.27705	64.3657
0.2775	64.3657
0.278041	64.3657
0.279032	64.3657
0.280023	64.3657
0.281014	64.3657
0.282005	64.3657
0.282995	64.3657
0.283986	64.3657
0.284977	64.3657
0.285968	64.3657
0.286959	64.3657
0.28795	64.3657
0.288941	64.3657
0.289932	64.3657
0.290923	64.3657
0.291914	64.3657
0.2925	64.3657
0.292905	64.3657
0.293896	64.3657
0.294887	64.3657
0.295878	64.3657
0.296869	64.3657
0.29786	64.3657
0.298851	64.3657
0.299842	64.3657
0.300833	64.3657
0.301824	64.3657
0.302815	64.3657
0.303806	64.3657
0.304797	64.3657
0.305788	64.3657
0.306779	64.3657
0.3075	64.3657
0.30777	64.3657
0.308761	64.3657
0.309752	64.3657
0.310743	64.3657
0.311734	64.3657
0.312725	64.3657
0.313716	64.3657
0.314707	64.3657
0.315698	64.3657
0.316689	64.3657
0.31768	64.3657
0.318671	64.3657
0.319662	64.3657
0.320653	64.3657
0.321644	64.3657
0.3225	64.3657
0.322635	64.3657
0.323626	64.3657
0.324617	64.3657
0.325608	64.3657
0.326599	64.3657
0.32759	64.3657
0.328581	64.3657
0.329572	64.3657
0.330563	64.3657
0.331554	64.3657
0.332545	64.3657
0.333536	64.3657
0.334527	64.3657
0.335518	64.3657
0.336509	64.3657
0.3375	64.3657
0.3375	64.3657
0.338491	64.3657
0.339482	64.3657
0.340473	64.3657
0.341464	64.3657
0.342455	64.3657
0.343446	64.3657
0.344437	64.3657
0.345428	64.3657
0.346419	64.3657
0.34741	64.3657
0.348401	64.3657
0.349392	64.3657
0.350383	64.3657
0.351374	64.3657
0.352365	64.3657
0.3525	64.3657
0.353356	64.3657
0.354347	64.3657
0.355338	64.3657
0.356329	64.3657
0.35732	64.3657
0.358311	64.3657
0.359302	64.3657
0.360293	64.3657
0.361284	64.3657
0.362275	64.3657
0.363266	64.3657
0.364257	64.3657
0.365248	64.3657
0.366239	64.3657
0.36723	64.3657
0.3675	64.3657
0.368221	64.3657
0.369212	64.3657
0.370203	64.3657
0.371194	64.3657
0.372185	64.3657
0.373176	64.3657
0.374167	64.3657
0.375158	64.3657
0.376149	64.3657
0.37714	64.3657
0.378131	64.3657
0.379122	64.3657
0.380113	64.3657
0.381104	64.3657
0.382095	64.3657
0.3825	64.3657
0.383086	64.3657
0.384077	64.3657
0.385068	64.3657
0.386059	64.3657
0.38705	64.3657
0.388041	64.3657
0.389032	64.3657
0.390023	64.3657
0.391014	64.3657
0.392005	64.3657
0.392995	64.3657
0.393986	64.3657
0.394977	64.3657
0.395968	64.3657
0.396959	64.3657
0.3975	64.3657
0.39795	64.3657
0.398941	64.3657
0.399932	64.3657
0.400923	64.3657
0.401914	64.3657
0.402905	64.3657
0.403896	64.3657
0.404887	64.3657
0.405878	64.3657
0.406869	64.3657
0.40786	64.3657
0.408851	64.3657
0.409842	64.3657
0.410833	64.3657
0.411824	64.3657
0.4125	64.3657
0.412815	64.3657
0.413806	64.3657
0.414797	64.3657
0.415788	64.3657
0.416779	64.3657
0.41777	64.3657
0.418761	64.3657
0.419752	64.3657
0.420743	64.3657
0.421734	64.3657
0.422725	64.3657
0.423716	64.3657
0.424707	64.3657
0.425698	64.3657
0.426689	64.3657
0.4275	64.3657
0.42768	64.3657
0.428671	64.3657
0.429662	64.3657
0.430653	64.3657
0.431644	64.3657
0.432635	64.3657
0.433626	64.3657
0.434617	64.3657
0.435608	64.3657
0.436599	64.3657
0.43759	64.3657
0.438581	64.3657
0.439572	64.3657
0.440563	64.3657
0.441554	64.3657
0.4425	64.3657
0.442545	64.3657
0.443536	64.3657
0.444527	64.3657
0.445518	64.3657
0.446509	64.3657
0.4475	64.3657
0.448491	64.3657
0.449482	64.3657
0.450473	64.3657
0.451464	64.3657
0.452455	64.3657
0.453446	64.3657
0.454437	64.3657
0.455428	64.3657
0.456419	64.3657
0.45741	64.3657
0.4575	64.3657
0.458401	64.3657
0.459392	64.3657
0.460383	64.3657
0.461374	64.3657
0.462365	64.3657
0.463356	64.3657
0.464347	64.3657
0.465338	64.3657
0.466329	64.3657
0.46732	64.3657
0.468311	64.3657
0.469302	64.3657
0.470293	64.3657
0.471284	64.3657
0.472275	64.3657
0.4725	64.3657
0.473266	64.3657
0.474257	64.3657
0.475248	64.3657
0.476239	64.3657
0.47723	64.3657
0.478221	64.3657
0.479212	64.3657
0.480203	64.3657
0.481194	64.3657
0.482185	64.3657
0.483176	64.3657
0.484167	64.3657
0.485158	64.3657
0.486149	64.3657
0.48714	64.3657
0.4875	64.3657
0.488131	64.3657
0.489122	64.3657
0.490113	64.3657
0.491104	64.3657
0.492095	64.3657
0.493086	64.3657
0.494077	64.3657
0.495068	64.3657
0.496059	64.3657
0.49705	64.3657
0.498041	64.3657
0.499032	64.3657
0.500023	64.3657
0.501014	64.3657
0.502005	64.3657
0.5025	64.3657
0.502995	64.3657
0.503986	64.3657
0.504977	64.3657
0.505968	64.3657
0.506959	64.3657
0.50795	64.3657
0.508941	64.3657
0.509932	64.3657
0.510923	64.3657
0.511914	64.3657
0.512905	64.3657
0.513896	64.3657
0.514887	64.3657
0.515878	64.3657
0.516869	64.3657
0.5175	64.3657
0.51786	64.3657
0.518851	64.3657
0.519842	64.3657
0.520833	64.3657
0.521824	64.3657
0.522815	64.3657
0.523806	64.3657
0.524797	64.3657
0.525788	64.3657
0.526779	64.3657
0.52777	64.3657
0.528761	64.3657
0.529752	64.3657
0.530743	64.3657
0.531734	64.3657
0.5325	64.3657
0.532725	64.3657
0.533716	64.3657
0.534707	64.3657
0.535698	64.3657
0.536689	64.3657
0.53768	64.3657
0.538671	64.3657
0.539662	64.3657
0.540653	64.3657
0.541644	64.3657
0.542635	64.3657
0.543626	64.3657
0.544617	64.3657
0.545608	64.3657
0.546599	64.3657
0.5475	64.3657
0.54759	64.3657
0.548581	64.3657
0.549572	64.3657
0.550563	64.3657
0.551554	64.3657
0.552545	64.3657
0.553536	64.3657
0.554527	64.3657
0.555518	64.3657
0.556509	64.3657
0.5575	64.3657
0.558491	64.3657
0.559482	64.3657
0.560473	64.3657
0.561464	64.3657
0.562455	64.3657
0.5625	64.3657
0.563446	64.3657
0.564437	64.3657
0.565428	64.3657
0.566419	64.3657
0.56741	64.3657
0.568401	64.3657
0.569392	64.3657
0.570383	64.3657
0.571374	64.3657
0.572365	64.3657
0.573356	64.3657
0.574347	64.3657
0.575338	64.3657
0.576329	64.3657
0.57732	64.3657
0.5775	64.3657
0.578311	64.3657
0.579302	64.3657
0.580293	64.3657
0.581284	64.3657
0.582275	64.3657
0.583266	64.3657
0.584257	64.3657
0.585248	64.3657
0.586239	64.3657
0.58723	64.3657
0.588221	64.3657
0.589212	64.3657
0.590203	64.3657
0.591194	64.3657
0.592185	64.3657
0.5925	64.3657
0.593176	64.3657
0.594167	64.3657
0.595158	64.3657
0.596149	64.3657
0.59714	64.3657
0.598131	64.3657
0.599122	64.3657
0.600113	64.3657
0.601104	64.3657
0.602095	64.3657
0.603086	64.3657
0.604077	64.3657
0.605068	64.3657
0.606059	64.3657
0.60705	64.3657
0.6075	64.3657
0.608041	64.3657
0.609032	64.3657
0.610023	64.3657
0.611014	64.3657
0.612005	64.3657
0.612995	64.3657
0.613986	64.3657
0.614977	64.3657
0.615968	64.3657
0.616959	64.3657
0.61795	64.3657
0.618941	64.3657
0.619932	64.3657
0.620923	64.3657
0.621914	64.3657
0.6225	64.3657
0.622905	64.3657
0.623896	64.3657
0.624887	64.3657
0.625878	64.3657
0.626869	64.3657
0.62786	64.3657
0.628851	64.3657
0.629842	64.3657
0.630833	64.3657
0.631824	64.3657
0.632815	64.3657
0.633806	64.3657
0.634797	64.3657
0.635788	64.3657
0.636779	64.3657
0.6375	64.3657
0.63777	64.3657
0.638761	64.3657
0.639752	64.3657
0.640743	64.3657
0.641734	64.3657
0.642725	64.3657
0.643716	64.3657
0.644707	64.3657
0.645698	64.3657
0.646689	64.3657
0.64768	64.3657
0.648671	64.3657
0.649662	64.3657
0.650653	64.3657
0.651644	64.3657
0.6525	64.3657
0.652635	64.3657
0.653626	64.3657
0.654617	64.3657
0.655608	64.3657
0.656599	64.3657
0.65759	64.3657
0.658581	64.3657
0.659572	64.3657
0.660563	64.3657
0.661554	64.3657
0.662545	64.3657
0.663536	64.3657
0.664527	64.3657
0.665518	64.3657
0.666509	64.3657
0.6675	64.3657
0.668491	64.3657
0.669482	64.3657
0.670473	64.3657
0.671464	64.3657
0.672455	64.3657
0.673446	64.3657
0.674437	64.3657
0.675428	64.3657
0.676419	64.3657
0.67741	64.3657
0.678401	64.3657
0.679392	64.3657
0.680383	64.3657
0.681374	64.3657
0.682365	64.3657
0.6825	64.3657
0.683356	64.3657
0.684347	64.3657
0.685338	64.3657
0.686329	64.3657
0.68732	64.3657
0.688311	64.3657
0.689302	64.3657
0.690293	64.3657
0.691284	64.3657
0.692275	64.3657
0.693266	64.3657
0.694257	64.3657
0.695248	64.3657
0.696239	64.3657
0.69723	64.3657
0.6975	64.3657
0.698221	64.3657
0.699212	64.3657
0.700203	64.3657
0.701194	64.3657
0.702185	64.3657
0.703176	64.3657
0.704167	64.3657
0.705158	64.3657
0.706149	64.3657
0.70714	64.3657
0.708131	64.3657
0.709122	64.3657
0.710113	64.3657
0.711104	64.3657
0.712095	64.3657
0.7125	64.3657
0.713086	64.3657
0.714077	64.3657
0.715068	64.3657
0.716059	64.3657
0.71705	64.3657
0.718041	64.3657
0.719032	64.3657
0.720023	64.3657
0.721014	64.3657
0.722005	64.3657
0.722995	64.3657
0.723986	64.3657
0.724977	64.3657
0.725968	64.3657
0.726959	64.3657
0.7275	64.3657
0.72795	64.3657
0.728941	64.3657
0.729932	64.3657
0.730923	64.3657
0.731914	64.3657
0.732905	64.3657
0.733896	64.3657
0.734887	64.3657
0.735878	64.3657
0.736869	64.3657
0.73786	64.3657
0.738851	64.3657
0.739842	64.3657
0.740833	64.3657
0.741824	64.3657
0.7425	64.3657
0.742815	64.3657
0.743806	64.3657
0.744797	64.3657
0.745788	64.3657
0.746779	64.3657
0.74777	64.3657
0.748761	64.3657
0.749752	64.3657
0.750743	64.3657
0.751734	64.3657
0.752725	64.3657
0.753716	64.3657
0.754707	64.3657
0.755698	64.3657
0.756689	64.3657
0.7575	64.3657
0.75768	64.3657
0.758671	64.3657
0.759662	64.3657
0.760653	64.3657
0.761644	64.3657
0.762635	64.3657
0.763626	64.3657
0.764617	64.3657
0.765608	64.3657
0.766599	64.3657
0.76759	64.3657
0.768581	64.3657
0.769572	64.3657
0.770563	64.3657
0.771554	64.3657
0.7725	64.3657
0.772545	64.3657
0.773536	64.3657
0.774527	64.3657
0.775518	64.3657
0.776509	64.3657
0.7775	64.3657
0.778491	64.3657
0.779482	64.3657
0.780473	64.3657
0.781464	64.3657
0.782455	64.3657
0.783446	64.3657
0.784437	64.3657
0.785428	64.3657
0.786419	64.3657
0.78741	64.3657
0.7875	64.3657
0.788401	64.3657
0.789392	64.3657
0.790383	64.3657
0.791374	64.3657
0.792365	64.3657
0.793356	64.3657
0.794347	64.3657
0.795338	64.3657
0.796329	64.3657
0.79732	64.3657
0.798311	64.3657
0.799302	64.3657
0.800293	64.3657
0.801284	64.3657
0.802275	64.3657
0.8025	64.3657
0.803266	64.3657
0.804257	64.3657
0.805248	64.3657
0.806239	64.3657
0.80723	64.3657
0.808221	64.3657
0.809212	64.3657
0.810203	64.3657
0.811194	64.3657
0.812185	64.3657
0.813176	64.3657
0.814167	64.3657
0.815158	64.3657
0.816149	64.3657
0.81714	64.3657
0.8175	64.3657
0.818131	64.3657
0.819122	64.3657
0.820113	64.3657
0.821104	64.3657
0.822095	64.3657
0.823086	64.3657
0.824077	64.3657
0.825068	64.3657
0.826059	64.3657
0.82705	64.3657
0.828041	64.3657
0.829032	64.3657
0.830023	64.3657
0.831014	64.3657
0.832005	64.3657
0.8325	64.3657
0.832995	64.3657
0.833986	64.3657
0.834977	64.3657
0.835968	64.3657
0.836959	64.3657
0.83795	64.3657
0.838941	64.3657
0.839932	64.3657
0.840923	64.3657
0.841914	64.3657
0.842905	64.3657
0.843896	64.3657
0.844887	64.3657
0.845878	64.3657
0.846869	64.3657
0.8475	64.3657
0.84786	64.3657
0.848851	64.3657
0.849842	64.3657
0.850833	64.3657
0.851824	64.3657
0.852815	64.3657
0.853806	64.3657
0.854797	64.3657
0.855788	64.3657
0.856779	64.3657
0.85777	64.3657
0.858761	64.3657
0.859752	64.3657
0.860743	64.3657
0.861734	64.3657
0.8625	64.3657
0.862725	64.3657
0.863716	64.3657
0.864707	64.3657
0.865698	64.3657
0.866689	64.3657
0.86768	64.3657
0.868671	64.3657
0.869662	64.3657
0.870653	64.3657
0.871644	64.3657
0.872635	64.3657
0.873626	64.3657
0.874617	64.3657
0.875608	64.3657
0.876599	64.3657
0.8775	64.3657
0.87759	64.3657
0.878581	64.3657
0.879572	64.3657
0.880563	64.3657
0.881554	64.3657
0.882545	64.3657
0.883536	64.3657
0.884527	64.3657
0.885518	64.3657
0.886509	64.3657
0.8875	64.3657
0.888491	64.3657
0.889482	64.3657
0.890473	64.3657
0.891464	64.3657
0.892455	64.3657
0.8925	64.3657
0.893446	64.3657
0.894437	64.3657
0.895428	64.3657
0.896419	64.3657
0.89741	64.3657
0.898401	64.3657
0.899392	64.3657
0.900383	64.3657
0.901374	64.3657
0.902365	64.3657
0.903356	64.3657
0.904347	64.3657
0.905338	64.3657
0.906329	64.3657
0.90732	64.3657
0.9075	64.3657
0.908311	64.3657
0.909302	64.3657
0.910293	64.3657
0.911284	64.3657
0.912275	64.3657
0.913266	64.3657
0.914257	64.3657
0.915248	64.3657
0.916239	64.3657
0.91723	64.3657
0.918221	64.3657
0.919212	64.3657
0.920203	64.3657
0.921194	64.3657
0.922185	64.3657
0.9225	64.3657
0.923176	64.3657
0.924167	64.3657
0.925158	64.3657
0.926149	64.3657
0.92714	64.3657
0.928131	64.3657
0.929122	64.3657
0.930113	64.3657
0.931104	64.3657
0.932095	64.3657
0.933086	64.3657
0.934077	64.3657
0.9375	64.3657
0.9525	64.3657
0.9675	64.3657
0.9825	64.3657
0.9975	64.3657

## Sheet: FitNLCurve3
Independent variable	Boltzmann fit F cumulative frequency	Independent variable	Conventional Residual F Cumulative Frequency	Regular Residual F Cumulative Frequency	Fitted Y values	Regular Residual F Cumulative Frequency	Conventional Residual F Cumulative Frequency	Percentile	Reference X	Reference Line
									mu = -0.000000	sigma = 1.789145
Fitted curve graph	Fitted Curve Graph			Histogram of Residuals	Residual vs. Predicted values plot	Residual vs. Predicted Value Plot	Normal Probability Plot of Residuals	Normal Probability Plot of Residuals	Normal Probability Plot of Residuals	Normal Probability Plot of Residuals
0.0075	0.8284	0.0075	-0.8284	-0.8284	0.8284	-0.8284	-7.15605	0.929368	-4.65367	0.464684
0.00849099	0.829315	0.0225	-0.844604	-0.844604	0.844604	-0.844604	-4.33578	2.41636	4.65367	99.5353
0.00948198	0.830249	0.0375	-0.867082	-0.867082	0.867082	-0.867082	-3.29779	3.90335
0.010473	0.831205	0.0525	-0.898258	-0.898258	0.898258	-0.898258	-1.96465	5.39033
0.011464	0.832181	0.0675	-0.941488	-0.941488	0.941488	-0.941488	-1.57863	6.87732
0.012455	0.833178	0.0825	-1.00142	-1.00142	1.00142	-1.00142	-1.35862	8.36431
0.0134459	0.834197	0.0975	-1.08446	-1.08446	1.08446	-1.08446	-1.19946	9.8513
0.0144369	0.835239	0.1125	-1.19946	-1.19946	1.19946	-1.19946	-1.08446	11.3383
0.0154279	0.836303	0.1275	-1.35862	-1.35862	1.35862	-1.35862	-1.00142	12.8253
0.0164189	0.83739	0.1425	-1.57863	-1.57863	1.57863	-1.57863	-0.941488	14.3123
0.0174099	0.838502	0.1575	0.61768	0.61768	1.88232	0.61768	-0.898258	15.7993
0.0184009	0.839637	0.1725	0.199327	0.199327	2.30067	0.199327	-0.867082	17.2862
0.0193919	0.840798	0.1875	-0.375365	-0.375365	2.87536	-0.375365	-0.844604	18.7732
0.0203829	0.841984	0.2025	1.33821	1.33821	3.66179	1.33821	-0.828455	20.2602
0.0213739	0.843195	0.2175	2.76767	2.76767	4.73233	2.76767	-0.8284	21.7472
0.0223649	0.844433	0.2325	1.32075	1.32075	6.17925	1.32075	-0.794512	23.2342
0.0225	0.844604	0.2475	1.88391	1.88391	8.11609	1.88391	-0.387946	24.7212
0.0233559	0.845699	0.2625	1.82444	1.82444	10.6756	1.82444	-0.387909	26.2082
0.0243468	0.846991	0.2775	0.9992	0.9992	14.0008	0.9992	-0.387857	27.6952
0.0253378	0.848313	0.2925	4.2732	4.2732	18.2268	4.2732	-0.387785	29.1822
0.0263288	0.849663	0.3075	4.05024	4.05024	23.4498	4.05024	-0.387685	30.6691
0.0273198	0.851042	0.3225	0.313325	0.313325	29.6867	0.313325	-0.387547	32.1561
0.0283108	0.852452	0.3375	-4.33578	-4.33578	36.8358	-4.33578	-0.387355	33.6431
0.0293018	0.853892	0.3525	-7.15605	-7.15605	44.656	-7.15605	-0.387088	35.1301
0.0302928	0.855364	0.3675	-0.284744	-0.284744	52.7847	-0.284744	-0.386718	36.6171
0.0312838	0.856868	0.3825	-3.29779	-3.29779	60.7978	-3.29779	-0.386205	38.1041
0.0322748	0.858405	0.3975	-0.794512	-0.794512	68.2945	-0.794512	-0.385493	39.5911
0.0332658	0.859976	0.4125	2.52714	2.52714	74.9729	2.52714	-0.384504	41.0781
0.0342568	0.861581	0.4275	4.33252	4.33252	80.6675	4.33252	-0.383132	42.5651
0.0352477	0.863221	0.4425	4.65513	4.65513	85.3449	4.65513	-0.381229	44.052
0.0362387	0.864896	0.4575	0.92995	0.92995	89.07	0.92995	-0.378587	45.539
0.0372297	0.866609	0.4725	-1.96465	-1.96465	91.9646	-1.96465	-0.375365	47.026
0.0375	0.867082	0.4875	0.828923	0.828923	94.1711	0.828923	-0.374922	48.513
0.0382207	0.868359	0.5025	-0.828455	-0.828455	95.8285	-0.828455	-0.369837	50
0.0392117	0.870147	0.5175	0.440258	0.440258	97.0597	0.440258	-0.36278	51.487
0.0402027	0.871974	0.5325	2.033	2.033	97.967	2.033	-0.352989	52.974
0.0411937	0.873841	0.5475	1.36854	1.36854	98.6315	1.36854	-0.339406	54.461
0.0421847	0.875748	0.5625	0.884057	0.884057	99.1159	0.884057	-0.320563	55.948
0.0431757	0.877698	0.5775	0.531942	0.531942	99.4681	0.531942	-0.294427	57.4349
0.0441667	0.87969	0.5925	0.276632	0.276632	99.7234	0.276632	-0.284744	58.9219
0.0451577	0.881725	0.6075	0.0918308	0.0918308	99.9082	0.0918308	-0.25818	60.4089
0.0461486	0.883805	0.6225	-0.0417697	-0.0417697	100.042	-0.0417697	-0.207924	61.8959
0.0471396	0.885931	0.6375	-0.138268	-0.138268	100.138	-0.138268	-0.138268	63.3829
0.0481306	0.888102	0.6525	-0.207924	-0.207924	100.208	-0.207924	-0.0417697	64.8699
0.0491216	0.890322	0.6675	-0.25818	-0.25818	100.258	-0.25818	0.0918308	66.3569
0.0501126	0.892589	0.6825	-0.294427	-0.294427	100.294	-0.294427	0.199327	67.8439
0.0511036	0.894907	0.6975	-0.320563	-0.320563	100.321	-0.320563	0.276632	69.3309
0.0520946	0.897274	0.7125	-0.339406	-0.339406	100.339	-0.339406	0.313325	70.8178
0.0525	0.898258	0.7275	-0.352989	-0.352989	100.353	-0.352989	0.440258	72.3048
0.0530856	0.899694	0.7425	-0.36278	-0.36278	100.363	-0.36278	0.531942	73.7918
0.0540766	0.902166	0.7575	-0.369837	-0.369837	100.37	-0.369837	0.61768	75.2788
0.0550676	0.904693	0.7725	-0.374922	-0.374922	100.375	-0.374922	0.828923	76.7658
0.0560586	0.907274	0.7875	-0.378587	-0.378587	100.379	-0.378587	0.884057	78.2528
0.0570495	0.909912	0.8025	-0.381229	-0.381229	100.381	-0.381229	0.92995	79.7398
0.0580405	0.912607	0.8175	-0.383132	-0.383132	100.383	-0.383132	0.9992	81.2268
0.0590315	0.915361	0.8325	-0.384504	-0.384504	100.385	-0.384504	1.32075	82.7138
0.0600225	0.918176	0.8475	-0.385493	-0.385493	100.385	-0.385493	1.33821	84.2007
0.0610135	0.921051	0.8625	-0.386205	-0.386205	100.386	-0.386205	1.36854	85.6877
0.0620045	0.92399	0.8775	-0.386718	-0.386718	100.387	-0.386718	1.82444	87.1747
0.0629955	0.926992	0.8925	-0.387088	-0.387088	100.387	-0.387088	1.88391	88.6617
0.0639865	0.930061	0.9075	-0.387355	-0.387355	100.387	-0.387355	2.033	90.1487
0.0649775	0.933196	0.9225	-0.387547	-0.387547	100.388	-0.387547	2.52714	91.6357
0.0659685	0.936399	0.9375	-0.387685	-0.387685	100.388	-0.387685	2.76767	93.1227
0.0669595	0.939672	0.9525	-0.387785	-0.387785	100.388	-0.387785	4.05024	94.6097
0.0675	0.941488	0.9675	-0.387857	-0.387857	100.388	-0.387857	4.2732	96.0967
0.0679505	0.943017	0.9825	-0.387909	-0.387909	100.388	-0.387909	4.33252	97.5836
0.0689414	0.946435	0.9975	-0.387946	-0.387946	100.388	-0.387946	4.65513	99.0706
0.0699324	0.949927
0.0709234	0.953495
0.0719144	0.957142
0.0729054	0.960867
0.0738964	0.964674
0.0748874	0.968564
0.0758784	0.972539
0.0768694	0.976601
0.0778604	0.98075
0.0788514	0.984991
0.0798423	0.989324
0.0808333	0.993751
0.0818243	0.998275
0.0825	1.00142
0.0828153	1.0029
0.0838063	1.00762
0.0847973	1.01245
0.0857883	1.01738
0.0867793	1.02242
0.0877703	1.02756
0.0887613	1.03282
0.0897523	1.0382
0.0907432	1.04369
0.0917342	1.0493
0.0927252	1.05503
0.0937162	1.06089
0.0947072	1.06688
0.0956982	1.07299
0.0966892	1.07924
0.0975	1.08446
0.0976802	1.08563
0.0986712	1.09215
0.0996622	1.09882
0.100653	1.10563
0.101644	1.11259
0.102635	1.1197
0.103626	1.12696
0.104617	1.13438
0.105608	1.14197
0.106599	1.14971
0.10759	1.15763
0.108581	1.16572
0.109572	1.17398
0.110563	1.18243
0.111554	1.19105
0.1125	1.19946
0.112545	1.19987
0.113536	1.20887
0.114527	1.21807
0.115518	1.22747
0.116509	1.23708
0.1175	1.24689
0.118491	1.25692
0.119482	1.26716
0.120473	1.27762
0.121464	1.28831
0.122455	1.29924
0.123446	1.31039
0.124437	1.32179
0.125428	1.33344
0.126419	1.34534
0.12741	1.3575
0.1275	1.35862
0.128401	1.36992
0.129392	1.38261
0.130383	1.39557
0.131374	1.40881
0.132365	1.42234
0.133356	1.43616
0.134347	1.45028
0.135338	1.4647
0.136329	1.47944
0.13732	1.49449
0.138311	1.50987
0.139302	1.52558
0.140293	1.54163
0.141284	1.55802
0.142275	1.57477
0.1425	1.57863
0.143266	1.59188
0.144257	1.60935
0.145248	1.62721
0.146239	1.64544
0.14723	1.66407
0.148221	1.6831
0.149212	1.70254
0.150203	1.72239
0.151194	1.74267
0.152185	1.76339
0.153176	1.78455
0.154167	1.80616
0.155158	1.82824
0.156149	1.85079
0.15714	1.87382
0.1575	1.88232
0.158131	1.89735
0.159122	1.92138
0.160113	1.94592
0.161104	1.97099
0.162095	1.99659
0.163086	2.02274
0.164077	2.04945
0.165068	2.07672
0.166059	2.10458
0.16705	2.13303
0.168041	2.16209
0.169032	2.19176
0.170023	2.22206
0.171014	2.25301
0.172005	2.28462
0.1725	2.30067
0.172995	2.3169
0.173986	2.34986
0.174977	2.38352
0.175968	2.41789
0.176959	2.45299
0.17795	2.48883
0.178941	2.52543
0.179932	2.5628
0.180923	2.60096
0.181914	2.63992
0.182905	2.6797
0.183896	2.72032
0.184887	2.7618
0.185878	2.80415
0.186869	2.84738
0.1875	2.87536
0.18786	2.89152
0.188851	2.93659
0.189842	2.9826
0.190833	3.02957
0.191824	3.07752
0.192815	3.12647
0.193806	3.17645
0.194797	3.22746
0.195788	3.27953
0.196779	3.33269
0.19777	3.38695
0.198761	3.44234
0.199752	3.49887
0.200743	3.55657
0.201734	3.61546
0.2025	3.66179
0.202725	3.67556
0.203716	3.73691
0.204707	3.79951
0.205698	3.86341
0.206689	3.92861
0.20768	3.99515
0.208671	4.06305
0.209662	4.13234
0.210653	4.20304
0.211644	4.27518
0.212635	4.34878
0.213626	4.42389
0.214617	4.50051
0.215608	4.57868
0.216599	4.65844
0.2175	4.73233
0.21759	4.7398
0.218581	4.8228
0.219572	4.90746
0.220563	4.99383
0.221554	5.08192
0.222545	5.17177
0.223536	5.26342
0.224527	5.35688
0.225518	5.45221
0.226509	5.54942
0.2275	5.64855
0.228491	5.74964
0.229482	5.85272
0.230473	5.95782
0.231464	6.06498
0.232455	6.17423
0.2325	6.17925
0.233446	6.28562
0.234437	6.39917
0.235428	6.51492
0.236419	6.63291
0.23741	6.75317
0.238401	6.87575
0.239392	7.00068
0.240383	7.128
0.241374	7.25775
0.242365	7.38996
0.243356	7.52468
0.244347	7.66195
0.245338	7.8018
0.246329	7.94428
0.24732	8.08942
0.2475	8.11609
0.248311	8.23726
0.249302	8.38786
0.250293	8.54124
0.251284	8.69745
0.252275	8.85653
0.253266	9.01852
0.254257	9.18347
0.255248	9.35141
0.256239	9.52238
0.25723	9.69644
0.258221	9.87362
0.259212	10.054
0.260203	10.2375
0.261194	10.4243
0.262185	10.6144
0.2625	10.6756
0.263176	10.8078
0.264167	11.0046
0.265158	11.2048
0.266149	11.4085
0.26714	11.6156
0.268131	11.8263
0.269122	12.0406
0.270113	12.2585
0.271104	12.48
0.272095	12.7053
0.273086	12.9343
0.274077	13.1671
0.275068	13.4037
0.276059	13.6441
0.27705	13.8884
0.2775	14.0008
0.278041	14.1367
0.279032	14.3889
0.280023	14.6452
0.281014	14.9054
0.282005	15.1698
0.282995	15.4382
0.283986	15.7108
0.284977	15.9875
0.285968	16.2684
0.286959	16.5536
0.28795	16.843
0.288941	17.1366
0.289932	17.4346
0.290923	17.7369
0.291914	18.0436
0.2925	18.2268
0.292905	18.3546
0.293896	18.67
0.294887	18.9898
0.295878	19.314
0.296869	19.6427
0.29786	19.9758
0.298851	20.3134
0.299842	20.6554
0.300833	21.0019
0.301824	21.3529
0.302815	21.7084
0.303806	22.0684
0.304797	22.4329
0.305788	22.8019
0.306779	23.1753
0.3075	23.4498
0.30777	23.5533
0.308761	23.9357
0.309752	24.3225
0.310743	24.7138
0.311734	25.1095
0.312725	25.5096
0.313716	25.9142
0.314707	26.323
0.315698	26.7362
0.316689	27.1537
0.31768	27.5755
0.318671	28.0016
0.319662	28.4318
0.320653	28.8662
0.321644	29.3047
0.3225	29.6867
0.322635	29.7473
0.323626	30.1939
0.324617	30.6445
0.325608	31.099
0.326599	31.5574
0.32759	32.0195
0.328581	32.4855
0.329572	32.9551
0.330563	33.4283
0.331554	33.9051
0.3375	36.8358
0.3525	44.656
0.3675	52.7847
0.3825	60.7978
0.395968	67.5625
0.396959	68.0371
0.3975	68.2945
0.39795	68.5082
0.398941	68.9755
0.399932	69.4392
0.400923	69.899
0.401914	70.355
0.402905	70.8071
0.403896	71.2553
0.404887	71.6994
0.405878	72.1395
0.406869	72.5755
0.40786	73.0074
0.408851	73.435
0.409842	73.8584
0.410833	74.2776
0.411824	74.6925
0.4125	74.9729
0.412815	75.103
0.413806	75.5092
0.414797	75.911
0.415788	76.3085
0.416779	76.7015
0.41777	77.09
0.418761	77.4742
0.419752	77.8538
0.420743	78.229
0.421734	78.5997
0.422725	78.9659
0.423716	79.3276
0.424707	79.6849
0.425698	80.0376
0.426689	80.3859
0.4275	80.6675
0.42768	80.7297
0.428671	81.069
0.429662	81.4038
0.430653	81.7342
0.431644	82.0601
0.432635	82.3816
0.433626	82.6987
0.434617	83.0114
0.435608	83.3198
0.436599	83.6237
0.43759	83.9234
0.438581	84.2187
0.439572	84.5097
0.440563	84.7965
0.441554	85.0791
0.4425	85.3449
0.442545	85.3574
0.443536	85.6316
0.444527	85.9016
0.445518	86.1675
0.446509	86.4294
0.4475	86.6872
0.448491	86.9409
0.449482	87.1907
0.450473	87.4366
0.451464	87.6785
0.452455	87.9166
0.453446	88.1509
0.454437	88.3813
0.455428	88.608
0.456419	88.831
0.45741	89.0503
0.4575	89.07
0.458401	89.266
0.459392	89.478
0.460383	89.6866
0.461374	89.8916
0.462365	90.0931
0.463356	90.2912
0.464347	90.4859
0.465338	90.6773
0.466329	90.8653
0.46732	91.0501
0.468311	91.2317
0.469302	91.4101
0.470293	91.5854
0.471284	91.7575
0.472275	91.9266
0.4725	91.9646
0.473266	92.0927
0.474257	92.2559
0.475248	92.4161
0.476239	92.5734
0.47723	92.7278
0.478221	92.8795
0.479212	93.0284
0.480203	93.1746
0.481194	93.3181
0.482185	93.459
0.483176	93.5972
0.484167	93.7329
0.485158	93.8661
0.486149	93.9968
0.48714	94.125
0.4875	94.1711
0.488131	94.2509
0.489122	94.3744
0.490113	94.4955
0.491104	94.6144
0.492095	94.731
0.493086	94.8454
0.494077	94.9576
0.495068	95.0677
0.496059	95.1757
0.49705	95.2815
0.498041	95.3854
0.499032	95.4873
0.500023	95.5871
0.501014	95.6851
0.502005	95.7811
0.5025	95.8285
0.502995	95.8753
0.503986	95.9677
0.504977	96.0582
0.505968	96.147
0.506959	96.234
0.50795	96.3193
0.508941	96.403
0.509932	96.4849
0.510923	96.5653
0.511914	96.6441
0.512905	96.7213
0.513896	96.797
0.514887	96.8712
0.515878	96.9439
0.516869	97.0151
0.5175	97.0597
0.51786	97.085
0.518851	97.1534
0.519842	97.2205
0.520833	97.2862
0.521824	97.3506
0.522815	97.4137
0.523806	97.4755
0.524797	97.5361
0.525788	97.5954
0.526779	97.6536
0.52777	97.7106
0.528761	97.7664
0.529752	97.8211
0.530743	97.8747
0.531734	97.9272
0.5325	97.967
0.532725	97.9786
0.533716	98.029
0.534707	98.0783
0.535698	98.1266
0.536689	98.174
0.53768	98.2204
0.538671	98.2658
0.539662	98.3103
0.540653	98.3539
0.541644	98.3966
0.542635	98.4384
0.543626	98.4793
0.544617	98.5194
0.545608	98.5587
0.546599	98.5972
0.5475	98.6315
0.54759	98.6349
0.548581	98.6717
0.549572	98.7079
0.550563	98.7433
0.551554	98.7779
0.552545	98.8118
0.553536	98.8451
0.554527	98.8776
0.555518	98.9095
0.556509	98.9407
0.5575	98.9712
0.558491	99.0011
0.559482	99.0304
0.560473	99.0591
0.561464	99.0872
0.562455	99.1147
0.5625	99.1159
0.563446	99.1416
0.564437	99.168
0.565428	99.1938
0.566419	99.2191
0.56741	99.2438
0.568401	99.268
0.569392	99.2918
0.570383	99.315
0.571374	99.3377
0.572365	99.36
0.573356	99.3818
0.574347	99.4031
0.575338	99.424
0.576329	99.4444
0.57732	99.4645
0.5775	99.4681
0.578311	99.4841
0.579302	99.5032
0.580293	99.522
0.581284	99.5404
0.582275	99.5584
0.583266	99.576
0.584257	99.5933
0.585248	99.6102
0.586239	99.6267
0.58723	99.6429
0.588221	99.6587
0.589212	99.6742
0.590203	99.6894
0.591194	99.7043
0.592185	99.7188
0.5925	99.7234
0.593176	99.733
0.594167	99.747
0.595158	99.7606
0.596149	99.774
0.59714	99.787
0.598131	99.7998
0.599122	99.8124
0.600113	99.8246
0.601104	99.8366
0.602095	99.8484
0.603086	99.8599
0.604077	99.8711
0.605068	99.8821
0.606059	99.8929
0.60705	99.9034
0.6075	99.9082
0.608041	99.9138
0.609032	99.9239
0.610023	99.9338
0.611014	99.9435
0.612005	99.9529
0.612995	99.9622
0.613986	99.9713
0.614977	99.9802
0.615968	99.9889
0.616959	99.9974
0.61795	100.006
0.618941	100.014
0.619932	100.022
0.620923	100.03
0.621914	100.037
0.6225	100.042
0.622905	100.045
0.623896	100.052
0.624887	100.059
0.625878	100.066
0.626869	100.073
0.62786	100.08
0.628851	100.086
0.629842	100.093
0.630833	100.099
0.631824	100.105
0.632815	100.111
0.633806	100.117
0.634797	100.123
0.635788	100.129
0.636779	100.134
0.6375	100.138
0.63777	100.14
0.638761	100.145
0.639752	100.15
0.640743	100.155
0.641734	100.16
0.642725	100.165
0.643716	100.17
0.644707	100.175
0.645698	100.179
0.646689	100.184
0.64768	100.188
0.648671	100.192
0.649662	100.196
0.650653	100.201
0.651644	100.205
0.6525	100.208
0.652635	100.208
0.653626	100.212
0.654617	100.216
0.655608	100.22
0.656599	100.223
0.65759	100.227
0.658581	100.23
0.659572	100.234
0.660563	100.237
0.661554	100.24
0.662545	100.243
0.663536	100.246
0.664527	100.249
0.665518	100.252
0.666509	100.255
0.6675	100.258
0.668491	100.261
0.669482	100.264
0.670473	100.266
0.671464	100.269
0.672455	100.271
0.673446	100.274
0.674437	100.276
0.675428	100.279
0.676419	100.281
0.67741	100.283
0.678401	100.286
0.679392	100.288
0.680383	100.29
0.681374	100.292
0.682365	100.294
0.6825	100.294
0.683356	100.296
0.684347	100.298
0.685338	100.3
0.686329	100.302
0.68732	100.304
0.688311	100.306
0.689302	100.307
0.690293	100.309
0.691284	100.311
0.692275	100.312
0.693266	100.314
0.694257	100.316
0.695248	100.317
0.696239	100.319
0.69723	100.32
0.6975	100.321
0.698221	100.322
0.699212	100.323
0.700203	100.324
0.701194	100.326
0.702185	100.327
0.703176	100.328
0.704167	100.33
0.705158	100.331
0.706149	100.332
0.70714	100.333
0.708131	100.335
0.709122	100.336
0.710113	100.337
0.711104	100.338
0.712095	100.339
0.7125	100.339
0.713086	100.34
0.714077	100.341
0.715068	100.342
0.716059	100.343
0.71705	100.344
0.718041	100.345
0.719032	100.346
0.720023	100.347
0.721014	100.348
0.722005	100.349
0.722995	100.349
0.723986	100.35
0.724977	100.351
0.725968	100.352
0.726959	100.353
0.7275	100.353
0.72795	100.353
0.728941	100.354
0.729932	100.355
0.730923	100.356
0.731914	100.356
0.732905	100.357
0.733896	100.358
0.734887	100.358
0.735878	100.359
0.736869	100.359
0.73786	100.36
0.738851	100.361
0.739842	100.361
0.740833	100.362
0.741824	100.362
0.7425	100.363
0.742815	100.363
0.743806	100.363
0.744797	100.364
0.745788	100.365
0.746779	100.365
0.74777	100.366
0.748761	100.366
0.749752	100.366
0.750743	100.367
0.751734	100.367
0.752725	100.368
0.753716	100.368
0.754707	100.369
0.755698	100.369
0.756689	100.37
0.7575	100.37
0.75768	100.37
0.758671	100.37
0.759662	100.371
0.760653	100.371
0.761644	100.371
0.762635	100.372
0.763626	100.372
0.764617	100.372
0.765608	100.373
0.766599	100.373
0.76759	100.373
0.768581	100.374
0.769572	100.374
0.770563	100.374
0.771554	100.375
0.7725	100.375
0.772545	100.375
0.773536	100.375
0.774527	100.375
0.775518	100.376
0.776509	100.376
0.7775	100.376
0.778491	100.377
0.779482	100.377
0.780473	100.377
0.781464	100.377
0.782455	100.377
0.783446	100.378
0.784437	100.378
0.785428	100.378
0.786419	100.378
0.78741	100.379
0.7875	100.379
0.788401	100.379
0.789392	100.379
0.790383	100.379
0.791374	100.379
0.792365	100.38
0.793356	100.38
0.794347	100.38
0.795338	100.38
0.796329	100.38
0.79732	100.38
0.798311	100.381
0.799302	100.381
0.800293	100.381
0.801284	100.381
0.802275	100.381
0.8025	100.381
0.803266	100.381
0.804257	100.381
0.805248	100.382
0.806239	100.382
0.80723	100.382
0.808221	100.382
0.809212	100.382
0.810203	100.382
0.811194	100.382
0.812185	100.383
0.813176	100.383
0.814167	100.383
0.815158	100.383
0.816149	100.383
0.81714	100.383
0.8175	100.383
0.818131	100.383
0.819122	100.383
0.820113	100.383
0.821104	100.384
0.822095	100.384
0.823086	100.384
0.824077	100.384
0.825068	100.384
0.826059	100.384
0.82705	100.384
0.828041	100.384
0.829032	100.384
0.830023	100.384
0.831014	100.384
0.832005	100.384
0.8325	100.385
0.832995	100.385
0.833986	100.385
0.834977	100.385
0.835968	100.385
0.836959	100.385
0.83795	100.385
0.838941	100.385
0.839932	100.385
0.840923	100.385
0.841914	100.385
0.842905	100.385
0.843896	100.385
0.844887	100.385
0.845878	100.385
0.846869	100.385
0.8475	100.385
0.84786	100.386
0.848851	100.386
0.849842	100.386
0.850833	100.386
0.851824	100.386
0.852815	100.386
0.853806	100.386
0.854797	100.386
0.855788	100.386
0.856779	100.386
0.85777	100.386
0.858761	100.386
0.859752	100.386
0.860743	100.386
0.861734	100.386
0.8625	100.386
0.862725	100.386
0.863716	100.386
0.864707	100.386
0.865698	100.386
0.866689	100.386
0.86768	100.386
0.868671	100.386
0.869662	100.386
0.870653	100.387
0.871644	100.387
0.872635	100.387
0.873626	100.387
0.874617	100.387
0.875608	100.387
0.876599	100.387
0.8775	100.387
0.87759	100.387
0.878581	100.387
0.879572	100.387
0.880563	100.387
0.881554	100.387
0.882545	100.387
0.883536	100.387
0.884527	100.387
0.885518	100.387
0.886509	100.387
0.8875	100.387
0.888491	100.387
0.889482	100.387
0.890473	100.387
0.891464	100.387
0.892455	100.387
0.8925	100.387
0.893446	100.387
0.894437	100.387
0.895428	100.387
0.896419	100.387
0.89741	100.387
0.898401	100.387
0.899392	100.387
0.900383	100.387
0.901374	100.387
0.902365	100.387
0.903356	100.387
0.904347	100.387
0.905338	100.387
0.906329	100.387
0.90732	100.387
0.9075	100.387
0.908311	100.387
0.909302	100.387
0.910293	100.387
0.911284	100.387
0.912275	100.387
0.913266	100.387
0.914257	100.387
0.915248	100.387
0.916239	100.387
0.91723	100.387
0.918221	100.387
0.919212	100.388
0.920203	100.388
0.921194	100.388
0.922185	100.388
0.9225	100.388
0.923176	100.388
0.924167	100.388
0.925158	100.388
0.926149	100.388
0.92714	100.388
0.928131	100.388
0.929122	100.388
0.930113	100.388
0.931104	100.388
0.932095	100.388
0.933086	100.388
0.934077	100.388
0.935068	100.388
0.936059	100.388
0.93705	100.388
0.9375	100.388
0.938041	100.388
0.939032	100.388
0.940023	100.388
0.941014	100.388
0.942005	100.388
0.942995	100.388
0.943986	100.388
0.944977	100.388
0.945968	100.388
0.946959	100.388
0.94795	100.388
0.948941	100.388
0.949932	100.388
0.950923	100.388
0.951914	100.388
0.9525	100.388
0.952905	100.388
0.953896	100.388
0.954887	100.388
0.955878	100.388
0.956869	100.388
0.95786	100.388
0.958851	100.388
0.959842	100.388
0.960833	100.388
0.961824	100.388
0.962815	100.388
0.963806	100.388
0.964797	100.388
0.965788	100.388
0.966779	100.388
0.9675	100.388
0.96777	100.388
0.968761	100.388
0.969752	100.388
0.970743	100.388
0.971734	100.388
0.972725	100.388
0.973716	100.388
0.974707	100.388
0.975698	100.388
0.976689	100.388
0.97768	100.388
0.978671	100.388
0.979662	100.388
0.980653	100.388
0.981644	100.388
0.9825	100.388
0.982635	100.388
0.983626	100.388
0.984617	100.388
0.985608	100.388
0.986599	100.388
0.98759	100.388
0.988581	100.388
0.989572	100.388
0.990563	100.388
0.991554	100.388
0.992545	100.388
0.993536	100.388
0.994527	100.388
0.995518	100.388
0.996509	100.388
0.9975	100.388
