# Supplementary material for: Calibration of parameters in microscopic traffic flow simulation models considering micro-meteorological information
Source: PLoS One. 2025 Jul 7;20(7):e0326191. doi: 10.1371/journal.pone.0326191 (PMC12233247; doi:10.1371/journal.pone.0326191)
Supplement: S1 Data — (ZIP) [file pone.0326191.s001.zip › Minimal Dataset/IDM.xlsx]

## Sheet: Sheet1
RMSPE	Clear	Light Rain	Moderate rain	Heavy rain
0.0075	0	0	0	0
0.0225	0	0	0	0
0.0375	0	0	0	0
0.0525	0	0	0	0
0.0675	0	0	0	0
0.0825	0	0	0	0
0.0975	0	0	0	0
0.1125	0	0	0	0
0.1275	2.5	0	0	0
0.1425	2.5	2.5	2.5	0
0.1575	2.5	5	2.5	2.5
0.1725	10	7.5	2.5	2.5
0.1875	12.5	7.5	5	2.5
0.2025	25	22.5	5	5
0.2175	30	25	5	7.5
0.2325	40	32.5	7.5	7.5
0.2475	50	37.5	7.5	10
0.2625	57.5	42.5	15	12.5
0.2775	62.5	45	20	15
0.2925	72.5	50	30	22.5
0.3075	82.5	57.5	42.5	27.5
0.3225	82.5	67.5	42.5	30
0.3375	82.5	75	55	32.5
0.3525	87.5	77.5	67.5	37.5
0.3675	90	77.5	72.5	52.5
0.3825	90	80	80	57.5
0.3975	92.5	85	90	67.5
0.4125	92.5	87.5	92.5	77.5
0.4275	95	92.5	95	85
0.4425	97.5	95	100	90
0.4575	100	100	100	90
0.4725	100	100	100	90
0.4875	100	100	100	95
0.5025	100	100	100	95
0.5175	100	100	100	97.5
0.5325	100	100	100	100
0.5475	100	100	100	100
0.5625	100	100	100	100
0.5775	100	100	100	100
0.5925	100	100	100	100
0.6075	100	100	100	100
0.6225	100	100	100	100
0.6375	100	100	100	100
0.6525	100	100	100	100
0.6675	100	100	100	100
0.6825	100	100	100	100
0.6975	100	100	100	100
0.7125	100	100	100	100
0.7275	100	100	100	100
0.7425	100	100	100	100
0.7575	100	100	100	100
0.7725	100	100	100	100
0.7875	100	100	100	100
0.8025	100	100	100	100
0.8175	100	100	100	100
0.8325	100	100	100	100
0.8475	100	100	100	100
0.8625	100	100	100	100
0.8775	100	100	100	100
0.8925	100	100	100	100
0.9075	100	100	100	100
0.9225	100	100	100	100
0.9375	100	100	100	100
0.9525	100	100	100	100
0.9675	100	100	100	100
0.9825	100	100	100	100
0.9975	100	100	100	100
