# Supplementary material for: Calibration of parameters in microscopic traffic flow simulation models considering micro-meteorological information
Source: PLoS One. 2025 Jul 7;20(7):e0326191. doi: 10.1371/journal.pone.0326191 (PMC12233247; doi:10.1371/journal.pone.0326191)
Supplement: S1 Data — (ZIP) [file pone.0326191.s001.zip › Minimal Dataset/Light Rain.xlsx]

## Sheet: Sheet1
0.298242
0.317756
0.324549
0.414259
0.327284
0.313624
0.377196
0.353342
0.4452
0.289162
0.411772
0.32098
0.399133
0.302142
0.412894
0.305641
0.345558
0.313388
0.2968
0.439914
0.370529
0.1425
0.25003
0.275706
0.334835
0.312643
0.339442
0.277264
0.389172
0.307232
0.311911
0.286438
0.365831
0.328078
0.412641
0.325564
0.343868
0.43681
0.2775
0.245759

## Sheet: FreqCounts1
RMSPE	Interval End Point	Count	Cumulative Frequency	Relative Frequency	Cumulative Frequency
		times		%	%
Frequency	Frequency	Frequency of A	Frequency of A	Frequency of A	Frequency of A
0.0075	0.015	0	0	0	0
0.0225	0.03	0	0	0	0
0.0375	0.045	0	0	0	0
0.0525	0.06	0	0	0	0
0.0675	0.075	0	0	0	0
0.0825	0.09	0	0	0	0
0.0975	0.105	0	0	0	0
0.1125	0.12	0	0	0	0
0.1275	0.135	0	0	0	0
0.1425	0.15	1	1	2.5	2.5
0.1575	0.165	0	1	0	2.5
0.1725	0.18	0	1	0	2.5
0.1875	0.195	0	1	0	2.5
0.2025	0.21	0	1	0	2.5
0.2175	0.225	0	1	0	2.5
0.2325	0.24	0	1	0	2.5
0.2475	0.255	2	3	5	7.5
0.2625	0.27	0	3	0	7.5
0.2775	0.285	3	6	7.5	15
0.2925	0.3	4	10	10	25
0.3075	0.315	7	17	17.5	42.5
0.3225	0.33	6	23	15	57.5
0.3375	0.345	3	26	7.5	65
0.3525	0.36	2	28	5	70
0.3675	0.375	2	30	5	75
0.3825	0.39	2	32	5	80
0.3975	0.405	1	33	2.5	82.5
0.4125	0.42	4	37	10	92.5
0.4275	0.435	0	37	0	92.5
0.4425	0.45	3	40	7.5	100
0.4575	0.465	0	40	0	100
0.4725	0.48	0	40	0	100
0.4875	0.495	0	40	0	100
0.5025	0.51	0	40	0	100
0.5175	0.525	0	40	0	100
0.5325	0.54	0	40	0	100
0.5475	0.555	0	40	0	100
0.5625	0.57	0	40	0	100
0.5775	0.585	0	40	0	100
0.5925	0.6	0	40	0	100
0.6075	0.615	0	40	0	100
0.6225	0.63	0	40	0	100
0.6375	0.645	0	40	0	100
0.6525	0.66	0	40	0	100
0.6675	0.675	0	40	0	100
0.6825	0.69	0	40	0	100
0.6975	0.705	0	40	0	100
0.7125	0.72	0	40	0	100
0.7275	0.735	0	40	0	100
0.7425	0.75	0	40	0	100
0.7575	0.765	0	40	0	100
0.7725	0.78	0	40	0	100
0.7875	0.795	0	40	0	100
0.8025	0.81	0	40	0	100
0.8175	0.825	0	40	0	100
0.8325	0.84	0	40	0	100
0.8475	0.855	0	40	0	100
0.8625	0.87	0	40	0	100
0.8775	0.885	0	40	0	100
0.8925	0.9	0	40	0	100
0.9075	0.915	0	40	0	100
0.9225	0.93	0	40	0	100
0.9375	0.945	0	40	0	100
0.9525	0.96	0	40	0	100
0.9675	0.975	0	40	0	100
0.9825	0.99	0	40	0	100
0.9975	1.005	0	40	0	100

## Sheet: FitNLCurve1
Independent variable	LogNormal	Independent variable	Regular Residual C Count	Regular Residual C Count	Fitted Y values	Regular Residual C Count	Conventional Residual C Count	Percentile	Reference X	Reference Line
									mu = -0.000008	sigma = 0.723955
Fitted curve graph	Fitted Curve Graph			Histogram of Residuals	Residual vs. Predicted Values Plot	Residual vs. Predicted Values Plot	Normal Probability Plot of Residuals	Normal Probability Plot of Residuals	Normal Probability Plot of Residuals	Normal Probability Plot of Residuals
0.0075	0.166015	0.0075	-0.166015	-0.166015	0.166015	-0.166015	-1.30381	0.929368	-1.88306	0.464684
0.00948198	0.166015	0.0225	-0.166015	-0.166015	0.166015	-0.166015	-1.293	2.41636	1.88304	99.5353
0.010473	0.166015	0.0375	-0.166015	-0.166015	0.166015	-0.166015	-0.777338	3.90335
0.011464	0.166015	0.0525	-0.166015	-0.166015	0.166015	-0.166015	-0.681285	5.39033
0.012455	0.166015	0.0675	-0.166015	-0.166015	0.166015	-0.166015	-0.219598	6.87732
0.0134459	0.166015	0.0825	-0.166015	-0.166015	0.166015	-0.166015	-0.195615	8.36431
0.0144369	0.166015	0.0975	-0.166015	-0.166015	0.166015	-0.166015	-0.171153	9.8513
0.0154279	0.166015	0.1125	-0.166015	-0.166015	0.166015	-0.166015	-0.168395	11.3383
0.0164189	0.166015	0.1275	-0.166015	-0.166015	0.166015	-0.166015	-0.166619	12.8253
0.0174099	0.166015	0.1425	0.833985	0.833985	0.166015	0.833985	-0.16626	14.3123
0.0184009	0.166015	0.1575	-0.166015	-0.166015	0.166015	-0.166015	-0.166158	15.7993
0.0193919	0.166015	0.1725	-0.166015	-0.166015	0.166015	-0.166015	-0.166047	17.2862
0.0203829	0.166015	0.1875	-0.16602	-0.16602	0.16602	-0.16602	-0.166021	18.7732
0.0213739	0.166015	0.2025	-0.16626	-0.16626	0.16626	-0.16626	-0.16602	20.2602
0.0223649	0.166015	0.2175	-0.171153	-0.171153	0.171153	-0.171153	-0.166016	21.7472
0.0225	0.166015	0.2325	-0.219598	-0.219598	0.219598	-0.219598	-0.166015	23.2342
0.0233559	0.166015	0.2475	1.5207	1.5207	0.479303	1.5207	-0.166015	24.7212
0.0243468	0.166015	0.2625	-1.293	-1.293	1.293	-1.293	-0.166015	26.2082
0.0253378	0.166015	0.2775	0.146329	0.146329	2.85367	0.146329	-0.166015	27.6952
0.0263288	0.166015	0.2925	-0.681285	-0.681285	4.68129	-0.681285	-0.166015	29.1822
0.0273198	0.166015	0.3075	1.21671	1.21671	5.78329	1.21671	-0.166015	30.6691
0.0283108	0.166015	0.3225	0.440403	0.440403	5.5596	0.440403	-0.166015	32.1561
0.0293018	0.166015	0.3375	-1.30381	-1.30381	4.30381	-1.30381	-0.166015	33.6431
0.0302928	0.166015	0.3525	-0.777338	-0.777338	2.77734	-0.777338	-0.166015	35.1301
0.0312838	0.166015	0.3675	0.44439	0.44439	1.55561	0.44439	-0.166015	36.6171
0.0322748	0.166015	0.3825	1.19717	1.19717	0.802826	1.19717	-0.166015	38.1041
0.0332658	0.166015	0.3975	0.578076	0.578076	0.421924	0.578076	-0.166015	39.5911
0.0342568	0.166015	0.4125	3.74239	3.74239	0.257613	3.74239	-0.166015	41.0781
0.0352477	0.166015	0.4275	-0.195615	-0.195615	0.195615	-0.195615	-0.166015	42.5651
0.0362387	0.166015	0.4425	2.82525	2.82525	0.174752	2.82525	-0.166015	44.052
0.0372297	0.166015	0.4575	-0.168395	-0.168395	0.168395	-0.168395	-0.166015	45.539
0.0375	0.166015	0.4725	-0.166619	-0.166619	0.166619	-0.166619	-0.166015	47.026
0.0382207	0.166015	0.4875	-0.166158	-0.166158	0.166158	-0.166158	-0.166015	48.513
0.0392117	0.166015	0.5025	-0.166047	-0.166047	0.166047	-0.166047	-0.166015	50
0.0402027	0.166015	0.5175	-0.166021	-0.166021	0.166021	-0.166021	-0.166015	51.487
0.0411937	0.166015	0.5325	-0.166016	-0.166016	0.166016	-0.166016	-0.166015	52.974
0.0421847	0.166015	0.5475	-0.166015	-0.166015	0.166015	-0.166015	-0.166015	54.461
0.0431757	0.166015	0.5625	-0.166015	-0.166015	0.166015	-0.166015	-0.166015	55.948
0.0441667	0.166015	0.5775	-0.166015	-0.166015	0.166015	-0.166015	-0.166015	57.4349
0.0451577	0.166015	0.5925	-0.166015	-0.166015	0.166015	-0.166015	-0.166015	58.9219
0.0461486	0.166015	0.6075	-0.166015	-0.166015	0.166015	-0.166015	-0.166015	60.4089
0.0471396	0.166015	0.6225	-0.166015	-0.166015	0.166015	-0.166015	-0.166015	61.8959
0.0481306	0.166015	0.6375	-0.166015	-0.166015	0.166015	-0.166015	-0.166015	63.3829
0.0491216	0.166015	0.6525	-0.166015	-0.166015	0.166015	-0.166015	-0.166015	64.8699
0.0501126	0.166015	0.6675	-0.166015	-0.166015	0.166015	-0.166015	-0.166015	66.3569
0.0511036	0.166015	0.6825	-0.166015	-0.166015	0.166015	-0.166015	-0.166015	67.8439
0.0520946	0.166015	0.6975	-0.166015	-0.166015	0.166015	-0.166015	-0.166015	69.3309
0.0525	0.166015	0.7125	-0.166015	-0.166015	0.166015	-0.166015	-0.166015	70.8178
0.0530856	0.166015	0.7275	-0.166015	-0.166015	0.166015	-0.166015	-0.166015	72.3048
0.0540766	0.166015	0.7425	-0.166015	-0.166015	0.166015	-0.166015	-0.166015	73.7918
0.0550676	0.166015	0.7575	-0.166015	-0.166015	0.166015	-0.166015	-0.166015	75.2788
0.0560586	0.166015	0.7725	-0.166015	-0.166015	0.166015	-0.166015	-0.166015	76.7658
0.0570495	0.166015	0.7875	-0.166015	-0.166015	0.166015	-0.166015	-0.166015	78.2528
0.0580405	0.166015	0.8025	-0.166015	-0.166015	0.166015	-0.166015	-0.166015	79.7398
0.0590315	0.166015	0.8175	-0.166015	-0.166015	0.166015	-0.166015	-0.166015	81.2268
0.0600225	0.166015	0.8325	-0.166015	-0.166015	0.166015	-0.166015	-0.166015	82.7138
0.0610135	0.166015	0.8475	-0.166015	-0.166015	0.166015	-0.166015	-0.166015	84.2007
0.0620045	0.166015	0.8625	-0.166015	-0.166015	0.166015	-0.166015	0.146329	85.6877
0.0629955	0.166015	0.8775	-0.166015	-0.166015	0.166015	-0.166015	0.440403	87.1747
0.0639865	0.166015	0.8925	-0.166015	-0.166015	0.166015	-0.166015	0.44439	88.6617
0.0649775	0.166015	0.9075	-0.166015	-0.166015	0.166015	-0.166015	0.578076	90.1487
0.0659685	0.166015	0.9225	-0.166015	-0.166015	0.166015	-0.166015	0.833985	91.6357
0.0669595	0.166015	0.9375	-0.166015	-0.166015	0.166015	-0.166015	1.19717	93.1227
0.0675	0.166015	0.9525	-0.166015	-0.166015	0.166015	-0.166015	1.21671	94.6097
0.0679505	0.166015	0.9675	-0.166015	-0.166015	0.166015	-0.166015	1.5207	96.0967
0.0689414	0.166015	0.9825	-0.166015	-0.166015	0.166015	-0.166015	2.82525	97.5836
0.0699324	0.166015	0.9975	-0.166015	-0.166015	0.166015	-0.166015	3.74239	99.0706
0.0709234	0.166015
0.0719144	0.166015
0.0729054	0.166015
0.0738964	0.166015
0.0748874	0.166015
0.0758784	0.166015
0.0768694	0.166015
0.0778604	0.166015
0.0788514	0.166015
0.0798423	0.166015
0.0808333	0.166015
0.0818243	0.166015
0.0825	0.166015
0.0828153	0.166015
0.0838063	0.166015
0.0847973	0.166015
0.0857883	0.166015
0.0867793	0.166015
0.0877703	0.166015
0.0887613	0.166015
0.0897523	0.166015
0.0907432	0.166015
0.0917342	0.166015
0.0927252	0.166015
0.0937162	0.166015
0.0947072	0.166015
0.0956982	0.166015
0.0966892	0.166015
0.0975	0.166015
0.0976802	0.166015
0.0986712	0.166015
0.0996622	0.166015
0.100653	0.166015
0.101644	0.166015
0.102635	0.166015
0.103626	0.166015
0.104617	0.166015
0.105608	0.166015
0.106599	0.166015
0.10759	0.166015
0.108581	0.166015
0.109572	0.166015
0.110563	0.166015
0.111554	0.166015
0.1125	0.166015
0.112545	0.166015
0.113536	0.166015
0.114527	0.166015
0.115518	0.166015
0.116509	0.166015
0.1175	0.166015
0.118491	0.166015
0.119482	0.166015
0.120473	0.166015
0.121464	0.166015
0.122455	0.166015
0.123446	0.166015
0.124437	0.166015
0.125428	0.166015
0.126419	0.166015
0.12741	0.166015
0.1275	0.166015
0.128401	0.166015
0.129392	0.166015
0.130383	0.166015
0.131374	0.166015
0.132365	0.166015
0.133356	0.166015
0.134347	0.166015
0.135338	0.166015
0.136329	0.166015
0.13732	0.166015
0.138311	0.166015
0.139302	0.166015
0.140293	0.166015
0.141284	0.166015
0.142275	0.166015
0.1425	0.166015
0.143266	0.166015
0.144257	0.166015
0.145248	0.166015
0.146239	0.166015
0.14723	0.166015
0.148221	0.166015
0.149212	0.166015
0.150203	0.166015
0.151194	0.166015
0.152185	0.166015
0.153176	0.166015
0.154167	0.166015
0.155158	0.166015
0.156149	0.166015
0.15714	0.166015
0.1575	0.166015
0.158131	0.166015
0.159122	0.166015
0.160113	0.166015
0.161104	0.166015
0.162095	0.166015
0.163086	0.166015
0.164077	0.166015
0.165068	0.166015
0.166059	0.166015
0.16705	0.166015
0.168041	0.166015
0.169032	0.166015
0.170023	0.166015
0.171014	0.166015
0.172005	0.166015
0.1725	0.166015
0.172995	0.166015
0.173986	0.166015
0.174977	0.166015
0.175968	0.166015
0.176959	0.166015
0.17795	0.166015
0.178941	0.166015
0.179932	0.166015
0.180923	0.166015
0.181914	0.166015
0.182905	0.166016
0.183896	0.166016
0.184887	0.166017
0.185878	0.166018
0.186869	0.166019
0.1875	0.16602
0.18786	0.16602
0.188851	0.166022
0.189842	0.166024
0.190833	0.166028
0.191824	0.166032
0.192815	0.166037
0.193806	0.166044
0.194797	0.166052
0.195788	0.166063
0.196779	0.166077
0.19777	0.166094
0.198761	0.166116
0.199752	0.166144
0.200743	0.166178
0.201734	0.166221
0.2025	0.16626
0.202725	0.166273
0.203716	0.166338
0.204707	0.166418
0.205698	0.166516
0.206689	0.166636
0.20768	0.166781
0.208671	0.166957
0.209662	0.167169
0.210653	0.167425
0.211644	0.167731
0.212635	0.168097
0.213626	0.168533
0.214617	0.169051
0.215608	0.169664
0.216599	0.170387
0.2175	0.171153
0.21759	0.171236
0.218581	0.172233
0.219572	0.173397
0.220563	0.174754
0.221554	0.17633
0.222545	0.178155
0.223536	0.180263
0.224527	0.18269
0.225518	0.185476
0.226509	0.188665
0.2275	0.192306
0.228491	0.196451
0.229482	0.201157
0.230473	0.206484
0.231464	0.212498
0.232455	0.219271
0.2325	0.219598
0.233446	0.226877
0.234437	0.235396
0.235428	0.244914
0.236419	0.255519
0.23741	0.267306
0.238401	0.280374
0.239392	0.294825
0.240383	0.310765
0.241374	0.328306
0.242365	0.347561
0.243356	0.368645
0.244347	0.391676
0.245338	0.416776
0.246329	0.444065
0.24732	0.473664
0.2475	0.479303
0.248311	0.505693
0.249302	0.540272
0.250293	0.577519
0.251284	0.617546
0.252275	0.660465
0.253266	0.706381
0.254257	0.755391
0.255248	0.807589
0.256239	0.863057
0.25723	0.921872
0.258221	0.984097
0.259212	1.04979
0.260203	1.11898
0.261194	1.19171
0.262185	1.26799
0.2625	1.293
0.263176	1.34781
0.264167	1.43117
0.265158	1.51804
0.266149	1.60835
0.26714	1.70206
0.268131	1.79907
0.269122	1.89929
0.270113	2.0026
0.271104	2.10885
0.272095	2.21791
0.273086	2.32959
0.274077	2.44371
0.275068	2.56006
0.276059	2.67842
0.27705	2.79855
0.2775	2.85367
0.278041	2.9202
0.279032	3.04311
0.280023	3.16699
0.281014	3.29156
0.282005	3.41652
0.282995	3.54156
0.283986	3.66636
0.284977	3.7906
0.285968	3.91395
0.286959	4.03609
0.28795	4.15669
0.288941	4.27541
0.289932	4.39193
0.290923	4.50592
0.291914	4.61707
0.2925	4.68129
0.292905	4.72506
0.293896	4.82959
0.294887	4.93037
0.295878	5.02712
0.296869	5.11956
0.29786	5.20744
0.298851	5.29052
0.299842	5.36858
0.300833	5.4414
0.301824	5.50882
0.302815	5.57064
0.303806	5.62673
0.304797	5.67695
0.305788	5.72119
0.306779	5.75937
0.3075	5.78329
0.30777	5.79142
0.308761	5.81729
0.309752	5.83696
0.310743	5.85041
0.311734	5.85768
0.312725	5.85878
0.313716	5.85378
0.314707	5.84275
0.315698	5.82578
0.316689	5.80298
0.31768	5.77448
0.318671	5.74042
0.319662	5.70095
0.320653	5.65624
0.321644	5.60649
0.3225	5.5596
0.322635	5.55187
0.323626	5.4926
0.324617	5.42889
0.325608	5.36096
0.326599	5.28904
0.32759	5.21336
0.328581	5.13417
0.329572	5.05171
0.330563	4.96622
0.331554	4.87796
0.332545	4.78716
0.333536	4.69408
0.334527	4.59896
0.335518	4.50205
0.336509	4.40359
0.3375	4.30381
0.3375	4.30381
0.338491	4.20294
0.339482	4.10121
0.340473	3.99884
0.341464	3.89605
0.342455	3.79304
0.343446	3.69
0.344437	3.58713
0.345428	3.48462
0.346419	3.38262
0.34741	3.28132
0.348401	3.18086
0.349392	3.0814
0.350383	2.98306
0.351374	2.88598
0.352365	2.79028
0.3525	2.77734
0.353356	2.69606
0.354347	2.60342
0.355338	2.51246
0.356329	2.42326
0.35732	2.33589
0.358311	2.25042
0.359302	2.1669
0.360293	2.08538
0.361284	2.00591
0.362275	1.92852
0.363266	1.85323
0.364257	1.78007
0.365248	1.70905
0.366239	1.64017
0.36723	1.57344
0.3675	1.55561
0.368221	1.50885
0.369212	1.4464
0.370203	1.38607
0.371194	1.32784
0.372185	1.2717
0.373176	1.21761
0.374167	1.16554
0.375158	1.11547
0.376149	1.06736
0.37714	1.02117
0.378131	0.976861
0.379122	0.93439
0.380113	0.893716
0.381104	0.854792
0.382095	0.817572
0.3825	0.802826
0.383086	0.78201
0.384077	0.748057
0.385068	0.715665
0.386059	0.684785
0.38705	0.655368
0.388041	0.627365
0.389032	0.600727
0.390023	0.575405
0.391014	0.551351
0.392005	0.528518
0.392995	0.506857
0.393986	0.486323
0.394977	0.466869
0.395968	0.448452
0.396959	0.431026
0.3975	0.421924
0.39795	0.414549
0.398941	0.39898
0.399932	0.384278
0.400923	0.370402
0.401914	0.357314
0.402905	0.344978
0.403896	0.333356
0.404887	0.322414
0.405878	0.312118
0.406869	0.302436
0.40786	0.293336
0.408851	0.284788
0.409842	0.276763
0.410833	0.269234
0.411824	0.262172
0.4125	0.257613
0.412815	0.255554
0.413806	0.249354
0.414797	0.243549
0.415788	0.238117
0.416779	0.233037
0.41777	0.228287
0.418761	0.22385
0.419752	0.219706
0.420743	0.215838
0.421734	0.212229
0.422725	0.208864
0.423716	0.205728
0.424707	0.202807
0.425698	0.200086
0.426689	0.197554
0.4275	0.195615
0.42768	0.195199
0.428671	0.193009
0.429662	0.190973
0.430653	0.189082
0.431644	0.187326
0.432635	0.185697
0.433626	0.184185
0.434617	0.182783
0.435608	0.181483
0.436599	0.180279
0.43759	0.179163
0.438581	0.178131
0.439572	0.177175
0.440563	0.176292
0.441554	0.175475
0.4425	0.174752
0.442545	0.174719
0.443536	0.174022
0.444527	0.173377
0.445518	0.172782
0.446509	0.172233
0.4475	0.171727
0.448491	0.17126
0.449482	0.17083
0.450473	0.170433
0.451464	0.170068
0.452455	0.169732
0.453446	0.169423
0.454437	0.169138
0.455428	0.168876
0.456419	0.168636
0.45741	0.168414
0.4575	0.168395
0.458401	0.168211
0.459392	0.168025
0.460383	0.167853
0.461374	0.167696
0.462365	0.167552
0.463356	0.167419
0.464347	0.167298
0.465338	0.167187
0.466329	0.167085
0.46732	0.166992
0.468311	0.166906
0.469302	0.166828
0.470293	0.166757
0.471284	0.166691
0.472275	0.166631
0.4725	0.166619
0.473266	0.166577
0.474257	0.166527
0.475248	0.166481
0.476239	0.166439
0.47723	0.166401
0.478221	0.166367
0.479212	0.166335
0.480203	0.166306
0.481194	0.166279
0.482185	0.166255
0.483176	0.166233
0.484167	0.166213
0.485158	0.166195
0.486149	0.166179
0.48714	0.166164
0.4875	0.166158
0.488131	0.16615
0.489122	0.166137
0.490113	0.166126
0.491104	0.166116
0.492095	0.166106
0.493086	0.166098
0.494077	0.16609
0.495068	0.166083
0.496059	0.166076
0.49705	0.166071
0.498041	0.166065
0.499032	0.16606
0.500023	0.166056
0.501014	0.166052
0.502005	0.166049
0.5025	0.166047
0.502995	0.166045
0.503986	0.166042
0.504977	0.16604
0.505968	0.166037
0.506959	0.166035
0.50795	0.166033
0.508941	0.166031
0.509932	0.16603
0.510923	0.166028
0.511914	0.166027
0.512905	0.166026
0.513896	0.166025
0.514887	0.166024
0.515878	0.166023
0.516869	0.166022
0.5175	0.166021
0.51786	0.166021
0.518851	0.166021
0.519842	0.16602
0.520833	0.166019
0.521824	0.166019
0.522815	0.166019
0.523806	0.166018
0.524797	0.166018
0.525788	0.166017
0.526779	0.166017
0.52777	0.166017
0.528761	0.166017
0.529752	0.166016
0.530743	0.166016
0.531734	0.166016
0.5325	0.166016
0.532725	0.166016
0.533716	0.166016
0.534707	0.166016
0.535698	0.166016
0.536689	0.166015
0.53768	0.166015
0.538671	0.166015
0.539662	0.166015
0.540653	0.166015
0.541644	0.166015
0.542635	0.166015
0.543626	0.166015
0.544617	0.166015
0.545608	0.166015
0.546599	0.166015
0.5475	0.166015
0.54759	0.166015
0.548581	0.166015
0.549572	0.166015
0.550563	0.166015
0.551554	0.166015
0.552545	0.166015
0.553536	0.166015
0.554527	0.166015
0.555518	0.166015
0.556509	0.166015
0.5575	0.166015
0.558491	0.166015
0.559482	0.166015
0.560473	0.166015
0.561464	0.166015
0.562455	0.166015
0.5625	0.166015
0.563446	0.166015
0.564437	0.166015
0.565428	0.166015
0.566419	0.166015
0.56741	0.166015
0.568401	0.166015
0.569392	0.166015
0.570383	0.166015
0.571374	0.166015
0.572365	0.166015
0.573356	0.166015
0.574347	0.166015
0.575338	0.166015
0.576329	0.166015
0.57732	0.166015
0.5775	0.166015
0.578311	0.166015
0.579302	0.166015
0.580293	0.166015
0.581284	0.166015
0.582275	0.166015
0.583266	0.166015
0.584257	0.166015
0.585248	0.166015
0.586239	0.166015
0.58723	0.166015
0.588221	0.166015
0.589212	0.166015
0.590203	0.166015
0.591194	0.166015
0.592185	0.166015
0.5925	0.166015
0.593176	0.166015
0.594167	0.166015
0.595158	0.166015
0.596149	0.166015
0.59714	0.166015
0.598131	0.166015
0.599122	0.166015
0.600113	0.166015
0.601104	0.166015
0.602095	0.166015
0.603086	0.166015
0.604077	0.166015
0.605068	0.166015
0.606059	0.166015
0.60705	0.166015
0.6075	0.166015
0.608041	0.166015
0.609032	0.166015
0.610023	0.166015
0.611014	0.166015
0.612005	0.166015
0.612995	0.166015
0.613986	0.166015
0.614977	0.166015
0.615968	0.166015
0.616959	0.166015
0.61795	0.166015
0.618941	0.166015
0.619932	0.166015
0.620923	0.166015
0.621914	0.166015
0.6225	0.166015
0.622905	0.166015
0.623896	0.166015
0.624887	0.166015
0.625878	0.166015
0.626869	0.166015
0.62786	0.166015
0.628851	0.166015
0.629842	0.166015
0.630833	0.166015
0.631824	0.166015
0.632815	0.166015
0.633806	0.166015
0.634797	0.166015
0.635788	0.166015
0.636779	0.166015
0.6375	0.166015
0.63777	0.166015
0.638761	0.166015
0.639752	0.166015
0.640743	0.166015
0.641734	0.166015
0.642725	0.166015
0.643716	0.166015
0.644707	0.166015
0.645698	0.166015
0.646689	0.166015
0.64768	0.166015
0.648671	0.166015
0.649662	0.166015
0.650653	0.166015
0.651644	0.166015
0.6525	0.166015
0.652635	0.166015
0.653626	0.166015
0.654617	0.166015
0.655608	0.166015
0.656599	0.166015
0.65759	0.166015
0.658581	0.166015
0.659572	0.166015
0.660563	0.166015
0.661554	0.166015
0.662545	0.166015
0.663536	0.166015
0.664527	0.166015
0.665518	0.166015
0.666509	0.166015
0.6675	0.166015
0.668491	0.166015
0.669482	0.166015
0.670473	0.166015
0.671464	0.166015
0.672455	0.166015
0.673446	0.166015
0.674437	0.166015
0.675428	0.166015
0.676419	0.166015
0.67741	0.166015
0.678401	0.166015
0.679392	0.166015
0.680383	0.166015
0.681374	0.166015
0.682365	0.166015
0.6825	0.166015
0.683356	0.166015
0.684347	0.166015
0.685338	0.166015
0.686329	0.166015
0.68732	0.166015
0.688311	0.166015
0.689302	0.166015
0.690293	0.166015
0.691284	0.166015
0.692275	0.166015
0.693266	0.166015
0.694257	0.166015
0.695248	0.166015
0.696239	0.166015
0.69723	0.166015
0.6975	0.166015
0.698221	0.166015
0.699212	0.166015
0.700203	0.166015
0.701194	0.166015
0.702185	0.166015
0.703176	0.166015
0.704167	0.166015
0.705158	0.166015
0.706149	0.166015
0.70714	0.166015
0.708131	0.166015
0.709122	0.166015
0.710113	0.166015
0.711104	0.166015
0.712095	0.166015
0.7125	0.166015
0.713086	0.166015
0.714077	0.166015
0.715068	0.166015
0.716059	0.166015
0.71705	0.166015
0.718041	0.166015
0.719032	0.166015
0.720023	0.166015
0.721014	0.166015
0.722005	0.166015
0.722995	0.166015
0.723986	0.166015
0.724977	0.166015
0.725968	0.166015
0.726959	0.166015
0.7275	0.166015
0.72795	0.166015
0.728941	0.166015
0.729932	0.166015
0.730923	0.166015
0.731914	0.166015
0.732905	0.166015
0.733896	0.166015
0.734887	0.166015
0.735878	0.166015
0.736869	0.166015
0.73786	0.166015
0.738851	0.166015
0.739842	0.166015
0.740833	0.166015
0.741824	0.166015
0.7425	0.166015
0.742815	0.166015
0.743806	0.166015
0.744797	0.166015
0.745788	0.166015
0.746779	0.166015
0.74777	0.166015
0.748761	0.166015
0.749752	0.166015
0.750743	0.166015
0.751734	0.166015
0.752725	0.166015
0.753716	0.166015
0.754707	0.166015
0.755698	0.166015
0.756689	0.166015
0.7575	0.166015
0.75768	0.166015
0.758671	0.166015
0.759662	0.166015
0.760653	0.166015
0.761644	0.166015
0.762635	0.166015
0.763626	0.166015
0.764617	0.166015
0.765608	0.166015
0.766599	0.166015
0.76759	0.166015
0.768581	0.166015
0.769572	0.166015
0.770563	0.166015
0.771554	0.166015
0.7725	0.166015
0.772545	0.166015
0.773536	0.166015
0.774527	0.166015
0.775518	0.166015
0.776509	0.166015
0.7775	0.166015
0.778491	0.166015
0.779482	0.166015
0.780473	0.166015
0.781464	0.166015
0.782455	0.166015
0.783446	0.166015
0.784437	0.166015
0.785428	0.166015
0.786419	0.166015
0.78741	0.166015
0.7875	0.166015
0.788401	0.166015
0.789392	0.166015
0.790383	0.166015
0.791374	0.166015
0.792365	0.166015
0.793356	0.166015
0.794347	0.166015
0.795338	0.166015
0.796329	0.166015
0.79732	0.166015
0.798311	0.166015
0.799302	0.166015
0.800293	0.166015
0.801284	0.166015
0.802275	0.166015
0.8025	0.166015
0.803266	0.166015
0.804257	0.166015
0.805248	0.166015
0.806239	0.166015
0.80723	0.166015
0.808221	0.166015
0.809212	0.166015
0.810203	0.166015
0.811194	0.166015
0.812185	0.166015
0.813176	0.166015
0.814167	0.166015
0.815158	0.166015
0.816149	0.166015
0.81714	0.166015
0.8175	0.166015
0.818131	0.166015
0.819122	0.166015
0.820113	0.166015
0.821104	0.166015
0.822095	0.166015
0.823086	0.166015
0.824077	0.166015
0.825068	0.166015
0.826059	0.166015
0.82705	0.166015
0.828041	0.166015
0.829032	0.166015
0.830023	0.166015
0.831014	0.166015
0.832005	0.166015
0.8325	0.166015
0.832995	0.166015
0.833986	0.166015
0.834977	0.166015
0.835968	0.166015
0.836959	0.166015
0.83795	0.166015
0.838941	0.166015
0.839932	0.166015
0.840923	0.166015
0.841914	0.166015
0.842905	0.166015
0.843896	0.166015
0.844887	0.166015
0.845878	0.166015
0.846869	0.166015
0.8475	0.166015
0.84786	0.166015
0.848851	0.166015
0.849842	0.166015
0.850833	0.166015
0.851824	0.166015
0.852815	0.166015
0.853806	0.166015
0.854797	0.166015
0.855788	0.166015
0.856779	0.166015
0.85777	0.166015
0.858761	0.166015
0.859752	0.166015
0.860743	0.166015
0.861734	0.166015
0.8625	0.166015
0.862725	0.166015
0.863716	0.166015
0.864707	0.166015
0.865698	0.166015
0.866689	0.166015
0.86768	0.166015
0.868671	0.166015
0.869662	0.166015
0.870653	0.166015
0.871644	0.166015
0.872635	0.166015
0.873626	0.166015
0.874617	0.166015
0.875608	0.166015
0.876599	0.166015
0.8775	0.166015
0.87759	0.166015
0.878581	0.166015
0.879572	0.166015
0.880563	0.166015
0.881554	0.166015
0.882545	0.166015
0.883536	0.166015
0.884527	0.166015
0.885518	0.166015
0.886509	0.166015
0.8875	0.166015
0.888491	0.166015
0.889482	0.166015
0.890473	0.166015
0.891464	0.166015
0.892455	0.166015
0.8925	0.166015
0.893446	0.166015
0.894437	0.166015
0.895428	0.166015
0.896419	0.166015
0.89741	0.166015
0.898401	0.166015
0.899392	0.166015
0.900383	0.166015
0.901374	0.166015
0.902365	0.166015
0.903356	0.166015
0.904347	0.166015
0.905338	0.166015
0.906329	0.166015
0.90732	0.166015
0.9075	0.166015
0.908311	0.166015
0.909302	0.166015
0.910293	0.166015
0.911284	0.166015
0.912275	0.166015
0.913266	0.166015
0.914257	0.166015
0.915248	0.166015
0.916239	0.166015
0.91723	0.166015
0.918221	0.166015
0.919212	0.166015
0.920203	0.166015
0.921194	0.166015
0.922185	0.166015
0.9225	0.166015
0.923176	0.166015
0.924167	0.166015
0.925158	0.166015
0.926149	0.166015
0.92714	0.166015
0.928131	0.166015
0.929122	0.166015
0.930113	0.166015
0.931104	0.166015
0.932095	0.166015
0.933086	0.166015
0.934077	0.166015
0.9375	0.166015
0.9525	0.166015
0.9675	0.166015
0.9825	0.166015
0.9975	0.166015

## Sheet: FitNLCurve2
Independent variable	Boltzmann	Independent variable	Conventional Residual F Cumulative Frequency	Conventional Residual F Cumulative Frequency	Fitted Y values	Conventional Residual F Cumulative Frequency	Conventional Residual F Cumulative Frequency	Percentile	Reference X	Reference Line
									mu = -0.000000	sigma = 2.268439
Fitted Curve Graph	Fitted Curve Graph			Histogram of Residuals	Residual vs. Predicted Values Plot	Residual vs. Predicted Values Plot	Normal Probability Plot of Residuals	Normal Probability Plot of Residuals	Normal Probability Plot of Residuals	Normal Probability Plot of Residuals
0.0075	-0.33506	0.0075	0.33506	0.33506	-0.33506	0.33506	-7.50379	0.929368	-5.90034	0.464684
0.00849099	-0.334826	0.0225	0.330657	0.330657	-0.330657	0.330657	-6.02019	2.41636	5.90034	99.5353
0.00948198	-0.334585	0.0375	0.323758	0.323758	-0.323758	0.323758	-5.22164	3.90335
0.010473	-0.334337	0.0525	0.312949	0.312949	-0.312949	0.312949	-4.80093	5.39033
0.011464	-0.334081	0.0675	0.296016	0.296016	-0.296016	0.296016	-3.66814	6.87732
0.012455	-0.333818	0.0825	0.269493	0.269493	-0.269493	0.269493	-3.30698	8.36431
0.0134459	-0.333546	0.0975	0.227959	0.227959	-0.227959	0.227959	-3.10999	9.8513
0.0144369	-0.333267	0.1125	0.162944	0.162944	-0.162944	0.162944	-2.99356	11.3383
0.0154279	-0.332979	0.1275	0.061234	0.061234	-0.061234	0.061234	-1.47003	12.8253
0.0164189	-0.332682	0.1425	2.40227	2.40227	0.0977322	2.40227	-1.17081	14.3123
0.0174099	-0.332377	0.1575	2.15418	2.15418	0.345821	2.15418	-0.845285	15.7993
0.0184009	-0.332062	0.1725	1.76789	1.76789	0.732109	1.76789	-0.20141	17.2862
0.0193919	-0.331738	0.1875	1.16856	1.16856	1.33144	1.16856	0.061234	18.7732
0.0203829	-0.331404	0.2025	0.243844	0.243844	2.25616	0.243844	0.117253	20.2602
0.0213739	-0.33106	0.2175	-1.17081	-1.17081	3.67081	-1.17081	0.117253	21.7472
0.0223649	-0.330706	0.2325	-3.30698	-3.30698	5.80698	-3.30698	0.117253	23.2342
0.0225	-0.330657	0.2475	-1.47003	-1.47003	8.97003	-1.47003	0.117253	24.7212
0.0233559	-0.330341	0.2625	-6.02019	-6.02019	13.5202	-6.02019	0.117254	26.2082
0.0243468	-0.329965	0.2775	-4.80093	-4.80093	19.8009	-4.80093	0.117254	27.6952
0.0253378	-0.329577	0.2925	-2.99356	-2.99356	27.9936	-2.99356	0.117255	29.1822
0.0263288	-0.329178	0.3075	4.57407	4.57407	37.9259	4.57407	0.117257	30.6691
0.0273198	-0.328767	0.3225	8.54753	8.54753	48.9525	8.54753	0.117259	32.1561
0.0283108	-0.328344	0.3375	4.94123	4.94123	60.0588	4.94123	0.117262	33.6431
0.0293018	-0.327908	0.3525	-0.20141	-0.20141	70.2014	-0.20141	0.117268	35.1301
0.0302928	-0.327459	0.3675	-3.66814	-3.66814	78.6681	-3.66814	0.117277	36.6171
0.0312838	-0.326996	0.3825	-5.22164	-5.22164	85.2216	-5.22164	0.11729	38.1041
0.0322748	-0.326519	0.3975	-7.50379	-7.50379	90.0038	-7.50379	0.117312	39.5911
0.0332658	-0.326028	0.4125	-0.845285	-0.845285	93.3453	-0.845285	0.117345	41.0781
0.0342568	-0.325522	0.4275	-3.10999	-3.10999	95.61	-3.10999	0.117398	42.5651
0.0352477	-0.325001	0.4425	2.88665	2.88665	97.1133	2.88665	0.117481	44.052
0.0362387	-0.324464	0.4575	1.90241	1.90241	98.0976	1.90241	0.11761	45.539
0.0372297	-0.323911	0.4725	1.26385	1.26385	98.7362	1.26385	0.117812	47.026
0.0375	-0.323758	0.4875	0.851997	0.851997	99.148	0.851997	0.11813	48.513
0.0382207	-0.323342	0.5025	0.58738	0.58738	99.4126	0.58738	0.118627	50
0.0392117	-0.322755	0.5175	0.417776	0.417776	99.5822	0.417776	0.119407	51.487
0.0402027	-0.322151	0.5325	0.309241	0.309241	99.6908	0.309241	0.120629	52.974
0.0411937	-0.321528	0.5475	0.239856	0.239856	99.7601	0.239856	0.122543	54.461
0.0421847	-0.320887	0.5625	0.195527	0.195527	99.8045	0.195527	0.125542	55.948
0.0431757	-0.320226	0.5775	0.167218	0.167218	99.8328	0.167218	0.130242	57.4349
0.0441667	-0.319545	0.5925	0.149144	0.149144	99.8509	0.149144	0.137607	58.9219
0.0451577	-0.318844	0.6075	0.137607	0.137607	99.8624	0.137607	0.149144	60.4089
0.0461486	-0.318122	0.6225	0.130242	0.130242	99.8698	0.130242	0.162944	61.8959
0.0471396	-0.317378	0.6375	0.125542	0.125542	99.8745	0.125542	0.167218	63.3829
0.0481306	-0.316612	0.6525	0.122543	0.122543	99.8775	0.122543	0.195527	64.8699
0.0491216	-0.315823	0.6675	0.120629	0.120629	99.8794	0.120629	0.227959	66.3569
0.0501126	-0.31501	0.6825	0.119407	0.119407	99.8806	0.119407	0.239856	67.8439
0.0511036	-0.314172	0.6975	0.118627	0.118627	99.8814	0.118627	0.243844	69.3309
0.0520946	-0.313309	0.7125	0.11813	0.11813	99.8819	0.11813	0.269493	70.8178
0.0525	-0.312949	0.7275	0.117812	0.117812	99.8822	0.117812	0.296016	72.3048
0.0530856	-0.31242	0.7425	0.11761	0.11761	99.8824	0.11761	0.309241	73.7918
0.0540766	-0.311505	0.7575	0.117481	0.117481	99.8825	0.117481	0.312949	75.2788
0.0550676	-0.310562	0.7725	0.117398	0.117398	99.8826	0.117398	0.323758	76.7658
0.0560586	-0.30959	0.7875	0.117345	0.117345	99.8827	0.117345	0.330657	78.2528
0.0570495	-0.30859	0.8025	0.117312	0.117312	99.8827	0.117312	0.33506	79.7398
0.0580405	-0.307559	0.8175	0.11729	0.11729	99.8827	0.11729	0.417776	81.2268
0.0590315	-0.306497	0.8325	0.117277	0.117277	99.8827	0.117277	0.58738	82.7138
0.0600225	-0.305403	0.8475	0.117268	0.117268	99.8827	0.117268	0.851997	84.2007
0.0610135	-0.304276	0.8625	0.117262	0.117262	99.8827	0.117262	1.16856	85.6877
0.0620045	-0.303116	0.8775	0.117259	0.117259	99.8827	0.117259	1.26385	87.1747
0.0629955	-0.30192	0.8925	0.117257	0.117257	99.8827	0.117257	1.76789	88.6617
0.0639865	-0.300688	0.9075	0.117255	0.117255	99.8827	0.117255	1.90241	90.1487
0.0649775	-0.29942	0.9225	0.117254	0.117254	99.8827	0.117254	2.15418	91.6357
0.0659685	-0.298113	0.9375	0.117254	0.117254	99.8827	0.117254	2.40227	93.1227
0.0669595	-0.296767	0.9525	0.117253	0.117253	99.8827	0.117253	2.88665	94.6097
0.0675	-0.296016	0.9675	0.117253	0.117253	99.8827	0.117253	4.57407	96.0967
0.0679505	-0.29538	0.9825	0.117253	0.117253	99.8827	0.117253	4.94123	97.5836
0.0689414	-0.293952	0.9975	0.117253	0.117253	99.8827	0.117253	8.54753	99.0706
0.0699324	-0.292481
0.0709234	-0.290965
0.0719144	-0.289404
0.0729054	-0.287795
0.0738964	-0.286139
0.0748874	-0.284432
0.0758784	-0.282675
0.0768694	-0.280864
0.0778604	-0.278999
0.0788514	-0.277078
0.0798423	-0.275099
0.0808333	-0.27306
0.0818243	-0.27096
0.0825	-0.269493
0.0828153	-0.268797
0.0838063	-0.266569
0.0847973	-0.264274
0.0857883	-0.26191
0.0867793	-0.259475
0.0877703	-0.256967
0.0887613	-0.254383
0.0897523	-0.251722
0.0907432	-0.24898
0.0917342	-0.246156
0.0927252	-0.243247
0.0937162	-0.240251
0.0947072	-0.237165
0.0956982	-0.233986
0.0966892	-0.230711
0.0975	-0.227959
0.0976802	-0.227338
0.0986712	-0.223864
0.0996622	-0.220285
0.100653	-0.216599
0.101644	-0.212802
0.102635	-0.208891
0.103626	-0.204862
0.104617	-0.200713
0.105608	-0.196438
0.106599	-0.192036
0.10759	-0.187501
0.108581	-0.18283
0.109572	-0.178019
0.110563	-0.173063
0.111554	-0.167959
0.1125	-0.162944
0.112545	-0.162702
0.113536	-0.157286
0.114527	-0.151709
0.115518	-0.145963
0.116509	-0.140046
0.1175	-0.133951
0.118491	-0.127673
0.119482	-0.121207
0.120473	-0.114547
0.121464	-0.107687
0.122455	-0.100622
0.123446	-0.0933453
0.124437	-0.0858502
0.125428	-0.0781305
0.126419	-0.0701796
0.12741	-0.0619905
0.1275	-0.061234
0.128401	-0.0535562
0.129392	-0.0448693
0.130383	-0.0359223
0.131374	-0.0267076
0.132365	-0.0172171
0.133356	-0.00744255
0.134347	0.00262436
0.135338	0.0129924
0.136329	0.0236704
0.13732	0.0346677
0.138311	0.0459936
0.139302	0.0576581
0.140293	0.069671
0.141284	0.0820427
0.142275	0.0947838
0.1425	0.0977322
0.143266	0.107905
0.144257	0.121418
0.145248	0.135335
0.146239	0.149666
0.14723	0.164425
0.148221	0.179624
0.149212	0.195275
0.150203	0.211393
0.151194	0.227991
0.152185	0.245083
0.153176	0.262684
0.154167	0.280809
0.155158	0.299472
0.156149	0.31869
0.15714	0.33848
0.1575	0.345821
0.158131	0.358857
0.159122	0.379839
0.160113	0.401444
0.161104	0.42369
0.162095	0.446596
0.163086	0.47018
0.164077	0.494463
0.165068	0.519465
0.166059	0.545207
0.16705	0.571711
0.168041	0.598998
0.169032	0.627091
0.170023	0.656014
0.171014	0.68579
0.172005	0.716444
0.1725	0.732109
0.172995	0.748002
0.173986	0.78049
0.174977	0.813933
0.175968	0.848361
0.176959	0.8838
0.17795	0.92028
0.178941	0.957831
0.179932	0.996483
0.180923	1.03627
0.181914	1.07722
0.182905	1.11937
0.183896	1.16275
0.184887	1.20739
0.185878	1.25334
0.186869	1.30063
0.1875	1.33144
0.18786	1.34929
0.188851	1.39937
0.189842	1.45091
0.190833	1.50394
0.191824	1.55851
0.192815	1.61466
0.193806	1.67243
0.194797	1.73188
0.195788	1.79304
0.196779	1.85596
0.19777	1.92069
0.198761	1.98728
0.199752	2.05578
0.200743	2.12625
0.201734	2.19873
0.2025	2.25616
0.202725	2.27328
0.203716	2.34996
0.204707	2.42883
0.205698	2.50993
0.206689	2.59334
0.20768	2.67911
0.208671	2.76731
0.209662	2.85799
0.210653	2.95123
0.211644	3.04709
0.212635	3.14565
0.213626	3.24695
0.214617	3.35109
0.215608	3.45813
0.216599	3.56815
0.2175	3.67081
0.21759	3.68122
0.218581	3.79742
0.219572	3.91682
0.220563	4.03951
0.221554	4.16557
0.222545	4.29508
0.223536	4.42812
0.224527	4.56479
0.225518	4.70516
0.226509	4.84933
0.2275	4.99738
0.228491	5.14941
0.229482	5.30552
0.230473	5.46579
0.231464	5.63031
0.232455	5.7992
0.2325	5.80698
0.233446	5.97254
0.234437	6.15043
0.235428	6.33298
0.236419	6.52029
0.23741	6.71245
0.238401	6.90958
0.239392	7.11178
0.240383	7.31914
0.241374	7.53179
0.242365	7.74982
0.243356	7.97335
0.244347	8.20247
0.245338	8.43731
0.246329	8.67796
0.24732	8.92455
0.2475	8.97003
0.248311	9.17717
0.249302	9.43593
0.250293	9.70095
0.251284	9.97233
0.252275	10.2502
0.253266	10.5346
0.254257	10.8257
0.255248	11.1237
0.256239	11.4285
0.25723	11.7403
0.258221	12.0592
0.259212	12.3853
0.260203	12.7187
0.261194	13.0595
0.262185	13.4078
0.2625	13.5202
0.263176	13.7637
0.264167	14.1272
0.265158	14.4985
0.266149	14.8776
0.26714	15.2647
0.268131	15.6597
0.269122	16.0628
0.270113	16.474
0.271104	16.8935
0.272095	17.3211
0.273086	17.7571
0.274077	18.2014
0.275068	18.6541
0.276059	19.1152
0.27705	19.5847
0.2775	19.8009
0.278041	20.0627
0.279032	20.5492
0.280023	21.0442
0.281014	21.5477
0.282005	22.0596
0.282995	22.5801
0.283986	23.109
0.284977	23.6463
0.285968	24.1919
0.286959	24.7459
0.28795	25.3082
0.288941	25.8787
0.289932	26.4573
0.290923	27.0439
0.2925	27.9936
0.3075	37.9259
0.3225	48.9525
0.3375	60.0588
0.3525	70.2014
0.355338	71.9455
0.356329	72.5395
0.35732	73.1255
0.358311	73.7035
0.359302	74.2734
0.360293	74.8351
0.361284	75.3885
0.362275	75.9335
0.363266	76.4702
0.364257	76.9985
0.365248	77.5183
0.366239	78.0296
0.36723	78.5325
0.3675	78.6681
0.368221	79.0268
0.369212	79.5127
0.370203	79.9901
0.371194	80.459
0.372185	80.9195
0.373176	81.3716
0.374167	81.8152
0.375158	82.2506
0.376149	82.6776
0.37714	83.0964
0.378131	83.5071
0.379122	83.9096
0.380113	84.304
0.381104	84.6905
0.382095	85.069
0.3825	85.2216
0.383086	85.4398
0.384077	85.8027
0.385068	86.1581
0.386059	86.5058
0.38705	86.846
0.388041	87.1789
0.389032	87.5045
0.390023	87.8229
0.391014	88.1342
0.392005	88.4385
0.392995	88.7359
0.393986	89.0265
0.394977	89.3104
0.395968	89.5878
0.396959	89.8587
0.3975	90.0038
0.39795	90.1233
0.398941	90.3816
0.399932	90.6337
0.400923	90.8799
0.401914	91.1201
0.402905	91.3545
0.403896	91.5832
0.404887	91.8063
0.405878	92.024
0.406869	92.2362
0.40786	92.4432
0.408851	92.645
0.409842	92.8418
0.410833	93.0336
0.411824	93.2205
0.4125	93.3453
0.412815	93.4027
0.413806	93.5803
0.414797	93.7533
0.415788	93.9219
0.416779	94.0861
0.41777	94.246
0.418761	94.4018
0.419752	94.5536
0.420743	94.7013
0.421734	94.8452
0.422725	94.9853
0.423716	95.1217
0.424707	95.2545
0.425698	95.3838
0.426689	95.5096
0.4275	95.61
0.42768	95.632
0.428671	95.7512
0.429662	95.8671
0.430653	95.98
0.431644	96.0898
0.432635	96.1966
0.433626	96.3005
0.434617	96.4016
0.435608	96.5
0.436599	96.5956
0.43759	96.6887
0.438581	96.7792
0.439572	96.8672
0.440563	96.9528
0.441554	97.036
0.4425	97.1133
0.442545	97.117
0.443536	97.1957
0.444527	97.2722
0.445518	97.3466
0.446509	97.4189
0.4475	97.4893
0.448491	97.5576
0.449482	97.6241
0.450473	97.6887
0.451464	97.7515
0.452455	97.8125
0.453446	97.8718
0.454437	97.9295
0.455428	97.9855
0.456419	98.0399
0.45741	98.0929
0.4575	98.0976
0.458401	98.1443
0.459392	98.1943
0.460383	98.2428
0.461374	98.29
0.462365	98.3359
0.463356	98.3804
0.464347	98.4237
0.465338	98.4658
0.466329	98.5066
0.46732	98.5463
0.468311	98.5849
0.469302	98.6224
0.470293	98.6588
0.471284	98.6941
0.472275	98.7285
0.4725	98.7362
0.473266	98.7619
0.474257	98.7943
0.475248	98.8258
0.476239	98.8564
0.47723	98.8861
0.478221	98.9149
0.479212	98.943
0.480203	98.9702
0.481194	98.9966
0.482185	99.0223
0.483176	99.0473
0.484167	99.0715
0.485158	99.095
0.486149	99.1179
0.48714	99.1401
0.4875	99.148
0.488131	99.1616
0.489122	99.1826
0.490113	99.2029
0.491104	99.2227
0.492095	99.2418
0.493086	99.2605
0.494077	99.2786
0.495068	99.2961
0.496059	99.3132
0.49705	99.3297
0.498041	99.3458
0.499032	99.3614
0.500023	99.3766
0.501014	99.3913
0.502005	99.4056
0.5025	99.4126
0.502995	99.4195
0.503986	99.433
0.504977	99.4461
0.505968	99.4588
0.506959	99.4711
0.50795	99.4831
0.508941	99.4948
0.509932	99.5061
0.510923	99.517
0.511914	99.5277
0.512905	99.538
0.513896	99.5481
0.514887	99.5578
0.515878	99.5673
0.516869	99.5765
0.5175	99.5822
0.51786	99.5854
0.518851	99.5941
0.519842	99.6025
0.520833	99.6107
0.521824	99.6186
0.522815	99.6263
0.523806	99.6338
0.524797	99.6411
0.525788	99.6481
0.526779	99.655
0.52777	99.6616
0.528761	99.6681
0.529752	99.6743
0.530743	99.6804
0.531734	99.6863
0.5325	99.6908
0.532725	99.692
0.533716	99.6976
0.534707	99.703
0.535698	99.7083
0.536689	99.7134
0.53768	99.7183
0.538671	99.7231
0.539662	99.7278
0.540653	99.7323
0.541644	99.7367
0.542635	99.7409
0.543626	99.7451
0.544617	99.7491
0.545608	99.753
0.546599	99.7568
0.5475	99.7601
0.54759	99.7605
0.548581	99.764
0.549572	99.7675
0.550563	99.7709
0.551554	99.7741
0.552545	99.7773
0.553536	99.7804
0.554527	99.7834
0.555518	99.7863
0.556509	99.7891
0.5575	99.7918
0.558491	99.7945
0.559482	99.7971
0.560473	99.7996
0.561464	99.802
0.562455	99.8044
0.5625	99.8045
0.563446	99.8067
0.564437	99.8089
0.565428	99.811
0.566419	99.8131
0.56741	99.8152
0.568401	99.8171
0.569392	99.8191
0.570383	99.8209
0.571374	99.8227
0.572365	99.8245
0.573356	99.8262
0.574347	99.8278
0.575338	99.8294
0.576329	99.831
0.57732	99.8325
0.5775	99.8328
0.578311	99.834
0.579302	99.8354
0.580293	99.8368
0.581284	99.8381
0.582275	99.8394
0.583266	99.8407
0.584257	99.8419
0.585248	99.8431
0.586239	99.8443
0.58723	99.8454
0.588221	99.8465
0.589212	99.8476
0.590203	99.8486
0.591194	99.8496
0.592185	99.8506
0.5925	99.8509
0.593176	99.8515
0.594167	99.8524
0.595158	99.8533
0.596149	99.8542
0.59714	99.855
0.598131	99.8558
0.599122	99.8566
0.600113	99.8574
0.601104	99.8581
0.602095	99.8588
0.603086	99.8595
0.604077	99.8602
0.605068	99.8609
0.606059	99.8615
0.60705	99.8621
0.6075	99.8624
0.608041	99.8627
0.609032	99.8633
0.610023	99.8639
0.611014	99.8644
0.612005	99.865
0.612995	99.8655
0.613986	99.866
0.614977	99.8665
0.615968	99.867
0.616959	99.8674
0.61795	99.8679
0.618941	99.8683
0.619932	99.8687
0.620923	99.8691
0.621914	99.8695
0.6225	99.8698
0.622905	99.8699
0.623896	99.8703
0.624887	99.8707
0.625878	99.871
0.626869	99.8714
0.62786	99.8717
0.628851	99.872
0.629842	99.8723
0.630833	99.8726
0.631824	99.8729
0.632815	99.8732
0.633806	99.8735
0.634797	99.8738
0.635788	99.874
0.636779	99.8743
0.6375	99.8745
0.63777	99.8745
0.638761	99.8748
0.639752	99.875
0.640743	99.8752
0.641734	99.8754
0.642725	99.8757
0.643716	99.8759
0.644707	99.8761
0.645698	99.8763
0.646689	99.8765
0.64768	99.8766
0.648671	99.8768
0.649662	99.877
0.650653	99.8772
0.651644	99.8773
0.6525	99.8775
0.652635	99.8775
0.653626	99.8776
0.654617	99.8778
0.655608	99.8779
0.656599	99.8781
0.65759	99.8782
0.658581	99.8783
0.659572	99.8785
0.660563	99.8786
0.661554	99.8787
0.662545	99.8788
0.663536	99.8789
0.664527	99.8791
0.665518	99.8792
0.666509	99.8793
0.6675	99.8794
0.668491	99.8795
0.669482	99.8796
0.670473	99.8797
0.671464	99.8797
0.672455	99.8798
0.673446	99.8799
0.674437	99.88
0.675428	99.8801
0.676419	99.8802
0.67741	99.8802
0.678401	99.8803
0.679392	99.8804
0.680383	99.8805
0.681374	99.8805
0.682365	99.8806
0.6825	99.8806
0.683356	99.8806
0.684347	99.8807
0.685338	99.8808
0.686329	99.8808
0.68732	99.8809
0.688311	99.8809
0.689302	99.881
0.690293	99.881
0.691284	99.8811
0.692275	99.8811
0.693266	99.8812
0.694257	99.8812
0.695248	99.8813
0.696239	99.8813
0.69723	99.8814
0.6975	99.8814
0.698221	99.8814
0.699212	99.8814
0.700203	99.8815
0.701194	99.8815
0.702185	99.8816
0.703176	99.8816
0.704167	99.8816
0.705158	99.8817
0.706149	99.8817
0.70714	99.8817
0.708131	99.8817
0.709122	99.8818
0.710113	99.8818
0.711104	99.8818
0.712095	99.8819
0.7125	99.8819
0.713086	99.8819
0.714077	99.8819
0.715068	99.8819
0.716059	99.882
0.71705	99.882
0.718041	99.882
0.719032	99.882
0.720023	99.882
0.721014	99.8821
0.722005	99.8821
0.722995	99.8821
0.723986	99.8821
0.724977	99.8821
0.725968	99.8822
0.726959	99.8822
0.7275	99.8822
0.72795	99.8822
0.728941	99.8822
0.729932	99.8822
0.730923	99.8822
0.731914	99.8823
0.732905	99.8823
0.733896	99.8823
0.734887	99.8823
0.735878	99.8823
0.736869	99.8823
0.73786	99.8823
0.738851	99.8823
0.739842	99.8824
0.740833	99.8824
0.741824	99.8824
0.7425	99.8824
0.742815	99.8824
0.743806	99.8824
0.744797	99.8824
0.745788	99.8824
0.746779	99.8824
0.74777	99.8824
0.748761	99.8825
0.749752	99.8825
0.750743	99.8825
0.751734	99.8825
0.752725	99.8825
0.753716	99.8825
0.754707	99.8825
0.755698	99.8825
0.756689	99.8825
0.7575	99.8825
0.75768	99.8825
0.758671	99.8825
0.759662	99.8825
0.760653	99.8825
0.761644	99.8825
0.762635	99.8826
0.763626	99.8826
0.764617	99.8826
0.765608	99.8826
0.766599	99.8826
0.76759	99.8826
0.768581	99.8826
0.769572	99.8826
0.770563	99.8826
0.771554	99.8826
0.7725	99.8826
0.772545	99.8826
0.773536	99.8826
0.774527	99.8826
0.775518	99.8826
0.776509	99.8826
0.7775	99.8826
0.778491	99.8826
0.779482	99.8826
0.780473	99.8826
0.781464	99.8826
0.782455	99.8826
0.783446	99.8826
0.784437	99.8826
0.785428	99.8826
0.786419	99.8827
0.78741	99.8827
0.7875	99.8827
0.788401	99.8827
0.789392	99.8827
0.790383	99.8827
0.791374	99.8827
0.792365	99.8827
0.793356	99.8827
0.794347	99.8827
0.795338	99.8827
0.796329	99.8827
0.79732	99.8827
0.798311	99.8827
0.799302	99.8827
0.800293	99.8827
0.801284	99.8827
0.802275	99.8827
0.8025	99.8827
0.803266	99.8827
0.804257	99.8827
0.805248	99.8827
0.806239	99.8827
0.80723	99.8827
0.808221	99.8827
0.809212	99.8827
0.810203	99.8827
0.811194	99.8827
0.812185	99.8827
0.813176	99.8827
0.814167	99.8827
0.815158	99.8827
0.816149	99.8827
0.81714	99.8827
0.8175	99.8827
0.818131	99.8827
0.819122	99.8827
0.820113	99.8827
0.821104	99.8827
0.822095	99.8827
0.823086	99.8827
0.824077	99.8827
0.825068	99.8827
0.826059	99.8827
0.82705	99.8827
0.828041	99.8827
0.829032	99.8827
0.830023	99.8827
0.831014	99.8827
0.832005	99.8827
0.8325	99.8827
0.832995	99.8827
0.833986	99.8827
0.834977	99.8827
0.835968	99.8827
0.836959	99.8827
0.83795	99.8827
0.838941	99.8827
0.839932	99.8827
0.840923	99.8827
0.841914	99.8827
0.842905	99.8827
0.843896	99.8827
0.844887	99.8827
0.845878	99.8827
0.846869	99.8827
0.8475	99.8827
0.84786	99.8827
0.848851	99.8827
0.849842	99.8827
0.850833	99.8827
0.851824	99.8827
0.852815	99.8827
0.853806	99.8827
0.854797	99.8827
0.855788	99.8827
0.856779	99.8827
0.85777	99.8827
0.858761	99.8827
0.859752	99.8827
0.860743	99.8827
0.861734	99.8827
0.8625	99.8827
0.862725	99.8827
0.863716	99.8827
0.864707	99.8827
0.865698	99.8827
0.866689	99.8827
0.86768	99.8827
0.868671	99.8827
0.869662	99.8827
0.870653	99.8827
0.871644	99.8827
0.872635	99.8827
0.873626	99.8827
0.874617	99.8827
0.875608	99.8827
0.876599	99.8827
0.8775	99.8827
0.87759	99.8827
0.878581	99.8827
0.879572	99.8827
0.880563	99.8827
0.881554	99.8827
0.882545	99.8827
0.883536	99.8827
0.884527	99.8827
0.885518	99.8827
0.886509	99.8827
0.8875	99.8827
0.888491	99.8827
0.889482	99.8827
0.890473	99.8827
0.891464	99.8827
0.892455	99.8827
0.8925	99.8827
0.893446	99.8827
0.894437	99.8827
0.895428	99.8827
0.896419	99.8827
0.89741	99.8827
0.898401	99.8827
0.899392	99.8827
0.900383	99.8827
0.901374	99.8827
0.902365	99.8827
0.903356	99.8827
0.904347	99.8827
0.905338	99.8827
0.906329	99.8827
0.90732	99.8827
0.9075	99.8827
0.908311	99.8827
0.909302	99.8827
0.910293	99.8827
0.911284	99.8827
0.912275	99.8827
0.913266	99.8827
0.914257	99.8827
0.915248	99.8827
0.916239	99.8827
0.91723	99.8827
0.918221	99.8827
0.919212	99.8827
0.920203	99.8827
0.921194	99.8827
0.922185	99.8827
0.9225	99.8827
0.923176	99.8827
0.924167	99.8827
0.925158	99.8827
0.926149	99.8827
0.92714	99.8827
0.928131	99.8827
0.929122	99.8827
0.930113	99.8827
0.931104	99.8827
0.932095	99.8827
0.933086	99.8827
0.934077	99.8827
0.935068	99.8827
0.936059	99.8827
0.93705	99.8827
0.9375	99.8827
0.938041	99.8827
0.939032	99.8827
0.940023	99.8827
0.941014	99.8827
0.942005	99.8827
0.942995	99.8827
0.943986	99.8827
0.944977	99.8827
0.945968	99.8827
0.946959	99.8827
0.94795	99.8827
0.948941	99.8827
0.949932	99.8827
0.950923	99.8827
0.951914	99.8827
0.9525	99.8827
0.952905	99.8827
0.953896	99.8827
0.954887	99.8827
0.955878	99.8827
0.956869	99.8827
0.95786	99.8827
0.958851	99.8827
0.959842	99.8827
0.960833	99.8827
0.961824	99.8827
0.962815	99.8827
0.963806	99.8827
0.964797	99.8827
0.965788	99.8827
0.966779	99.8827
0.9675	99.8827
0.96777	99.8827
0.968761	99.8827
0.969752	99.8827
0.970743	99.8827
0.971734	99.8827
0.972725	99.8827
0.973716	99.8827
0.974707	99.8827
0.975698	99.8827
0.976689	99.8827
0.97768	99.8827
0.978671	99.8827
0.979662	99.8827
0.980653	99.8827
0.981644	99.8827
0.9825	99.8827
0.982635	99.8827
0.983626	99.8827
0.984617	99.8827
0.985608	99.8827
0.986599	99.8827
0.98759	99.8827
0.988581	99.8827
0.989572	99.8827
0.990563	99.8827
0.991554	99.8827
0.992545	99.8827
0.993536	99.8827
0.994527	99.8827
0.995518	99.8827
0.996509	99.8827
0.9975	99.8827
