# Supplementary material for: Calibration of parameters in microscopic traffic flow simulation models considering micro-meteorological information
Source: PLoS One. 2025 Jul 7;20(7):e0326191. doi: 10.1371/journal.pone.0326191 (PMC12233247; doi:10.1371/journal.pone.0326191)
Supplement: S1 Data — (ZIP) [file pone.0326191.s001.zip › Minimal Dataset/W99.xlsx]

## Sheet: Sheet1
RMSPE	Clear	Light Rain	Moderate Rain	Heavy Rain
0.0075	0	0	0	0
0.0225	0	0	0	0
0.0375	0	0	0	0
0.0525	0	0	0	0
0.0675	0	0	0	0
0.0825	0	0	0	0
0.0975	0	0	0	0
0.1125	0	0	0	0
0.1275	2.5	0	2.5	0
0.1425	5	2.5	2.5	2.5
0.1575	7.5	2.5	2.5	2.5
0.1725	7.5	5	5	2.5
0.1875	22.5	7.5	5	5
0.2025	25	10	5	7.5
0.2175	32.5	10	7.5	7.5
0.2325	37.5	17.5	7.5	10
0.2475	42.5	25	15	12.5
0.2625	45	32.5	20	15
0.2775	50	42.5	30	22.5
0.2925	57.5	55	42.5	27.5
0.3075	67.5	70	42.5	30
0.3225	75	70	55	32.5
0.3375	77.5	70	67.5	67.5
0.3525	85	77.5	72.5	77.5
0.3675	90	82.5	80	77.5
0.3825	95	90	90	82.5
0.3975	95	92.5	92.5	90
0.4125	97.5	95	95	90
0.4275	100	97.5	100	95
0.4425	100	100	100	97.5
0.4575	100	100	100	100
0.4725	100	100	100	100
0.4875	100	100	100	100
0.5025	100	100	100	100
0.5175	100	100	100	100
0.5325	100	100	100	100
0.5475	100	100	100	100
0.5625	100	100	100	100
0.5775	100	100	100	100
0.5925	100	100	100	100
0.6075	100	100	100	100
0.6225	100	100	100	100
0.6375	100	100	100	100
0.6525	100	100	100	100
0.6675	100	100	100	100
0.6825	100	100	100	100
0.6975	100	100	100	100
0.7125	100	100	100	100
0.7275	100	100	100	100
0.7425	100	100	100	100
0.7575	100	100	100	100
0.7725	100	100	100	100
0.7875	100	100	100	100
0.8025	100	100	100	100
0.8175	100	100	100	100
0.8325	100	100	100	100
0.8475	100	100	100	100
0.8625	100	100	100	100
0.8775	100	100	100	100
0.8925	100	100	100	100
0.9075	100	100	100	100
0.9225	100	100	100	100
0.9375	100	100	100	100
0.9525	100	100	100	100
0.9675	100	100	100	100
0.9825	100	100	100	100
0.9975	100	100	100	100
